# Supplementary material for: Proton–electron temporal asynchrony on femtosecond timescales enables anti-corrosive low-iridium anodes for PEM electrolysers
Source: Nat Nanotechnol. 2026 Feb 27;21(4):598–605. doi: 10.1038/s41565-026-02136-x (PMC13106038; doi:10.1038/s41565-026-02136-x)
Supplement: Supplementary file 2 — Statistical source data. [file 41565_2026_2136_MOESM2_ESM.xlsx]

## Sheet: Fig.1a
	0	50	101.23	153.71	207.47	262.55	318.98	376.8	436.03	496.71	558.88
725.639	1.7	1.56	1.38	1.23	1.11	1.02	0.95223	0.91944	0.90033	0.87298	0.8462
726.367	1.76	1.61	1.41	1.26	1.14	1.06	0.9926	0.95877	0.93365	0.91105	0.89093
727.095	1.77	1.62	1.41	1.26	1.14	1.06	0.99773	0.96771	0.94423	0.92129	0.90327
727.823	1.79	1.63	1.43	1.28	1.15	1.08	1.01	0.98864	0.97154	0.93878	0.913
728.551	1.82	1.64	1.42	1.27	1.15	1.08	1.02	0.99355	0.96583	0.93361	0.91078
729.279	1.82	1.64	1.41	1.28	1.16	1.08	1.01	0.97789	0.94877	0.92092	0.90292
730.006	1.84	1.64	1.42	1.29	1.16	1.09	1.02	0.99269	0.96572	0.93514	0.91706
730.734	1.86	1.65	1.41	1.28	1.16	1.09	1.03	0.99887	0.9708	0.94295	0.92796
731.462	1.88	1.65	1.41	1.28	1.15	1.08	1.01	0.97882	0.95137	0.93007	0.92061
732.19	1.89	1.64	1.41	1.28	1.15	1.08	1.01	0.98117	0.95405	0.93221	0.91903
732.918	1.9	1.64	1.4	1.27	1.15	1.07	1.01	0.97965	0.95149	0.92146	0.90478
733.646	1.89	1.63	1.4	1.26	1.14	1.05	0.99187	0.97695	0.94827	0.90404	0.88835
734.374	1.88	1.62	1.39	1.25	1.12	1.04	0.97457	0.95592	0.93051	0.89884	0.889
735.102	1.88	1.6	1.36	1.24	1.12	1.03	0.96688	0.94449	0.91875	0.89036	0.87851
735.83	1.88	1.6	1.37	1.24	1.12	1.03	0.96916	0.93985	0.90857	0.87581	0.86552
736.558	1.88	1.58	1.36	1.22	1.11	1.02	0.96408	0.93743	0.90579	0.87139	0.85582
737.285	1.88	1.59	1.37	1.23	1.11	1.01	0.96262	0.93917	0.90487	0.8661	0.86102
738.013	1.88	1.58	1.38	1.24	1.12	1.01	0.96686	0.94714	0.90994	0.86735	0.8619
738.741	1.87	1.57	1.37	1.22	1.1	0.99374	0.94737	0.92285	0.8865	0.84719	0.8432
739.469	1.86	1.56	1.37	1.22	1.11	1.01	0.96437	0.93506	0.89753	0.85949	0.84803
740.197	1.86	1.55	1.36	1.22	1.1	0.99683	0.95671	0.92847	0.88652	0.84609	0.83626
740.925	1.84	1.52	1.34	1.19	1.08	0.96854	0.93505	0.90999	0.86416	0.82261	0.81278
741.653	1.82	1.52	1.35	1.19	1.09	0.98125	0.93988	0.90119	0.86548	0.83434	0.82561
742.381	1.83	1.53	1.36	1.2	1.09	0.98488	0.95419	0.92056	0.86672	0.82604	0.83041
743.109	1.84	1.53	1.37	1.21	1.1	0.987	0.96931	0.94481	0.88405	0.83953	0.83789
743.837	1.84	1.53	1.38	1.22	1.11	0.99378	0.96412	0.93014	0.88111	0.84655	0.84218
744.564	1.82	1.51	1.35	1.2	1.09	1	0.96373	0.92224	0.86734	0.83425	0.83752
745.292	1.81	1.52	1.36	1.21	1.09	0.9837	0.95404	0.91765	0.86648	0.8293	0.81129
746.02	1.79	1.51	1.36	1.21	1.08	0.97838	0.94197	0.90014	0.84897	0.81631	0.80429
746.748	1.78	1.51	1.34	1.18	1.05	0.95247	0.92542	0.88631	0.82928	0.79348	0.77709
747.476	1.77	1.51	1.35	1.19	1.06	0.95985	0.93488	0.89197	0.82695	0.79807	0.79643
748.204	1.78	1.53	1.36	1.21	1.08	0.98425	0.94887	0.89804	0.83141	0.80533	0.80424
748.932	1.79	1.55	1.37	1.22	1.08	0.99965	0.96896	0.91334	0.83659	0.80776	0.80285
749.66	1.79	1.56	1.39	1.23	1.08	0.99369	0.97184	0.91735	0.84007	0.81377	0.80776
750.388	1.77	1.55	1.37	1.21	1.07	0.98906	0.96096	0.90644	0.83662	0.80854	0.79325
751.115	1.76	1.56	1.38	1.22	1.07	0.98792	0.9489	0.89462	0.83279	0.80668	0.78866
751.843	1.79	1.59	1.4	1.24	1.08	1.01	0.96464	0.90402	0.8358	0.82004	0.81281
752.571	1.8	1.6	1.4	1.23	1.08	1.01	0.96424	0.90598	0.84309	0.82204	0.80538
753.299	1.79	1.6	1.4	1.23	1.08	0.99783	0.94269	0.88381	0.82305	0.80885	0.79635
754.027	1.8	1.6	1.39	1.23	1.07	0.99931	0.94312	0.8733	0.80028	0.79947	0.79524
754.755	1.81	1.6	1.38	1.22	1.06	0.99707	0.94609	0.87643	0.80641	0.79202	0.77744
755.483	1.83	1.62	1.39	1.22	1.05	1	0.95754	0.88968	0.82454	0.80748	0.79047
756.211	1.84	1.63	1.41	1.24	1.07	1.01	0.95849	0.88565	0.82037	0.81558	0.80461
756.939	1.85	1.63	1.42	1.25	1.07	1.03	0.98643	0.90527	0.83514	0.82448	0.80894
757.667	1.86	1.64	1.42	1.25	1.09	1.04	0.98228	0.9058	0.8415	0.82551	0.80775
758.394	1.89	1.66	1.43	1.27	1.11	1.06	0.99412	0.91973	0.85966	0.84314	0.82488
759.122	1.92	1.67	1.44	1.27	1.12	1.07	1.01	0.93743	0.87976	0.8659	0.84949
759.85	1.94	1.69	1.46	1.29	1.14	1.1	1.04	0.95814	0.89679	0.88187	0.86468
760.578	1.95	1.71	1.48	1.3	1.16	1.11	1.05	0.96733	0.90973	0.89374	0.87588
761.306	1.97	1.71	1.47	1.29	1.15	1.11	1.05	0.95934	0.90142	0.8817	0.86116
762.034	1.96	1.69	1.46	1.29	1.15	1.09	1.02	0.93828	0.8922	0.88634	0.87032
762.762	1.97	1.7	1.47	1.29	1.16	1.1	1.02	0.92757	0.87712	0.86966	0.85309
763.49	1.98	1.69	1.46	1.28	1.16	1.11	1.03	0.9305	0.8883	0.88883	0.8672
764.218	2.01	1.71	1.48	1.29	1.18	1.13	1.05	0.94863	0.90836	0.90729	0.88235
764.946	2.04	1.73	1.5	1.33	1.21	1.14	1.05	0.95639	0.91646	0.90634	0.88789
765.673	2.05	1.73	1.5	1.32	1.21	1.15	1.06	0.96452	0.92658	0.91432	0.89809
766.401	2.06	1.73	1.5	1.31	1.22	1.16	1.09	0.99224	0.95364	0.93392	0.91413
767.129	2.07	1.74	1.51	1.33	1.23	1.18	1.1	1.01	0.96615	0.94163	0.93089
767.857	2.08	1.74	1.53	1.36	1.26	1.2	1.11	1.01	0.9878	0.97767	0.95657
768.585	2.11	1.76	1.55	1.36	1.27	1.2	1.12	1.03	0.99687	0.97555	0.95163
769.313	2.12	1.78	1.56	1.37	1.28	1.21	1.12	1.02	0.99224	0.97669	0.9543
770.041	2.13	1.79	1.58	1.38	1.3	1.23	1.14	1.04	1.01	0.98635	0.97409
770.769	2.14	1.78	1.58	1.39	1.32	1.25	1.15	1.05	1.03	1.01	0.99205
771.497	2.14	1.79	1.6	1.4	1.32	1.25	1.15	1.06	1.05	1.03	0.99584
772.225	2.16	1.8	1.61	1.41	1.34	1.26	1.17	1.08	1.05	1.03	1.01
772.952	2.17	1.82	1.62	1.42	1.35	1.28	1.17	1.08	1.06	1.04	1.01
773.68	2.17	1.82	1.61	1.42	1.35	1.28	1.18	1.1	1.08	1.06	1.04
774.408	2.18	1.84	1.64	1.45	1.38	1.29	1.2	1.11	1.09	1.07	1.04
775.136	2.18	1.85	1.65	1.47	1.39	1.3	1.2	1.12	1.1	1.08	1.05
775.864	2.18	1.87	1.65	1.47	1.4	1.31	1.22	1.14	1.12	1.1	1.07
776.592	2.18	1.87	1.65	1.48	1.41	1.32	1.21	1.13	1.12	1.1	1.08
777.32	2.19	1.89	1.66	1.48	1.4	1.32	1.21	1.14	1.13	1.11	1.09
778.048	2.18	1.88	1.66	1.48	1.39	1.3	1.2	1.13	1.12	1.1	1.07
778.776	2.19	1.9	1.66	1.49	1.41	1.32	1.22	1.14	1.11	1.09	1.08
779.504	2.19	1.92	1.68	1.51	1.43	1.34	1.24	1.17	1.14	1.12	1.1
780.231	2.19	1.91	1.68	1.51	1.43	1.34	1.23	1.17	1.15	1.13	1.11
780.959	2.19	1.92	1.68	1.52	1.42	1.33	1.23	1.17	1.14	1.13	1.11
781.687	2.2	1.93	1.67	1.51	1.42	1.32	1.22	1.16	1.15	1.13	1.1
782.415	2.23	1.95	1.68	1.53	1.43	1.33	1.22	1.17	1.16	1.14	1.11
783.143	2.23	1.96	1.69	1.55	1.47	1.37	1.26	1.21	1.18	1.16	1.13
783.871	2.24	1.98	1.72	1.57	1.47	1.37	1.27	1.23	1.21	1.19	1.16
784.599	2.26	1.99	1.71	1.56	1.46	1.36	1.26	1.21	1.19	1.16	1.13
785.327	2.24	1.97	1.69	1.55	1.45	1.34	1.24	1.2	1.18	1.15	1.11
786.055	2.27	1.99	1.69	1.56	1.46	1.36	1.24	1.21	1.19	1.16	1.12
786.783	2.3	2.01	1.71	1.58	1.49	1.37	1.25	1.22	1.21	1.18	1.15
787.51	2.31	2.02	1.72	1.6	1.48	1.36	1.24	1.22	1.21	1.18	1.14
788.238	2.31	2.01	1.7	1.58	1.47	1.36	1.25	1.22	1.19	1.16	1.13
788.966	2.32	2	1.67	1.57	1.46	1.35	1.23	1.2	1.17	1.15	1.13
789.694	2.32	2	1.68	1.57	1.46	1.35	1.24	1.21	1.19	1.17	1.14
790.422	2.35	2.01	1.69	1.57	1.46	1.34	1.22	1.2	1.19	1.15	1.12
791.15	2.34	2	1.68	1.56	1.44	1.32	1.21	1.2	1.18	1.14	1.11
791.878	2.32	1.97	1.65	1.54	1.43	1.31	1.2	1.18	1.16	1.13	1.1
792.606	2.32	1.97	1.65	1.53	1.4	1.28	1.17	1.15	1.13	1.12	1.09
793.334	2.33	1.97	1.65	1.52	1.39	1.28	1.17	1.14	1.12	1.09	1.06
794.062	2.35	1.96	1.63	1.51	1.39	1.28	1.19	1.16	1.14	1.12	1.09
794.789	2.36	1.96	1.65	1.53	1.41	1.29	1.19	1.17	1.14	1.12	1.08
795.517	2.36	1.96	1.65	1.53	1.4	1.28	1.18	1.16	1.13	1.1	1.07
796.245	2.38	1.97	1.66	1.52	1.39	1.27	1.18	1.16	1.13	1.09	1.06
796.973	2.36	1.95	1.65	1.51	1.38	1.26	1.17	1.14	1.11	1.08	1.05
797.701	2.36	1.94	1.64	1.49	1.35	1.25	1.17	1.13	1.1	1.07	1.04
798.429	2.34	1.91	1.62	1.48	1.35	1.24	1.16	1.14	1.11	1.07	1.03
799.157	2.34	1.9	1.62	1.47	1.34	1.23	1.15	1.12	1.08	1.05	1.02
799.885	2.33	1.89	1.62	1.47	1.33	1.21	1.13	1.1	1.07	1.04	1
800.613	2.32	1.86	1.59	1.46	1.33	1.21	1.14	1.12	1.08	1.03	0.98941
801.341	2.31	1.85	1.58	1.42	1.29	1.17	1.11	1.08	1.05	1.01	0.974
802.068	2.3	1.84	1.58	1.43	1.3	1.17	1.1	1.07	1.04	1.01	0.97211
802.796	2.29	1.82	1.57	1.42	1.27	1.14	1.07	1.05	1.02	0.97131	0.93179
803.524	2.27	1.78	1.54	1.37	1.24	1.11	1.05	1.03	0.99107	0.94841	0.91201
804.252	2.25	1.77	1.53	1.37	1.24	1.11	1.06	1.04	1	0.95926	0.92063
804.98	2.25	1.78	1.55	1.38	1.25	1.13	1.07	1.04	0.99962	0.96268	0.92722
805.708	2.24	1.76	1.53	1.34	1.21	1.11	1.05	1.01	0.97769	0.94231	0.90936
806.436	2.21	1.73	1.51	1.31	1.19	1.08	1.03	1	0.97106	0.93881	0.89444
807.164	2.19	1.7	1.49	1.3	1.18	1.07	1.02	0.98005	0.94587	0.91206	0.87309
807.892	2.18	1.67	1.47	1.28	1.16	1.05	1	0.97441	0.94449	0.9138	0.86882
808.62	2.16	1.67	1.47	1.27	1.15	1.04	0.99189	0.95634	0.91935	0.88137	0.84285
809.347	2.14	1.66	1.47	1.28	1.15	1.03	0.98482	0.94927	0.90903	0.86741	0.82576
810.075	2.12	1.66	1.48	1.28	1.15	1.03	0.97686	0.93369	0.90382	0.87416	0.83157
810.803	2.12	1.66	1.46	1.26	1.15	1.02	0.96954	0.91673	0.88895	0.86118	0.82425
811.531	2.08	1.63	1.44	1.24	1.12	1	0.95486	0.90916	0.87863	0.84756	0.81843
812.259	2.05	1.62	1.41	1.2	1.08	0.95625	0.91759	0.87809	0.84204	0.80489	0.76431
812.987	2.03	1.59	1.38	1.17	1.04	0.91815	0.88048	0.84205	0.80549	0.76753	0.72435
813.715	2	1.57	1.35	1.14	1.03	0.91803	0.86747	0.81781	0.79089	0.76158	0.71996
814.443	1.98	1.56	1.35	1.15	1.02	0.90871	0.85964	0.81322	0.79697	0.77525	0.72583
815.171	1.97	1.56	1.35	1.15	1.03	0.91769	0.87159	0.82808	0.80675	0.77994	0.73052
815.899	1.95	1.56	1.33	1.12	1.01	0.90303	0.85495	0.80865	0.77615	0.7427	0.70784
816.626	1.93	1.54	1.3	1.09	0.97888	0.8754	0.82087	0.77044	0.7415	0.71104	0.67722
817.354	1.9	1.52	1.29	1.09	0.96623	0.8573	0.79583	0.74121	0.71481	0.68167	0.63069
818.082	1.89	1.51	1.27	1.06	0.92305	0.81091	0.77472	0.73563	0.68942	0.64644	0.61315
818.81	1.85	1.49	1.23	1.01	0.89174	0.79278	0.75263	0.71081	0.66612	0.62443	0.59061
819.538	1.82	1.47	1.23	1.02	0.88382	0.77632	0.74806	0.7131	0.66333	0.61716	0.57919
820.266	1.81	1.47	1.22	1.02	0.88246	0.77655	0.73343	0.68811	0.63936	0.59912	0.57467
820.994	1.81	1.47	1.2	0.99073	0.8601	0.75874	0.71116	0.6682	0.63468	0.59845	0.55839
821.722	1.78	1.45	1.18	0.9667	0.82881	0.73027	0.69508	0.65475	0.60651	0.56446	0.53169
822.45	1.75	1.43	1.17	0.95535	0.80827	0.70752	0.67283	0.6364	0.59781	0.55938	0.5214
823.178	1.71	1.4	1.14	0.94808	0.81262	0.71542	0.66684	0.61673	0.56493	0.52113	0.48679
823.905	1.68	1.37	1.1	0.89671	0.75834	0.66118	0.61062	0.56866	0.53717	0.50075	0.45913
824.633	1.69	1.37	1.08	0.87321	0.73725	0.63989	0.5814	0.5383	0.51189	0.48013	0.4432
825.361	1.68	1.37	1.08	0.87582	0.72536	0.63165	0.58903	0.54435	0.49764	0.45931	0.42809
826.089	1.67	1.35	1.04	0.83447	0.68207	0.59299	0.55482	0.51893	0.4849	0.45401	0.4254
826.817	1.64	1.32	1.01	0.81456	0.67184	0.58485	0.53776	0.4961	0.45853	0.42543	0.39525
827.545	1.64	1.33	1.01	0.8108	0.65936	0.57401	0.53089	0.49766	0.47126	0.43294	0.38664
828.273	1.62	1.3	0.97735	0.7811	0.6345	0.55639	0.51724	0.47987	0.44331	0.40479	0.36473
829.001	1.61	1.29	0.95265	0.76233	0.62009	0.53375	0.47526	0.44153	0.42172	0.39293	0.35912
829.729	1.61	1.29	0.95741	0.76778	0.61925	0.53865	0.48809	0.44277	0.39961	0.36772	0.34067
830.457	1.61	1.28	0.93926	0.74855	0.59324	0.52106	0.48141	0.43113	0.37527	0.33756	0.30686
831.184	1.57	1.24	0.89286	0.7221	0.58615	0.51266	0.46012	0.40864	0.35685	0.32123	0.29106
831.912	1.58	1.24	0.90188	0.72584	0.57586	0.50696	0.46186	0.40799	0.3501	0.32206	0.30334
832.64	1.57	1.24	0.89525	0.71703	0.55786	0.49023	0.44562	0.39657	0.34528	0.31047	0.27978
833.368	1.58	1.23	0.87547	0.69663	0.53262	0.46913	0.42699	0.38112	0.33338	0.29445	0.257
834.096	1.58	1.22	0.84399	0.67737	0.52207	0.45488	0.40284	0.36066	0.32004	0.28811	0.25741
834.824	1.55	1.19	0.82007	0.66032	0.50599	0.44585	0.39876	0.34982	0.29955	0.2738	0.25195
835.552	1.53	1.17	0.81207	0.65376	0.49459	0.43193	0.37939	0.34335	0.30933	0.2712	0.23166
836.28	1.53	1.16	0.78234	0.64444	0.50317	0.42503	0.35068	0.31389	0.28139	0.24608	0.20966
837.008	1.53	1.15	0.77267	0.631	0.48585	0.41018	0.33682	0.30071	0.2677	0.2379	0.20772
837.736	1.5	1.11	0.72268	0.57487	0.42344	0.36871	0.31568	0.27688	0.23829	0.21064	0.18307
838.463	1.48	1.09	0.7107	0.56006	0.40572	0.34384	0.28089	0.25622	0.23286	0.18598	0.13732
839.191	1.48	1.08	0.6978	0.53724	0.37497	0.32175	0.26723	0.23304	0.1985	0.16396	0.12848
839.919	1.5	1.09	0.70376	0.53564	0.36875	0.3165	0.26297	0.21935	0.17481	0.1484	0.1208
840.647	1.48	1.06	0.68344	0.52666	0.37268	0.30785	0.24228	0.21105	0.17891	0.14082	0.10201
841.375	1.45	1.05	0.67959	0.5228	0.37146	0.31002	0.24858	0.21736	0.18512	0.14755	0.11055
842.103	1.45	1.03	0.66226	0.50311	0.3516	0.28628	0.22149	0.18431	0.14752	0.1267	0.10425
842.831	1.44	1.02	0.6525	0.48107	0.32393	0.27942	0.23263	0.17265	0.11574	0.10203	0.08569
843.559	1.45	1.01	0.64011	0.46775	0.31329	0.2712	0.22725	0.1757	0.12568	0.09622	0.068
844.287	1.42	0.99158	0.63219	0.46407	0.31377	0.25765	0.20245	0.16082	0.11979	0.08831	0.05891
845.015	1.43	0.98458	0.62247	0.45198	0.30299	0.24929	0.19686	0.15721	0.11869	0.09076	0.06032
845.742	1.41	0.97193	0.61628	0.44532	0.29834	0.24271	0.18901	0.14936	0.11281	0.09453	0.06792
846.47	1.39	0.96091	0.61757	0.43906	0.28922	0.23406	0.18048	0.13735	0.09725	0.07287	0.04532
847.198	1.37	0.92334	0.58098	0.41192	0.27331	0.22299	0.17074	0.11473	0.06454	0.03915	0.01531
847.926	1.34	0.88687	0.55166	0.39157	0.25821	0.19435	0.13335	0.08477	0.04055	0.01313	-0.01391
848.654	1.34	0.87886	0.54256	0.37681	0.23951	0.16839	0.10505	0.06688	0.03359	0.01633	-0.00323
849.382	1.34	0.89539	0.567	0.38613	0.24603	0.18991	0.13518	0.08611	0.04344	0.01957	-0.00289
850.11	1.33	0.8867	0.56277	0.37954	0.24203	0.18929	0.14121	0.10552	0.07027	0.03727	0.0065
850.838	1.32	0.86157	0.54342	0.36585	0.2312	0.16879	0.10952	0.05846	0.01725	-0.00103	-0.02527
851.566	1.31	0.84262	0.52659	0.35516	0.22238	0.14885	0.0852	0.04207	0.0052	-0.01815	-0.04168
852.294	1.3	0.8366	0.52567	0.3448	0.21169	0.14492	0.08758	0.04793	0.01321	-0.01167	-0.03712
853.021	1.3	0.83655	0.52698	0.33242	0.18889	0.11003	0.05035	0.02259	-0.00729	-0.04029	-0.07144
853.749	1.28	0.80299	0.50166	0.32079	0.19287	0.12611	0.06859	0.02547	-0.01114	-0.03703	-0.06218
854.477	1.26	0.79783	0.50669	0.32582	0.20165	0.13731	0.08236	0.04072	0.000579451	-0.037	-0.06723
855.205	1.25	0.79029	0.49917	0.3046	0.17951	0.12145	0.06965	0.02604	-0.01404	-0.04908	-0.07664
855.933	1.22	0.76168	0.48253	0.29505	0.17324	0.10938	0.06031	0.02858	-0.00879	-0.05297	-0.08922
856.661	1.24	0.76266	0.48923	0.30884	0.18682	0.11183	0.05051	0.00391	-0.02574	-0.0359	-0.05523
857.389	1.24	0.7784	0.50134	0.30063	0.17229	0.0973	0.03909	-0.00255	-0.0309	-0.04512	-0.06941
858.117	1.21	0.73787	0.47079	0.27953	0.16176	0.09354	0.03799	-0.00612	-0.04513	-0.07916	-0.10719
858.845	1.2	0.74866	0.48165	0.27528	0.15527	0.0885	0.03334	-0.01226	-0.05202	-0.08655	-0.11373
859.573	1.17	0.70326	0.45255	0.26507	0.14913	0.07318	0.01224	-0.03732	-0.07701	-0.10849	-0.13144
860.301	1.14	0.66823	0.43168	0.25459	0.1421	0.06227	0.00604	-0.03361	-0.07226	-0.11035	-0.13756
861.028	1.13	0.65523	0.42775	0.25538	0.1355	0.03922	-0.02982	-0.08137	-0.10446	-0.107	-0.12271
861.756	1.14	0.67498	0.44213	0.25134	0.1316	0.04113	-0.02051	-0.06512	-0.09175	-0.10648	-0.11908
862.484	1.12	0.65981	0.42925	0.23374	0.12718	0.05412	-0.00475	-0.0563	-0.08439	-0.0981	-0.12285
863.212	1.11	0.63901	0.41405	0.21948	0.102	0.01008	-0.03818	-0.06445	-0.09447	-0.12697	-0.15464
863.94	1.08	0.61781	0.38996	0.185	0.07264	-0.01202	-0.052	-0.07133	-0.10364	-0.14325	-0.17272
864.668	1.09	0.63013	0.41262	0.21191	0.10264	0.01749	-0.03266	-0.06835	-0.10364	-0.13918	-0.16071
865.396	1.07	0.60031	0.39929	0.21134	0.11233	0.03395	-0.04284	-0.12016	-0.15024	-0.15938	-0.16968
866.124	1.05	0.58313	0.37344	0.16943	0.07997	0.01417	-0.04555	-0.10404	-0.13699	-0.15984	-0.17573
866.852	1.03	0.55852	0.36931	0.18089	0.08035	-0.00528	-0.05593	-0.09608	-0.1161	-0.1288	-0.14961
867.58	1.04	0.59344	0.39062	0.18283	0.08827	0.01037	-0.04863	-0.10316	-0.11886	-0.1214	-0.15056
868.307	1.03	0.58655	0.39294	0.1946	0.08502	-0.01465	-0.07606	-0.1286	-0.13909	-0.13655	-0.14839
869.035	1.02	0.57421	0.37047	0.16173	0.06424	-0.02285	-0.06792	-0.10411	-0.13736	-0.17037	-0.17945
869.763	1	0.56994	0.37911	0.18359	0.09832	0.02091	-0.03088	-0.07847	-0.10515	-0.12698	-0.15724
870.491	1	0.58206	0.37832	0.16958	0.08455	0.00569	-0.05896	-0.12241	-0.134	-0.134	-0.16927
871.219	0.99151	0.58487	0.37975	0.1696	0.08891	0.01199	-0.05124	-0.11369	-0.13564	-0.14986	-0.1728
871.947	0.97245	0.56054	0.35311	0.14059	0.07405	0.00922	-0.05578	-0.1222	-0.13752	-0.14412	-0.17149
872.675	0.92956	0.51316	0.31772	0.11748	0.04492	-0.02911	-0.07954	-0.12861	-0.15923	-0.18767	-0.21529
873.403	0.91874	0.50675	0.32007	0.13083	0.05905	-0.01449	-0.07336	-0.13235	-0.1487	-0.15988	-0.19076
874.131	0.90171	0.51277	0.31318	0.11341	0.03927	-0.03669	-0.08579	-0.13436	-0.15383	-0.17059	-0.20043
874.859	0.92336	0.54054	0.34418	0.15004	0.0759	-5.70769e-05	-0.04909	-0.09816	-0.12306	-0.14642	-0.17266
875.586	0.91331	0.54805	0.35307	0.16224	0.08196	-0.000291984	-0.06078	-0.12224	-0.14557	-0.1669	-0.2008
876.314	0.89232	0.52795	0.33988	0.15636	0.06049	-0.03772	-0.0848	-0.13288	-0.15729	-0.18116	-0.20554
877.042	0.88487	0.53287	0.34296	0.15869	0.05432	-0.05155	-0.08929	-0.12795	-0.13913	-0.1498	-0.19137
877.77	0.8699	0.52564	0.31913	0.12364	0.03392	-0.056	-0.08745	-0.11967	-0.15288	-0.1869	-0.20725
878.498	0.84533	0.50134	0.29022	0.09493	0.01843	-0.05767	-0.09153	-0.1262	-0.15693	-0.18835	-0.21526
879.226	0.84925	0.51607	0.30726	0.11447	0.02522	-0.0618	-0.08889	-0.11669	-0.14693	-0.17761	-0.19893
879.954	0.85288	0.52597	0.3167	0.12518	0.03215	-0.0571	-0.08226	-0.1083	-0.14151	-0.17489	-0.19521
880.682	0.84229	0.52587	0.31614	0.12774	0.04084	-0.04338	-0.08692	-0.12991	-0.14626	-0.16517	-0.21849
881.41	0.82085	0.50649	0.3009	0.12248	0.05542	-0.01388	-0.08935	-0.16086	-0.15887	-0.16054	-0.20776
882.138	0.84222	0.52552	0.30426	0.11562	0.04573	-0.02479	-0.0901	-0.15122	-0.1537	-0.15875	-0.18922
882.865	0.82385	0.50699	0.29449	0.11181	0.02775	-0.05284	-0.10461	-0.15241	-0.15638	-0.16322	-0.19369
883.593	0.80149	0.49686	0.2816	0.0992	0.01467	-0.06759	-0.13048	-0.18528	-0.1709	-0.16279	-0.2024
884.321	0.78882	0.48394	0.27328	0.09495	0.00428	-0.07951	-0.12547	-0.16849	-0.18683	-0.20604	-0.22839
885.049	0.80127	0.50291	0.28119	0.10182	0.02579	-0.04938	-0.11566	-0.1736	-0.17757	-0.18638	-0.22193
885.777	0.77616	0.48863	0.27889	0.10622	0.01697	-0.06764	-0.13005	-0.18408	-0.19053	-0.19888	-0.21614
886.505	0.76984	0.49255	0.28236	0.10845	0.00975	-0.08111	-0.1411	-0.19155	-0.19452	-0.2029	-0.2354
887.233	0.7608	0.49627	0.28331	0.10855	0.00655	-0.08598	-0.14549	-0.19232	-0.18389	-0.18249	-0.21042
887.961	0.74682	0.48633	0.28628	0.1193	0.01069	-0.08168	-0.12523	-0.16405	-0.18289	-0.2023	-0.22261
888.689	0.74005	0.46944	0.25094	0.08201	-0.00724	-0.08027	-0.1093	-0.13853	-0.16678	-0.19211	-0.20582
889.417	0.72311	0.46683	0.2594	0.10275	0.02153	-0.05553	-0.12036	-0.17391	-0.18977	-0.20949	-0.24046
890.144	0.7453	0.48105	0.25334	0.08534	-0.000609421	-0.07583	-0.12567	-0.16573	-0.17614	-0.19299	-0.22803
890.872	0.73703	0.48895	0.27599	0.10754	-0.00391	-0.09581	-0.14613	-0.18452	-0.18997	-0.20406	-0.24113
891.6	0.71496	0.47846	0.27241	0.11855	0.02647	-0.05842	-0.12809	-0.1796	-0.18505	-0.19743	-0.22689
892.328	0.71649	0.48066	0.27139	0.11775	0.02519	-0.05707	-0.11997	-0.16538	-0.16984	-0.1834	-0.21793
893.056	0.71389	0.47634	0.24817	0.09582	0.02073	-0.04991	-0.11232	-0.15838	-0.16879	-0.18386	-0.20874
893.784	0.72061	0.48383	0.25796	0.10639	0.02517	-0.04738	-0.10592	-0.14736	-0.1543	-0.1684	-0.19684
894.512	0.72622	0.49463	0.27567	0.13076	0.05095	-0.02274	-0.08709	-0.1327	-0.14311	-0.16473	-0.20739
895.24	0.70843	0.48107	0.25842	0.10253	0.000996538	-0.07455	-0.11519	-0.1421	-0.14508	-0.16748	-0.22436
895.968	0.72793	0.48746	0.24224	0.0953	0.02304	-0.04735	-0.11508	-0.15815	-0.16112	-0.1788	-0.22095
896.696	0.70325	0.46813	0.23489	0.09168	0.01188	-0.05773	-0.1153	-0.15199	-0.15695	-0.17029	-0.19669
897.423	0.68432	0.46472	0.24668	0.0971	-0.00821	-0.08252	-0.12316	-0.15569	-0.17651	-0.19331	-0.20397
898.151	0.69365	0.46519	0.23241	0.08454	-0.01227	-0.08094	-0.1211	-0.15322	-0.17454	-0.1987	-0.22663
898.879	0.71764	0.47431	0.22078	0.07684	-0.0058	-0.07204	-0.12285	-0.16388	-0.19263	-0.21913	-0.24249
899.607	0.68114	0.45634	0.22771	0.09177	0.00346	-0.06589	-0.11862	-0.15734	-0.17964	-0.20383	-0.23024
900.335	0.69707	0.47312	0.2431	0.11556	0.03669	-0.04303	-0.12382	-0.1622	-0.15427	-0.16528	-0.19828
901.063	0.69066	0.4593	0.22144	0.09487	0.01695	-0.04469	-0.09403	-0.13026	-0.15307	-0.17542	-0.19726
901.791	0.70193	0.45607	0.19886	0.07912	0.01489	-0.04662	-0.10662	-0.14282	-0.1562	-0.17549	-0.20088
902.519	0.70258	0.4761	0.23963	0.10977	0.01863	-0.04813	-0.09894	-0.1282	-0.13811	-0.15844	-0.1889
903.247	0.69191	0.46138	0.22215	0.09354	0.00145	-0.06141	-0.10641	-0.13476	-0.14914	-0.1695	-0.1954
903.975	0.68187	0.45887	0.22793	0.10965	0.02511	-0.04987	-0.12003	-0.1554	-0.16334	-0.18033	-0.20522
904.702	0.70049	0.47327	0.23865	0.11715	0.02601	-0.04293	-0.10051	-0.12924	-0.13668	-0.16264	-0.20377
905.43	0.68951	0.4571	0.21832	0.10157	0.01421	-0.04841	-0.09921	-0.12901	-0.14437	-0.1642	-0.18756
906.158	0.68681	0.44025	0.18764	0.08054	0.00498	-0.06072	-0.12265	-0.14879	-0.15176	-0.16949	-0.19792
906.886	0.68669	0.45362	0.21485	0.09513	-0.00263	-0.06537	-0.11376	-0.14423	-0.16406	-0.17441	-0.17848
907.614	0.6703	0.43409	0.19209	0.08983	0.0105	-0.0482	-0.09949	-0.12082	-0.12528	-0.14957	-0.18664
908.342	0.65972	0.43475	0.20427	0.10528	0.02453	-0.03927	-0.09781	-0.12699	-0.14086	-0.1593	-0.18063
909.07	0.68669	0.45048	0.20848	0.10108	0.00899	-0.04579	-0.08885	-0.12337	-0.1541	-0.17634	-0.19412
909.798	0.63335	0.42683	0.21526	0.11978	0.03478	-0.02989	-0.0894	-0.12414	-0.14793	-0.16794	-0.18622
910.526	0.64982	0.42845	0.20167	0.11586	0.0403	-0.02037	-0.07794	-0.11357	-0.14033	-0.1551	-0.16424
911.254	0.61649	0.40772	0.19384	0.10332	0.01879	-0.03302	-0.07753	-0.09598	-0.1044	-0.13195	-0.16851
911.981	0.58578	0.38421	0.1777	0.09165	0.00901	-0.05185	-0.10894	-0.13621	-0.15307	-0.16791	-0.18213
912.709	0.60026	0.37665	0.14755	0.06774	-0.01018	-0.06264	-0.11102	-0.13364	-0.14801	-0.16971	-0.1946
913.437	0.60151	0.36935	0.13149	0.05853	-0.01514	-0.06562	-0.11303	-0.11988	-0.11443	-0.13846	-0.1735
914.165	0.581	0.37628	0.16806	0.08601	0.00195	-0.05558	-0.11025	-0.13576	-0.15361	-0.16553	-0.17569
914.893	0.58037	0.36755	0.15373	0.07536	-0.00492	-0.05811	-0.10891	-0.13499	-0.15531	-0.17652	-0.19835
915.621	0.59699	0.39047	0.18492	0.09733	0.00761	-0.03695	-0.07759	-0.10449	-0.12878	-0.14418	-0.15739
916.349	0.55977	0.3744	0.19288	0.12881	0.06317	0.0035	-0.05697	-0.08322	-0.10305	-0.11938	-0.13512
917.077	0.58875	0.39078	0.19854	0.11971	0.03896	-0.01838	-0.07547	-0.09888	-0.11672	-0.12325	-0.12732
917.805	0.56656	0.38343	0.20737	0.13085	0.05246	0.000192969	-0.05206	-0.07879	-0.10209	-0.12672	-0.15211
918.533	0.53612	0.34985	0.17468	0.11246	0.0487	-0.02291	-0.09645	-0.10371	-0.10223	-0.12437	-0.15128
919.26	0.56283	0.35361	0.16089	0.10096	0.03957	-0.0106	-0.06189	-0.08229	-0.09963	-0.11833	-0.13762
919.988	0.5488	0.34768	0.16446	0.10223	0.03863	-0.00813	-0.05602	-0.08134	-0.10513	-0.11893	-0.13163
920.716	0.55016	0.34679	0.166	0.11345	0.05967	0.00678	-0.04741	-0.07317	-0.09746	-0.11424	-0.13049
921.444	0.56271	0.35529	0.17257	0.11219	0.05063	-0.00557	-0.06315	-0.07014	-0.0746	-0.10986	-0.14896
922.172	0.52951	0.33829	0.1688	0.09551	0.02331	-0.00502	-0.03405	-0.05748	-0.08127	-0.09958	-0.11786
922.9	0.53522	0.3494	0.18741	0.11827	0.05017	0.01334	-0.0244	-0.05072	-0.07749	-0.0879	-0.09755
923.628	0.53034	0.33057	0.16712	0.12655	0.08513	0.04405	0.00197	-0.03093	-0.06464	-0.08504	-0.10536
924.356	0.51234	0.34182	0.19697	0.13198	0.06921	0.03521	0.000524104	-0.02657	-0.05433	-0.08839	-0.12343
925.084	0.50397	0.32309	0.17485	0.11723	0.06058	0.01855	-0.02356	-0.04001	-0.05686	-0.08011	-0.10398
925.812	0.47399	0.30392	0.16827	0.11895	0.07219	0.04622	0.01913	-0.01764	-0.05512	-0.07049	-0.08626
926.539	0.48411	0.30729	0.16921	0.11943	0.06979	0.02587	-0.01688	-0.02995	-0.04379	-0.0765	-0.10924
927.267	0.48072	0.2931	0.15354	0.11343	0.07202	0.0281	-0.01451	-0.03241	-0.05133	-0.08454	-0.11707
927.995	0.47374	0.28207	0.13854	0.08645	0.04004	0.02021	-0.000307095	-0.02305	-0.04623	-0.06804	-0.08986
928.723	0.45171	0.25959	0.11977	0.07091	0.02276	-0.01974	-0.05754	-0.05367	-0.05187	-0.07764	-0.10285
929.451	0.42795	0.24573	0.12154	0.08973	0.055	0.0125	-0.02651	-0.03764	-0.04949	-0.06635	-0.08279
930.179	0.43676	0.25678	0.13712	0.10578	0.06561	0.000915135	-0.05404	-0.04775	-0.0446	-0.06939	-0.09401
930.907	0.42153	0.22671	0.10906	0.09523	0.0718	0.02316	-0.02055	-0.03555	-0.05123	-0.06957	-0.08892
931.635	0.44453	0.25106	0.13448	0.11328	0.08323	0.03223	-0.01444	-0.03814	-0.06283	-0.09059	-0.11437
932.363	0.42993	0.21801	0.10004	0.08944	0.06397	0.00542	-0.04368	-0.05191	-0.06505	-0.10421	-0.13878
933.091	0.38975	0.20618	0.10077	0.07772	0.04413	-0.01065	-0.05475	-0.05814	-0.06134	-0.06332	-0.06853
933.818	0.41596	0.23779	0.12711	0.08194	0.03914	0.00184	-0.03268	-0.05639	-0.07647	-0.07894	-0.08487
934.546	0.4222	0.19589	0.08027	0.06367	0.04648	0.02854	0.00591	-0.02941	-0.06328	-0.08905	-0.10672
935.274	0.37911	0.13794	0.04032	0.06106	0.05525	0.00613	-0.03626	-0.05899	-0.08184	-0.10364	-0.11525
936.002	0.39387	0.2004	0.09016	0.04268	0.00549	-0.01576	-0.03228	-0.03663	-0.04816	-0.08237	-0.11471
936.73	0.37745	0.17363	0.07301	0.04397	0.01413	-0.01657	-0.04191	-0.05449	-0.07732	-0.12936	-0.1634
937.458	0.39132	0.16366	0.06078	0.03727	0.00702	-0.0317	-0.05896	-0.06186	-0.07009	-0.0924	-0.11117
938.186	0.38762	0.15185	0.06097	0.05451	0.02745	-0.02402	-0.05985	-0.06517	-0.07332	-0.08819	-0.10173
938.914	0.3893	0.14859	0.05965	0.05135	0.03102	-0.00251	-0.02754	-0.03721	-0.05392	-0.08613	-0.10717
939.642	0.40845	0.17583	0.0819	0.0547	0.01734	-0.03035	-0.06427	-0.0754	-0.08993	-0.11125	-0.12922
940.37	0.40616	0.19065	0.10002	0.06361	0.02336	-0.02055	-0.05459	-0.07346	-0.08923	-0.09865	-0.1072
941.097	0.40402	0.1507	0.06239	0.03889	0.00981	-0.02419	-0.04644	-0.05225	-0.06136	-0.07623	-0.08813
941.825	0.40182	0.14986	0.07897	0.07206	0.0436	-0.00221	-0.02949	-0.03288	-0.04813	-0.08283	-0.10724
942.553	0.40285	0.15854	0.09897	0.09758	0.06309	0.00406	-0.0351	-0.05058	-0.0655	-0.07938	-0.09444
943.281	0.41549	0.17118	0.09674	0.06908	0.03499	-0.00374	-0.03255	-0.05045	-0.06326	-0.06871	-0.07893
944.009	0.43016	0.17324	0.10043	0.07185	0.03924	0.00382	-0.02193	-0.0379	-0.05472	-0.07257	-0.09257
944.737	0.43306	0.16625	0.10916	0.09579	0.07062	0.03851	0.00852	-0.01954	-0.04685	-0.07312	-0.09465
945.465	0.44198	0.17787	0.11076	0.07803	0.05339	0.03261	0.00798	-0.02008	-0.04501	-0.06632	-0.08423
946.193	0.45293	0.19422	0.13621	0.10717	0.07281	0.0355	0.00558	-0.01861	-0.04044	-0.05977	-0.0779
946.921	0.46206	0.20245	0.16007	0.14302	0.10382	0.05471	0.02372	0.00582	-0.0133	-0.03362	-0.04897
947.649	0.46651	0.20285	0.16529	0.14777	0.10746	0.05788	0.03168	0.02103	-0.00041418	-0.03164	-0.05318
948.376	0.48002	0.20827	0.16658	0.13892	0.10274	0.06307	0.03344	0.00974	-0.00856	-0.02244	-0.04341
949.104	0.51326	0.2352	0.18335	0.1391	0.09747	0.05592	0.02535	0.000680222	-0.01475	-0.02318	-0.04053
949.832	0.53366	0.25965	0.20671	0.15554	0.10707	0.05843	0.03345	0.02039	0.00229	-0.01952	-0.03956
950.56	0.54554	0.28041	0.22147	0.16109	0.11671	0.07515	0.0509	0.03445	0.00889	-0.02283	-0.04425
951.288	0.56338	0.30077	0.23328	0.16414	0.12231	0.085	0.05719	0.03299	0.01475	-0.000116493	-0.02425
952.016	0.58271	0.32904	0.25886	0.18695	0.13314	0.0812	0.04761	0.02052	0.00337	-0.00853	-0.02492
952.744	0.59027	0.34286	0.26592	0.1871	0.13464	0.08459	0.05383	0.02915	0.01084	-0.00453	-0.03102
953.472	0.62144	0.38862	0.28828	0.18549	0.13364	0.08594	0.05521	0.02908	0.01222	-0.000666927	-0.02664
954.2	0.6398	0.4116	0.30631	0.19845	0.13942	0.08275	0.05744	0.04002	0.02109	0.00127	-0.02728
954.928	0.66282	0.43884	0.32546	0.2093	0.14146	0.0744	0.04497	0.02369	0.00942	-0.00248	-0.03526
955.655	0.69142	0.4781	0.34762	0.21394	0.14199	0.06974	0.04489	0.02892	0.01029	-0.00954	-0.04436
956.383	0.70269	0.4934	0.35032	0.20388	0.13659	0.06764	0.04087	0.02055	0.00201	-0.01633	-0.05414
957.111	0.73238	0.52966	0.37669	0.22211	0.14698	0.07	0.04468	0.02582	0.00414	-0.01866	-0.04886
957.839	0.76845	0.57474	0.41322	0.2522	0.1743	0.09449	0.05998	0.0295	0.01005	-0.0073	-0.03926
958.567	0.7925	0.59872	0.4336	0.27085	0.18603	0.09914	0.06266	0.02928	0.01664	0.00771	-0.02098
959.295	0.81838	0.62872	0.44739	0.27186	0.1875	0.10108	0.07132	0.04375	0.02237	0.00156	-0.03215
960.023	0.836	0.64529	0.44912	0.26304	0.18053	0.096	0.0654	0.0354	0.02253	0.01163	-0.03318
960.751	0.84066	0.65738	0.46436	0.28256	0.18991	0.095	0.06808	0.0405	0.01771	-0.00509	-0.03967
961.479	0.87177	0.69266	0.48704	0.29759	0.20679	0.11507	0.0754	0.03476	0.01438	-0.00495	-0.04388
962.207	0.88595	0.71114	0.50012	0.30916	0.21744	0.12591	0.08152	0.03604	0.02521	0.01579	-0.02549
962.934	0.88911	0.71485	0.51373	0.33054	0.22359	0.11929	0.08103	0.04185	0.02869	0.0158	-0.02086
963.662	0.92209	0.74686	0.5201	0.32232	0.22552	0.13192	0.08895	0.04499	0.04015	0.0352	-0.00884
964.39	0.93176	0.75325	0.52739	0.32913	0.21482	0.10879	0.08187	0.05474	0.04409	0.03319	-0.00989
965.118	0.92658	0.75507	0.53685	0.34952	0.24304	0.14491	0.1095	0.07467	0.0679	0.06074	0.01216
965.846	0.9237	0.74044	0.50782	0.31807	0.22495	0.14163	0.11566	0.08968	0.0713	0.05231	0.02753
966.574	0.91467	0.73434	0.50398	0.32044	0.22963	0.14862	0.11556	0.0832	0.06433	0.0454	0.03351
967.302	0.89647	0.72016	0.50194	0.33143	0.24431	0.16511	0.11978	0.07785	0.06817	0.05686	0.02762
968.03	0.84879	0.67155	0.46863	0.31149	0.2253	0.14946	0.11027	0.07309	0.05277	0.03362	0.02965
968.758	0.81742	0.64028	0.45042	0.30478	0.21996	0.15078	0.12764	0.10589	0.09331	0.0781	0.04539
969.486	0.77869	0.6115	0.43288	0.31114	0.25859	0.21043	0.17454	0.14027	0.11559	0.08701	0.03794
970.213	0.70553	0.56171	0.41908	0.32016	0.26853	0.21832	0.17252	0.13569	0.13423	0.127	0.09081
970.941	0.66494	0.53302	0.41829	0.32613	0.2556	0.19803	0.16639	0.13289	0.09515	0.06306	0.0581
971.669	0.53384	0.41834	0.336	0.27031	0.21868	0.17896	0.16007	0.13516	0.09452	0.06327	0.06922
972.397	0.49141	0.38577	0.30703	0.24751	0.20234	0.1567	0.11089	0.07376	0.05925	0.04564	0.03573
973.125	0.42318	0.3488	0.30831	0.25131	0.18263	0.13454	0.11471	0.0904	0.05702	0.03057	0.02512
973.853	0.3378	0.26559	0.2251	0.18338	0.14052	0.12364	0.13828	0.13239	0.08691	0.05329	0.05081
974.581	0.27532	0.23767	0.23047	0.20165	0.16109	0.12638	0.09804	0.07357	0.05615	0.04647	0.0544
975.309	0.22523	0.21938	0.23738	0.20047	0.13778	0.1058	0.10344	0.10028	0.09592	0.08633	0.0665

## Sheet: Fig.1b
	0	50	101.23	153.71	207.47	262.55	318.98	376.8	436.03	496.71	558.88
725.639	1.7	1.58	1.42	1.29	1.18	1.08	0.99179	0.96251	0.9576	0.93438	0.90814
726.367	1.73	1.61	1.46	1.33	1.21	1.11	1.02	1.01	1.02	0.98472	0.94629
727.095	1.76	1.64	1.48	1.34	1.21	1.12	1.03	1.02	1.01	0.98172	0.95248
727.823	1.77	1.64	1.48	1.34	1.22	1.13	1.05	1.03	1.02	0.98492	0.95658
728.551	1.81	1.66	1.48	1.34	1.21	1.13	1.05	1.04	1.03	0.99282	0.96116
729.279	1.83	1.67	1.46	1.33	1.21	1.12	1.04	1.03	1.01	0.9766	0.94254
730.006	1.83	1.67	1.47	1.34	1.21	1.12	1.04	1.03	1.01	0.97424	0.94102
730.734	1.86	1.67	1.47	1.35	1.22	1.13	1.04	1.03	1.01	0.96927	0.93789
731.462	1.87	1.68	1.48	1.34	1.21	1.13	1.05	1.03	1.01	0.9703	0.93594
732.19	1.89	1.68	1.46	1.33	1.2	1.12	1.04	1.03	1	0.9609	0.92912
732.918	1.88	1.66	1.45	1.32	1.2	1.1	1.03	1.02	0.99067	0.94425	0.91265
733.646	1.87	1.66	1.45	1.31	1.18	1.09	1.03	1.01	0.97948	0.93143	0.90095
734.374	1.87	1.64	1.43	1.3	1.18	1.08	1.01	0.99739	0.96954	0.93022	0.90317
735.102	1.87	1.63	1.42	1.29	1.17	1.06	0.99753	0.98101	0.95151	0.91219	0.88405
735.83	1.88	1.63	1.42	1.28	1.16	1.05	0.99333	0.98214	0.94531	0.89289	0.8598
736.558	1.87	1.62	1.41	1.26	1.14	1.04	0.98335	0.96789	0.92726	0.8743	0.84796
737.285	1.87	1.61	1.41	1.26	1.14	1.03	0.97746	0.9668	0.92438	0.86978	0.84343
738.013	1.86	1.61	1.42	1.27	1.14	1.03	0.98557	0.96691	0.92231	0.86989	0.84427
738.741	1.87	1.6	1.41	1.26	1.14	1.03	0.98005	0.95926	0.9059	0.84529	0.82435
739.469	1.86	1.58	1.4	1.25	1.13	1.02	0.97925	0.95367	0.9036	0.85052	0.81722
740.197	1.84	1.58	1.4	1.24	1.13	1.02	0.97708	0.94563	0.89239	0.83865	0.80261
740.925	1.81	1.55	1.38	1.22	1.1	0.97585	0.93824	0.90999	0.86202	0.81529	0.78198
741.653	1.8	1.55	1.38	1.22	1.1	0.98193	0.95176	0.92416	0.86819	0.81475	0.77653
742.381	1.81	1.55	1.39	1.24	1.12	1	0.96379	0.92215	0.87418	0.82908	0.79578
743.109	1.82	1.54	1.39	1.23	1.12	1.01	0.97673	0.93725	0.87276	0.81759	0.7881
743.837	1.82	1.54	1.39	1.24	1.12	1.01	0.9837	0.94564	0.87422	0.8171	0.79034
744.564	1.81	1.53	1.38	1.23	1.11	1.01	0.97798	0.93683	0.86435	0.80613	0.77228
745.292	1.79	1.53	1.37	1.21	1.1	0.99482	0.95632	0.90662	0.832	0.77734	0.75004
746.02	1.78	1.53	1.36	1.2	1.08	0.98152	0.94563	0.89651	0.82349	0.7718	0.74396
746.748	1.75	1.51	1.34	1.18	1.06	0.95854	0.919	0.86701	0.79665	0.74908	0.72232
747.476	1.74	1.5	1.33	1.17	1.05	0.95623	0.91045	0.85145	0.7763	0.72946	0.70379
748.204	1.76	1.53	1.36	1.2	1.07	0.96961	0.92071	0.86357	0.79801	0.75192	0.71752
748.932	1.76	1.54	1.36	1.2	1.07	0.98463	0.93676	0.87507	0.80152	0.75327	0.71723
749.66	1.74	1.53	1.34	1.19	1.07	0.98569	0.93678	0.87135	0.79407	0.74663	0.71059
750.388	1.73	1.51	1.33	1.17	1.05	0.96854	0.92016	0.85062	0.76853	0.72568	0.69455
751.115	1.73	1.52	1.33	1.18	1.05	0.97132	0.91514	0.84575	0.76953	0.72463	0.68641
751.843	1.75	1.55	1.35	1.2	1.07	0.9865	0.92876	0.85816	0.78194	0.74304	0.70984
752.571	1.75	1.56	1.37	1.21	1.07	0.99314	0.94163	0.8691	0.78968	0.7376	0.6893
753.299	1.74	1.55	1.35	1.2	1.06	0.98124	0.92402	0.84324	0.75636	0.70537	0.65861
754.027	1.75	1.54	1.32	1.18	1.04	0.97319	0.9144	0.82989	0.74035	0.69965	0.66114
754.755	1.78	1.56	1.33	1.18	1.03	0.96728	0.91421	0.82877	0.74146	0.70415	0.67044
755.483	1.79	1.57	1.34	1.18	1.04	0.97247	0.91472	0.8292	0.74579	0.70849	0.67681
756.211	1.81	1.57	1.33	1.18	1.04	0.98021	0.92061	0.82228	0.73048	0.69584	0.6671
756.939	1.81	1.58	1.35	1.2	1.05	0.99348	0.93371	0.84371	0.76046	0.71729	0.68045
757.667	1.81	1.58	1.35	1.21	1.06	0.99447	0.92609	0.84025	0.76198	0.71614	0.68027
758.394	1.84	1.6	1.37	1.22	1.08	1.02	0.94489	0.84605	0.76165	0.72221	0.69287
759.122	1.86	1.62	1.39	1.24	1.11	1.05	0.97349	0.87516	0.79018	0.73848	0.70522
759.85	1.89	1.64	1.41	1.26	1.13	1.06	0.99085	0.89564	0.8183	0.77619	0.74442
760.578	1.9	1.65	1.42	1.27	1.15	1.09	1.01	0.91425	0.83351	0.78128	0.747
761.306	1.91	1.64	1.41	1.27	1.15	1.08	1	0.9009	0.82051	0.76881	0.73265
762.034	1.91	1.64	1.41	1.26	1.13	1.06	0.98126	0.88918	0.81452	0.75909	0.72593
762.762	1.92	1.65	1.42	1.27	1.14	1.07	0.98471	0.87806	0.80261	0.75571	0.72718
763.49	1.93	1.64	1.42	1.27	1.15	1.07	0.98126	0.87721	0.80743	0.76373	0.73928
764.218	1.95	1.66	1.44	1.28	1.16	1.09	1	0.89147	0.81971	0.77121	0.74587
764.946	1.97	1.66	1.43	1.27	1.17	1.1	1.02	0.91665	0.84312	0.78289	0.75331
765.673	1.98	1.66	1.44	1.29	1.19	1.12	1.02	0.90184	0.83781	0.79677	0.76901
766.401	2.01	1.7	1.49	1.33	1.22	1.14	1.04	0.92779	0.86928	0.82984	0.79756
767.129	2.01	1.7	1.5	1.33	1.23	1.16	1.06	0.94376	0.88334	0.83697	0.81386
767.857	2.03	1.7	1.51	1.35	1.26	1.18	1.08	0.95853	0.89916	0.85119	0.83006
768.585	2.04	1.71	1.52	1.36	1.27	1.19	1.08	0.96906	0.91186	0.86229	0.83918
769.313	2.05	1.7	1.53	1.38	1.28	1.19	1.09	0.97687	0.91954	0.86662	0.8389
770.041	2.04	1.7	1.53	1.38	1.29	1.21	1.1	0.98834	0.92647	0.8683	0.85497
770.769	2.06	1.71	1.56	1.4	1.31	1.21	1.11	1	0.94509	0.88948	0.87296
771.497	2.07	1.72	1.57	1.41	1.32	1.23	1.12	1.02	0.96204	0.9039	0.87246
772.225	2.09	1.75	1.58	1.42	1.33	1.24	1.14	1.04	0.98518	0.93234	0.89876
772.952	2.09	1.77	1.6	1.43	1.35	1.26	1.15	1.04	0.98559	0.93838	0.9112
773.68	2.1	1.77	1.61	1.45	1.36	1.27	1.15	1.04	0.99734	0.95239	0.91722
774.408	2.12	1.8	1.62	1.46	1.38	1.29	1.17	1.06	1.01	0.97382	0.94131
775.136	2.13	1.82	1.64	1.48	1.4	1.31	1.19	1.08	1.03	0.98301	0.96116
775.864	2.13	1.83	1.66	1.5	1.42	1.32	1.2	1.1	1.04	0.99506	0.97
776.592	2.13	1.85	1.67	1.52	1.43	1.33	1.21	1.11	1.05	0.9986	0.97728
777.32	2.13	1.86	1.68	1.52	1.43	1.34	1.22	1.12	1.05	1.01	0.98497
778.048	2.13	1.85	1.66	1.51	1.42	1.32	1.19	1.09	1.03	0.99204	0.96859
778.776	2.12	1.86	1.67	1.52	1.43	1.32	1.2	1.1	1.04	0.99606	0.97634
779.504	2.15	1.9	1.7	1.55	1.45	1.34	1.22	1.13	1.06	1.02	1.01
780.231	2.15	1.9	1.7	1.56	1.47	1.36	1.25	1.16	1.09	1.05	1.02
780.959	2.14	1.89	1.7	1.56	1.47	1.36	1.24	1.15	1.08	1.04	1.02
781.687	2.14	1.9	1.71	1.57	1.47	1.36	1.24	1.15	1.08	1.04	1.01
782.415	2.17	1.94	1.73	1.58	1.48	1.37	1.25	1.16	1.09	1.06	1.03
783.143	2.2	1.97	1.75	1.61	1.51	1.4	1.27	1.19	1.12	1.08	1.05
783.871	2.21	1.98	1.76	1.63	1.54	1.42	1.29	1.21	1.14	1.11	1.08
784.599	2.22	1.99	1.76	1.63	1.53	1.41	1.27	1.2	1.14	1.11	1.08
785.327	2.21	1.98	1.75	1.61	1.5	1.39	1.26	1.2	1.15	1.11	1.07
786.055	2.23	2	1.76	1.63	1.51	1.4	1.29	1.22	1.15	1.11	1.07
786.783	2.25	2.01	1.77	1.64	1.53	1.41	1.29	1.22	1.15	1.12	1.09
787.51	2.27	2.02	1.77	1.65	1.54	1.41	1.27	1.21	1.15	1.12	1.1
788.238	2.28	2.03	1.77	1.65	1.53	1.4	1.26	1.19	1.13	1.11	1.08
788.966	2.28	2.01	1.74	1.63	1.52	1.39	1.26	1.19	1.13	1.1	1.08
789.694	2.3	2.02	1.75	1.64	1.53	1.4	1.26	1.2	1.14	1.11	1.09
790.422	2.3	2.02	1.75	1.65	1.53	1.4	1.27	1.2	1.14	1.13	1.12
791.15	2.3	2.01	1.73	1.62	1.51	1.39	1.27	1.2	1.14	1.11	1.09
791.878	2.3	1.99	1.71	1.59	1.48	1.36	1.24	1.17	1.11	1.09	1.08
792.606	2.31	1.99	1.7	1.59	1.47	1.33	1.21	1.15	1.1	1.08	1.07
793.334	2.3	1.99	1.71	1.58	1.45	1.33	1.21	1.14	1.08	1.06	1.05
794.062	2.33	2	1.72	1.59	1.46	1.34	1.23	1.16	1.11	1.08	1.06
794.789	2.34	2.02	1.74	1.62	1.49	1.36	1.24	1.18	1.12	1.09	1.07
795.517	2.35	2.02	1.75	1.62	1.49	1.36	1.25	1.18	1.13	1.1	1.08
796.245	2.34	1.98	1.71	1.58	1.46	1.35	1.24	1.17	1.1	1.08	1.06
796.973	2.33	1.98	1.72	1.59	1.46	1.34	1.24	1.16	1.1	1.07	1.06
797.701	2.32	1.97	1.71	1.57	1.44	1.32	1.22	1.15	1.1	1.08	1.06
798.429	2.34	1.97	1.71	1.59	1.46	1.32	1.22	1.15	1.11	1.08	1.06
799.157	2.32	1.95	1.71	1.57	1.44	1.3	1.2	1.13	1.09	1.05	1.03
799.885	2.32	1.94	1.7	1.56	1.42	1.3	1.2	1.12	1.07	1.04	1.03
800.613	2.32	1.94	1.7	1.54	1.4	1.28	1.18	1.11	1.07	1.04	1.02
801.341	2.3	1.9	1.66	1.52	1.39	1.27	1.18	1.12	1.07	1.03	1.01
802.068	2.3	1.89	1.66	1.52	1.39	1.26	1.17	1.1	1.06	1.04	1.02
802.796	2.29	1.88	1.66	1.52	1.38	1.24	1.14	1.06	1.02	1.01	0.9858
803.524	2.27	1.84	1.62	1.47	1.33	1.19	1.1	1.02	0.98419	0.97378	0.9537
804.252	2.26	1.85	1.63	1.46	1.32	1.19	1.1	1.04	1	0.97329	0.95561
804.98	2.26	1.83	1.62	1.46	1.33	1.19	1.11	1.04	0.99993	0.97184	0.95315
805.708	2.23	1.81	1.6	1.43	1.3	1.18	1.1	1.04	0.99066	0.94852	0.93842
806.436	2.23	1.8	1.6	1.43	1.29	1.16	1.08	1.03	0.98826	0.95496	0.94289
807.164	2.2	1.76	1.59	1.43	1.29	1.15	1.07	1.02	0.98405	0.95543	0.93409
807.892	2.2	1.75	1.58	1.41	1.27	1.14	1.05	0.98282	0.95427	0.93294	0.91915
808.62	2.17	1.75	1.58	1.41	1.27	1.13	1.06	0.99381	0.95514	0.91924	0.90283
809.347	2.16	1.75	1.56	1.36	1.24	1.13	1.05	0.9673	0.93597	0.90892	0.89995
810.075	2.15	1.76	1.57	1.39	1.25	1.12	1.05	0.98412	0.9552	0.92815	0.91092
810.803	2.14	1.75	1.57	1.38	1.25	1.12	1.05	0.97248	0.94641	0.92184	0.91456
811.531	2.11	1.72	1.54	1.36	1.22	1.08	1.02	0.95522	0.92615	0.89733	0.8838
812.259	2.08	1.69	1.51	1.32	1.19	1.05	0.99087	0.93017	0.89716	0.86417	0.84024
812.987	2.04	1.64	1.46	1.28	1.14	1.01	0.93405	0.86221	0.84749	0.83212	0.81391
813.715	2.01	1.63	1.44	1.25	1.12	0.99948	0.92909	0.86056	0.8306	0.80251	0.79106
814.443	1.99	1.63	1.45	1.27	1.13	1	0.94056	0.88245	0.84995	0.81906	0.80033
815.171	2	1.65	1.45	1.26	1.13	1	0.92804	0.86133	0.84914	0.8349	0.81253
815.899	1.98	1.64	1.43	1.23	1.11	0.99269	0.91239	0.84141	0.82567	0.80897	0.78972
816.626	1.95	1.62	1.41	1.22	1.08	0.95206	0.87523	0.80927	0.79505	0.77775	0.75122
817.354	1.92	1.6	1.38	1.18	1.05	0.92762	0.87211	0.82244	0.79705	0.77038	0.74125
818.082	1.9	1.58	1.38	1.19	1.04	0.90956	0.84017	0.78375	0.77055	0.75353	0.72752
818.81	1.89	1.58	1.35	1.15	0.99861	0.8731	0.81263	0.76024	0.7318	0.7081	0.69561
819.538	1.87	1.57	1.34	1.14	0.9922	0.86982	0.80093	0.74926	0.74012	0.72486	0.6978
820.266	1.85	1.55	1.32	1.12	0.98446	0.87008	0.80168	0.74921	0.73143	0.7115	0.68809
820.994	1.83	1.54	1.3	1.1	0.96622	0.85401	0.78512	0.7273	0.69125	0.66516	0.65528
821.722	1.81	1.52	1.28	1.08	0.92674	0.81115	0.75514	0.70655	0.67101	0.6457	0.6353
822.45	1.8	1.53	1.28	1.09	0.93569	0.81491	0.7356	0.68061	0.66233	0.64517	0.62956
823.178	1.77	1.5	1.26	1.07	0.9304	0.81709	0.74076	0.68346	0.65198	0.63187	0.62511
823.905	1.76	1.48	1.22	1.02	0.8727	0.76301	0.6951	0.64713	0.62326	0.60366	0.58857
824.633	1.75	1.48	1.2	0.99883	0.85514	0.74723	0.67535	0.62848	0.60867	0.58093	0.54555
825.361	1.72	1.45	1.18	0.98454	0.83359	0.72432	0.65245	0.60312	0.5757	0.55521	0.54064
826.089	1.72	1.45	1.17	0.97527	0.82577	0.71288	0.62912	0.57624	0.55034	0.5297	0.51305
826.817	1.69	1.42	1.15	0.95047	0.79372	0.68884	0.62094	0.58027	0.56097	0.53209	0.4962
827.545	1.69	1.42	1.14	0.93082	0.75423	0.65722	0.61113	0.57342	0.54143	0.51513	0.49224
828.273	1.68	1.4	1.11	0.90927	0.75009	0.64777	0.57739	0.53678	0.51495	0.49489	0.47564
829.001	1.66	1.38	1.08	0.89163	0.7402	0.64297	0.57259	0.53261	0.50976	0.49012	0.47191
829.729	1.67	1.39	1.09	0.89784	0.74011	0.63813	0.56031	0.52669	0.51552	0.49583	0.4719
830.457	1.67	1.37	1.05	0.85649	0.69345	0.60648	0.54899	0.51138	0.48243	0.46273	0.4466
831.184	1.69	1.37	1.04	0.84989	0.69266	0.5963	0.51997	0.48089	0.45652	0.43761	0.42045
831.912	1.68	1.35	1.02	0.83072	0.66623	0.5689	0.49058	0.46189	0.45072	0.43329	0.41352
832.64	1.65	1.33	0.99257	0.8142	0.65406	0.56769	0.49928	0.4655	0.44214	0.41946	0.39656
833.368	1.67	1.34	1.01	0.81963	0.64207	0.55461	0.48571	0.4451	0.41159	0.39679	0.38639
834.096	1.64	1.3	0.96196	0.81061	0.66982	0.57203	0.48034	0.44683	0.42652	0.40106	0.37401
834.824	1.62	1.28	0.94282	0.78795	0.63748	0.55164	0.47382	0.4427	0.42035	0.4014	0.38267
835.552	1.61	1.27	0.92186	0.75817	0.59319	0.51863	0.45321	0.42134	0.39442	0.38122	0.36977
836.28	1.6	1.26	0.90997	0.74138	0.56866	0.48714	0.4118	0.37621	0.34523	0.32969	0.31564
837.008	1.59	1.24	0.89166	0.72307	0.55034	0.47684	0.40745	0.37531	0.34637	0.31643	0.28574
837.736	1.57	1.21	0.86443	0.69679	0.52503	0.45091	0.37805	0.36006	0.34584	0.32347	0.30006
838.463	1.55	1.19	0.83724	0.67007	0.4988	0.43202	0.36411	0.33685	0.31095	0.29287	0.27445
839.191	1.54	1.18	0.83589	0.6673	0.49668	0.42846	0.35857	0.32598	0.29348	0.27248	0.25094
839.919	1.55	1.18	0.83447	0.67155	0.50819	0.41965	0.32898	0.30023	0.2709	0.25668	0.24102
840.647	1.52	1.16	0.81813	0.64718	0.47855	0.39679	0.31451	0.29319	0.27108	0.23909	0.20775
841.375	1.53	1.15	0.80255	0.6349	0.47098	0.38196	0.29401	0.2722	0.25011	0.23234	0.21412
842.103	1.51	1.12	0.77526	0.61611	0.46142	0.36804	0.2783	0.26789	0.2562	0.23081	0.20481
842.831	1.51	1.12	0.77494	0.6054	0.44491	0.36363	0.28529	0.25506	0.22672	0.22367	0.21633
843.559	1.5	1.12	0.78515	0.60522	0.43619	0.3433	0.2585	0.25404	0.24645	0.21496	0.18467
844.287	1.5	1.12	0.78976	0.60606	0.44101	0.37521	0.31244	0.27824	0.24474	0.22037	0.19513
845.015	1.49	1.12	0.79708	0.60913	0.44203	0.36897	0.30055	0.26536	0.2321	0.21331	0.19281
845.742	1.49	1.09	0.76345	0.584	0.42495	0.34561	0.27481	0.25101	0.22781	0.20953	0.18907
846.47	1.44	1.04	0.7221	0.55634	0.41017	0.33083	0.25934	0.22563	0.19622	0.18708	0.17454
847.198	1.43	1.03	0.70955	0.53671	0.38596	0.30129	0.23129	0.2189	0.20332	0.17691	0.15338
847.926	1.42	1.01	0.68973	0.51736	0.36852	0.28192	0.20989	0.18857	0.16734	0.14754	0.12897
848.654	1.4	0.99732	0.68634	0.50358	0.35176	0.27193	0.20373	0.172	0.14346	0.12569	0.10977
849.382	1.39	0.99974	0.69783	0.50987	0.35767	0.27978	0.21546	0.1887	0.16551	0.15281	0.13336
850.11	1.39	0.98143	0.67832	0.49415	0.34489	0.26119	0.19676	0.17941	0.15997	0.1361	0.11584
850.838	1.39	0.96558	0.66192	0.47727	0.32953	0.24438	0.18152	0.16764	0.1497	0.1233	0.09794
851.566	1.36	0.9632	0.67192	0.47594	0.32351	0.23788	0.1696	0.13639	0.11129	0.10316	0.09067
852.294	1.35	0.92704	0.63947	0.46379	0.32446	0.23592	0.16945	0.14318	0.11775	0.09439	0.07373
853.021	1.33	0.91385	0.62727	0.44215	0.30217	0.21944	0.16401	0.1536	0.1349	0.1024	0.07685
853.749	1.34	0.91695	0.62793	0.42865	0.29335	0.23191	0.18439	0.15812	0.13107	0.10314	0.07438
854.477	1.33	0.9174	0.63456	0.43527	0.29623	0.22076	0.16461	0.13537	0.11092	0.09365	0.07315
855.205	1.3	0.88353	0.61094	0.41921	0.2901	0.2214	0.16959	0.13936	0.11154	0.08716	0.06439
855.933	1.28	0.86964	0.6096	0.42684	0.29803	0.21675	0.16267	0.14036	0.11526	0.08682	0.05953
856.661	1.28	0.87034	0.61629	0.43447	0.30677	0.22259	0.17039	0.15254	0.12381	0.08267	0.05088
857.389	1.26	0.8446	0.5921	0.40698	0.2817	0.20042	0.15129	0.13394	0.10849	0.07447	0.04916
858.117	1.26	0.83076	0.57748	0.38999	0.27062	0.19708	0.15243	0.13409	0.10838	0.07537	0.04172
858.845	1.23	0.81156	0.5672	0.38066	0.25764	0.17346	0.12186	0.09758	0.06851	0.03499	0.01657
859.573	1.21	0.81093	0.56771	0.36984	0.23458	0.13395	0.08972	0.08923	0.06843	0.03034	0.00131
860.301	1.19	0.7797	0.54579	0.35595	0.22526	0.12415	0.06995	0.04913	0.02838	0.00756	-0.0159
861.028	1.19	0.79257	0.55255	0.34476	0.21998	0.13338	0.07677	0.0396	0.00732	-0.02163	-0.033
861.756	1.18	0.76467	0.53975	0.34849	0.2256	0.13077	0.09164	0.08619	0.05986	0.01924	-0.0092
862.484	1.16	0.7669	0.54308	0.34379	0.22417	0.13418	0.09192	0.07606	0.05539	0.03153	0.00613
863.212	1.13	0.72968	0.51224	0.31673	0.20535	0.12213	0.07747	0.05219	0.02253	-0.00997	-0.02711
863.94	1.12	0.72677	0.50969	0.30899	0.1962	0.10959	0.06233	0.03309	0.00952	-0.0113	-0.03437
864.668	1.11	0.71041	0.49762	0.29691	0.19172	0.11189	0.0654	0.03268	0.00579	-0.01858	-0.03028
865.396	1.1	0.71627	0.50337	0.29699	0.18786	0.10126	0.0552	0.02447	-0.0051	-0.03455	-0.04592
866.124	1.08	0.69211	0.48855	0.28784	0.18376	0.0991	0.06258	0.04275	0.01532	-0.01565	-0.05132
866.852	1.09	0.7217	0.51529	0.30703	0.20695	0.12567	0.07533	0.03419	0.00589	-0.01798	-0.03663
867.58	1.08	0.69852	0.52289	0.34297	0.23185	0.12977	0.08202	0.04931	0.000735362	-0.05411	-0.06152
868.307	1.05	0.66759	0.47583	0.27938	0.18087	0.09378	0.06748	0.05657	0.01852	-0.0287	-0.05019
869.035	1.07	0.69188	0.50382	0.31114	0.21183	0.12087	0.07587	0.04068	0.01076	-0.01818	-0.04196
869.763	1.07	0.70715	0.50387	0.29561	0.20236	0.11721	0.06776	0.02464	0.00165	-0.01664	-0.04
870.491	1.04	0.69287	0.47484	0.25147	0.17267	0.10155	0.07031	0.04553	0.02349	0.00165	-0.01857
871.219	1.06	0.70593	0.4819	0.25239	0.16366	0.07899	0.0511	0.03127	0.00513	-0.0228	-0.03523
871.947	1.02	0.67606	0.45665	0.23186	0.16367	0.09739	0.06327	0.03254	-0.0034	-0.04097	-0.03849
872.675	0.99277	0.64893	0.43781	0.22152	0.14185	0.06057	0.02661	-0.00313	-0.02777	-0.05214	-0.05905
873.403	0.9817	0.64006	0.43678	0.23048	0.13745	0.04214	0.0072	-0.02353	-0.04156	-0.05831	-0.07511
874.131	0.98054	0.66467	0.44803	0.23117	0.14994	0.06673	0.03641	0.00865	-0.01557	-0.03995	-0.07509
874.859	0.98803	0.6778	0.45285	0.23127	0.16138	0.08977	0.05302	0.01683	-0.00614	-0.02849	-0.05893
875.586	0.97448	0.65911	0.45076	0.24717	0.16594	0.08273	0.04782	0.01312	-0.02349	-0.06107	-0.05721
876.314	0.98427	0.67088	0.45746	0.25006	0.15089	0.04929	0.03018	0.01085	-0.0251	-0.06268	-0.07773
877.042	0.95635	0.65525	0.45519	0.26153	0.15575	0.04854	0.01709	-0.01513	-0.04688	-0.07938	-0.08797
877.77	0.94372	0.64617	0.4452	0.25374	0.15693	0.06001	0.02905	-0.00268	-0.02852	-0.05492	-0.07728
878.498	0.91819	0.63171	0.4252	0.2314	0.13742	0.04402	0.00387	-0.03706	-0.04598	-0.05543	-0.08894
879.226	0.90291	0.62011	0.41775	0.2297	0.13573	0.04439	0.0202	-0.00436	-0.02022	-0.03658	-0.05689
879.954	0.91423	0.64613	0.44331	0.25599	0.15635	0.05864	0.00638	-0.04502	-0.04552	-0.04709	-0.07198
880.682	0.91942	0.64861	0.40983	0.20093	0.13009	0.06115	0.02293	-0.01447	-0.02289	-0.03287	-0.06436
881.41	0.89624	0.63097	0.40786	0.21272	0.13291	0.0573	0.02585	-0.00567	-0.02897	-0.05214	-0.06738
882.138	0.89368	0.62668	0.41096	0.22142	0.12934	0.04579	0.02934	0.01139	-0.01835	-0.0477	-0.06649
882.865	0.88863	0.6168	0.40384	0.21986	0.13202	0.05131	0.02035	-0.01016	-0.03098	-0.0522	-0.07302
883.593	0.86562	0.59682	0.38847	0.20674	0.10568	0.01853	0.00983	-0.00317	-0.0463	-0.0858	-0.0924
884.321	0.82206	0.56652	0.37062	0.19955	0.09708	0.00824	-0.01208	-0.03209	-0.04745	-0.06619	-0.10427
885.049	0.84038	0.58248	0.36629	0.18736	0.1	0.02187	-0.01345	-0.04663	-0.06398	-0.08169	-0.09946
885.777	0.85894	0.61226	0.37487	0.18246	0.09085	0.01293	-0.0103	-0.03541	-0.06762	-0.09771	-0.11396
886.505	0.82847	0.57492	0.34951	0.16914	0.08131	0.00538	-0.02704	-0.05719	-0.07453	-0.09306	-0.1154
887.233	0.82203	0.57556	0.34969	0.17668	0.10301	0.03713	-0.00206	-0.03805	-0.05838	-0.079	-0.09931
887.961	0.83208	0.57825	0.33718	0.16235	0.1019	0.04493	-6.73688e-05	-0.03931	-0.05467	-0.07076	-0.08854
888.689	0.81604	0.58356	0.35631	0.18294	0.09604	0.02418	-0.00678	-0.03535	-0.05419	-0.07441	-0.09828
889.417	0.80589	0.57629	0.35227	0.18962	0.11784	0.05126	-0.00099503	-0.04442	-0.0583	-0.0728	-0.08855
890.144	0.82791	0.59359	0.35158	0.17957	0.10354	0.03317	-0.02295	-0.06617	-0.07063	-0.08143	-0.11037
890.872	0.82945	0.59099	0.34208	0.16737	0.08709	0.02379	-0.00379	-0.03089	-0.05567	-0.07882	-0.0966
891.6	0.81158	0.5794	0.3351	0.16404	0.07951	0.01705	-0.00279	-0.02747	-0.06316	-0.09263	-0.10533
892.328	0.81064	0.59014	0.36151	0.20475	0.12683	0.05908	0.01021	-0.03181	-0.05709	-0.07791	-0.08755
893.056	0.81733	0.59546	0.35392	0.18967	0.1042	0.04303	0.02223	-0.00358	-0.03927	-0.07202	-0.09741
893.784	0.79419	0.56711	0.33432	0.18568	0.11673	0.06051	0.02422	-0.00995	-0.03919	-0.06622	-0.08806
894.512	0.80788	0.58997	0.35581	0.20201	0.11889	0.05532	0.02	-0.01569	-0.05138	-0.08079	-0.09755
895.24	0.80236	0.58842	0.36209	0.21227	0.1249	0.06309	0.03551	0.00182	-0.0418	-0.0764	-0.09417
895.968	0.80424	0.59163	0.35884	0.20559	0.11256	0.04127	-0.00275	-0.03862	-0.06093	-0.08128	-0.09804
896.696	0.80554	0.5797	0.33263	0.17738	0.08671	0.02857	0.00825	-0.01336	-0.03666	-0.05792	-0.0757
897.423	0.78998	0.56401	0.31787	0.17402	0.09705	0.04212	0.01116	-0.01962	-0.04985	-0.07601	-0.09581
898.151	0.7928	0.57328	0.33174	0.18431	0.09364	0.03094	-0.00341	-0.03501	-0.06277	-0.09006	-0.11647
898.879	0.79117	0.56503	0.31611	0.17384	0.0912	0.02917	-0.0134	-0.04544	-0.06427	-0.08469	-0.10703
899.607	0.80002	0.57047	0.32017	0.17585	0.08612	0.02302	-0.01665	-0.04282	-0.05323	-0.06606	-0.0818
900.335	0.82105	0.58331	0.32149	0.17822	0.09132	0.03724	0.01014	-0.01919	-0.05091	-0.07646	-0.09474
901.063	0.80994	0.57522	0.31985	0.18304	0.09803	0.04281	0.0104	-0.01971	-0.04747	-0.07679	-0.10776
901.791	0.78492	0.56389	0.32696	0.19365	0.10156	0.04122	0.00348	-0.02636	-0.04867	-0.067	-0.08121
902.519	0.75188	0.54025	0.31623	0.18369	0.08404	0.02678	-0.00225	-0.02614	-0.04547	-0.06941	-0.09784
903.247	0.79459	0.57091	0.33444	0.19789	0.094	0.04604	0.03298	0.000229933	-0.04934	-0.07565	-0.08072
903.975	0.77224	0.55187	0.32093	0.19132	0.09168	0.04411	0.02669	-0.00798	-0.05655	-0.09043	-0.11176
904.702	0.78894	0.53921	0.27923	0.16301	0.08603	0.04069	0.01214	-0.02065	-0.05684	-0.07384	-0.07536
905.43	0.79086	0.55331	0.30854	0.18576	0.09226	0.03778	0.00246	-0.02449	-0.04581	-0.07021	-0.09712
906.158	0.78093	0.54786	0.30909	0.1864	0.08818	0.03223	-0.00454	-0.02765	-0.04202	-0.06919	-0.10576
906.886	0.78042	0.53746	0.28854	0.17176	0.07967	0.02497	-0.01422	-0.03909	-0.05545	-0.0789	-0.10734
907.614	0.7501	0.53143	0.30741	0.19641	0.10338	0.04899	0.00932	-0.02317	-0.05192	-0.06671	-0.0728
908.342	0.77283	0.53392	0.28915	0.17944	0.0883	0.04269	0.01318	-0.0108	-0.03211	-0.05837	-0.08782
909.07	0.74421	0.51429	0.27875	0.17044	0.07646	0.03943	0.02104	-0.0057	-0.03693	-0.06453	-0.09043
909.798	0.75316	0.51469	0.27039	0.18014	0.10458	0.05598	0.01485	-0.00573	-0.01713	-0.03128	-0.04702
910.526	0.75713	0.52992	0.29713	0.18999	0.09129	0.0521	0.02888	0.0024	-0.02585	-0.05365	-0.08158
911.254	0.72152	0.49836	0.26972	0.18917	0.11645	0.06393	0.01555	-0.01101	-0.02935	-0.05094	-0.0743
911.981	0.71802	0.49215	0.26075	0.16923	0.08187	0.03725	0.00145	-0.02668	-0.05245	-0.0777	-0.10309
912.709	0.68834	0.46517	0.23654	0.15269	0.07052	0.03599	0.01035	-0.01361	-0.0374	-0.06027	-0.08312
913.437	0.70823	0.48507	0.25644	0.15696	0.0559	0.02119	-0.00252	-0.02486	-0.04716	-0.0578	-0.0644
914.165	0.68565	0.46024	0.23115	0.15694	0.08091	0.03555	-0.00605	-0.02762	-0.04397	-0.05214	-0.05773
914.893	0.6799	0.45629	0.23195	0.16143	0.08918	0.05411	0.02315	-0.00328	-0.02905	-0.04998	-0.06978
915.621	0.68421	0.46239	0.24297	0.17797	0.11139	0.06905	0.02841	-0.00167	-0.02992	-0.05323	-0.07557
916.349	0.69669	0.47713	0.26247	0.19194	0.11969	0.06779	0.0165	0.00597	0.00349	-0.01536	-0.03872
917.077	0.67691	0.46545	0.26152	0.19468	0.12621	0.0816	0.03758	0.02935	0.02736	-0.0092	-0.0544
917.805	0.66111	0.45999	0.26801	0.19795	0.12617	0.09182	0.05843	0.03758	0.01825	-0.01235	-0.04587
918.533	0.67746	0.46734	0.26911	0.19352	0.11607	0.07905	0.04228	0.02256	0.00472	-0.0115	-0.02775
919.26	0.65105	0.44543	0.25589	0.19596	0.13457	0.09703	0.05881	0.03491	0.01211	-0.00647	-0.02475
919.988	0.62252	0.43175	0.25711	0.19257	0.12672	0.0913	0.05501	0.03021	0.00593	-0.01887	-0.04426
920.716	0.63571	0.43909	0.26155	0.19471	0.12722	0.09605	0.06412	0.04119	0.01839	-0.01738	-0.05546
921.444	0.6276	0.42243	0.24349	0.19325	0.1423	0.10216	0.06104	0.04473	0.02936	0.004	-0.02291
922.172	0.61776	0.42474	0.25629	0.19498	0.13426	0.10498	0.07498	0.05058	0.0258	0.00466	-0.01667
922.9	0.60626	0.41594	0.25373	0.19934	0.14651	0.12715	0.10732	0.08176	0.05549	0.01888	-0.01921
923.628	0.59712	0.41669	0.26362	0.20462	0.14751	0.12107	0.09397	0.06204	0.02932	0.00182	-0.02611
924.356	0.62504	0.43697	0.28006	0.21921	0.15958	0.11991	0.07948	0.04997	0.01973	0.00448	-0.01075
925.084	0.57643	0.38431	0.23508	0.20328	0.16903	0.12275	0.07652	0.06249	0.04812	0.02144	-0.00598
925.812	0.5849	0.37163	0.20843	0.16971	0.13109	0.09756	0.06411	0.0467	0.02885	0.01001	-0.00907
926.539	0.57608	0.38036	0.23126	0.18793	0.14728	0.12461	0.10104	0.07201	0.04261	0.02625	0.00998
927.267	0.55424	0.36392	0.22517	0.1929	0.15656	0.10461	0.05551	0.0497	0.04328	0.02544	0.00791
927.995	0.5479	0.36703	0.23201	0.18407	0.14019	0.11611	0.09302	0.08334	0.07163	0.0295	-0.01017
928.723	0.51153	0.33606	0.21038	0.1712	0.13764	0.12678	0.11253	0.07479	0.03742	0.01561	-0.00623
929.451	0.52353	0.32421	0.19098	0.16286	0.13556	0.11242	0.0882	0.06014	0.03136	0.00162	-0.02637
930.179	0.50858	0.30926	0.17528	0.13702	0.10656	0.1009	0.09127	0.06031	0.03143	0.02598	0.02002
930.907	0.52617	0.3462	0.2216	0.17182	0.12629	0.09417	0.06305	0.03983	0.01713	0.00177	-0.01362
931.635	0.50609	0.33737	0.21876	0.16252	0.11489	0.09033	0.06384	0.03094	0.00275	0.0082	0.01209
932.363	0.5262	0.32193	0.19833	0.16698	0.13875	0.11844	0.09002	0.03148	-0.02183	-0.04017	-0.05405
933.091	0.49362	0.29295	0.16776	0.12213	0.09085	0.09037	0.07882	0.02851	-0.01392	-0.01342	-0.01645
933.818	0.48611	0.26429	0.15033	0.14111	0.12182	0.08357	0.05191	0.0432	0.03209	0.01127	-0.01496
934.546	0.47389	0.24982	0.13551	0.11938	0.103	0.08647	0.0679	0.04419	0.02033	-0.00247	-0.02254
935.274	0.49708	0.26627	0.15068	0.12994	0.11087	0.09481	0.06996	0.02254	-0.01753	-0.02893	-0.03911
936.002	0.49558	0.24362	0.12666	0.11191	0.09222	0.0653	0.0426	0.03099	0.01585	-0.00993	-0.03143
936.73	0.47183	0.25001	0.13472	0.09324	0.06524	0.05626	0.04534	0.03034	0.01139	-0.01835	-0.04532
937.458	0.49345	0.24194	0.14233	0.13956	0.12434	0.09317	0.06356	0.03792	0.01332	-0.0075	-0.0272
938.186	0.49509	0.24583	0.14622	0.13377	0.11836	0.09947	0.07491	0.04007	0.00852	-0.01378	-0.03273
938.914	0.47467	0.23665	0.14924	0.14187	0.12157	0.08709	0.05404	0.02404	-0.00219	-0.01904	-0.0345
939.642	0.48115	0.23594	0.14526	0.12913	0.10742	0.08003	0.05594	0.03756	0.02129	0.00989	-0.00733
940.37	0.47995	0.22934	0.14857	0.14212	0.12294	0.09177	0.05937	0.02551	-0.00448	-0.02629	-0.03931
941.097	0.48909	0.24118	0.16123	0.1474	0.12534	0.09606	0.07106	0.05219	0.02892	-0.00182	-0.0268
941.825	0.47218	0.21122	0.14065	0.13743	0.12788	0.11324	0.0933	0.06669	0.03668	0.00149	-0.02342
942.553	0.49806	0.2326	0.16521	0.16014	0.13901	0.10596	0.08134	0.06683	0.04228	0.00262	-0.02883
943.281	0.49454	0.24033	0.1772	0.16706	0.14363	0.11105	0.08222	0.05754	0.02944	-0.00328	-0.02688
944.009	0.50216	0.24524	0.17862	0.15787	0.1294	0.09587	0.07467	0.06597	0.05113	0.02833	0.00883
944.737	0.4997	0.23064	0.17727	0.16897	0.14742	0.11814	0.09327	0.07246	0.04714	0.01641	-0.00233
945.465	0.52033	0.24723	0.18797	0.1663	0.1389	0.1082	0.08261	0.06132	0.04092	0.02159	0.00593
946.193	0.51858	0.25132	0.19772	0.17513	0.14982	0.1229	0.09919	0.0779	0.0549	0.03012	0.00981
946.921	0.53203	0.26702	0.22367	0.20615	0.1826	0.15615	0.12749	0.09701	0.07396	0.0581	0.03881
947.649	0.55276	0.2981	0.24764	0.21491	0.18603	0.15817	0.1355	0.11615	0.08928	0.05558	0.03307
948.376	0.56149	0.29873	0.24657	0.20693	0.17958	0.15597	0.13066	0.10405	0.07796	0.05219	0.03573
949.104	0.58299	0.31483	0.26379	0.22	0.18421	0.15021	0.12328	0.10005	0.07659	0.0528	0.03178
949.832	0.57862	0.31945	0.27648	0.23545	0.19349	0.15052	0.12587	0.11039	0.08897	0.0632	0.04115
950.56	0.61606	0.36738	0.30529	0.24168	0.19671	0.15515	0.13123	0.11526	0.09109	0.06135	0.04222
951.288	0.61934	0.37983	0.31414	0.24684	0.2022	0.16112	0.13689	0.11948	0.09913	0.07683	0.05461
952.016	0.64757	0.40644	0.32545	0.24248	0.19711	0.15697	0.13769	0.12608	0.10547	0.07969	0.05871
952.744	0.6692	0.44164	0.3494	0.25491	0.1986	0.14618	0.12409	0.112	0.09653	0.07918	0.0633
953.472	0.68239	0.45757	0.35679	0.25353	0.20667	0.16464	0.13301	0.10398	0.08453	0.06917	0.05468
954.2	0.70471	0.49025	0.38227	0.27164	0.21242	0.15575	0.13006	0.11216	0.09622	0.08086	0.06058
954.928	0.72175	0.51164	0.39691	0.27936	0.23084	0.18456	0.15162	0.12114	0.09547	0.07119	0.05765
955.655	0.73881	0.54368	0.4222	0.29774	0.23456	0.17128	0.13875	0.11166	0.09213	0.07478	0.0613
956.383	0.76216	0.56675	0.43042	0.2909	0.23051	0.16865	0.13798	0.11185	0.09617	0.08328	0.06734
957.111	0.78383	0.59677	0.44875	0.29934	0.23343	0.1659	0.13792	0.1147	0.09563	0.07729	0.06191
957.839	0.82237	0.64206	0.47379	0.30688	0.2428	0.17716	0.14526	0.11623	0.09585	0.07702	0.06476
958.567	0.84691	0.66438	0.4907	0.32128	0.25629	0.18971	0.14851	0.10835	0.10446	0.10743	0.09833
959.295	0.85391	0.68333	0.50741	0.3385	0.2712	0.20226	0.16882	0.1364	0.12151	0.10912	0.09089
960.023	0.88388	0.71863	0.52966	0.35004	0.26753	0.183	0.15378	0.12524	0.10522	0.08589	0.07369
960.751	0.90736	0.75448	0.55607	0.36983	0.27902	0.18599	0.14916	0.11142	0.10535	0.10238	0.08812
961.479	0.92792	0.77218	0.57061	0.38358	0.28678	0.18922	0.15617	0.1223	0.11051	0.1001	0.09011
962.207	0.93893	0.78913	0.58306	0.39473	0.29563	0.1972	0.15895	0.11976	0.11939	0.12088	0.09598
962.934	0.9451	0.79592	0.5903	0.40212	0.28873	0.17896	0.15015	0.12064	0.111	0.10158	0.08517
963.662	0.95722	0.81144	0.60132	0.41181	0.29657	0.18744	0.16053	0.13299	0.12525	0.11731	0.10223
964.39	0.96086	0.81532	0.60205	0.41562	0.31053	0.21065	0.16579	0.1211	0.12497	0.12893	0.11438
965.118	0.96216	0.81238	0.59281	0.40847	0.31536	0.22858	0.1908	0.15356	0.14436	0.13491	0.11905
965.846	0.95696	0.79881	0.5725	0.38455	0.2836	0.193	0.16325	0.13493	0.13396	0.13237	0.10957
966.574	0.93362	0.77599	0.56632	0.3918	0.28762	0.19808	0.17777	0.15748	0.14151	0.12505	0.10622
967.302	0.94207	0.77963	0.56051	0.3884	0.29851	0.22288	0.20399	0.18412	0.15993	0.13508	0.10881
968.03	0.95225	0.78919	0.56468	0.38933	0.29022	0.21515	0.21987	0.21763	0.17312	0.13072	0.11733
968.758	0.86153	0.70454	0.51197	0.37403	0.31088	0.24928	0.1945	0.14679	0.13953	0.13223	0.12579
969.486	0.81452	0.66757	0.49795	0.37926	0.32256	0.26573	0.21048	0.16064	0.1379	0.11835	0.12083
970.213	0.79882	0.63924	0.45611	0.32395	0.24698	0.19218	0.18652	0.18169	0.18023	0.17637	0.16051
970.941	0.67957	0.55836	0.44273	0.34051	0.25109	0.1938	0.199	0.19891	0.18198	0.16565	0.15326
971.669	0.6208	0.49869	0.38395	0.29688	0.23327	0.19142	0.18717	0.18155	0.17236	0.16669	0.17463
972.397	0.54973	0.44559	0.35651	0.28783	0.23436	0.19351	0.17226	0.15643	0.1545	0.15017	0.13828
973.125	0.4591	0.3644	0.29781	0.2497	0.21374	0.18253	0.15797	0.13977	0.1359	0.13261	0.13112
973.853	0.42118	0.33094	0.26615	0.2151	0.17177	0.14564	0.14045	0.13069	0.1123	0.09559	0.08369
974.581	0.357	0.29577	0.25572	0.23631	0.22755	0.21392	0.19503	0.178	0.16445	0.14651	0.11925
975.309	0.33168	0.28147	0.24682	0.23631	0.23677	0.23172	0.22133	0.19892	0.15828	0.12816	0.11974

## Sheet: Fig.1c
	0	50	101.23	153.71	207.47	262.55	318.98	376.8	436.03	496.71	558.88
725.639	1.66	1.56	1.41	1.29	1.2	1.12	1.06	1.02	0.98885	0.97393	0.96093
726.367	1.7	1.6	1.46	1.34	1.24	1.16	1.1	1.06	1.03	1.01	0.99894
727.095	1.72	1.62	1.47	1.35	1.24	1.17	1.1	1.07	1.04	1.03	1.01
727.823	1.76	1.64	1.47	1.35	1.24	1.17	1.11	1.07	1.05	1.03	1.01
728.551	1.77	1.65	1.48	1.36	1.24	1.17	1.1	1.07	1.05	1.04	1.03
729.279	1.8	1.66	1.48	1.36	1.25	1.17	1.08	1.06	1.04	1.03	1.01
730.006	1.81	1.66	1.47	1.36	1.25	1.17	1.09	1.06	1.03	1.03	1.01
730.734	1.84	1.65	1.46	1.35	1.24	1.16	1.08	1.05	1.03	1.02	1.01
731.462	1.84	1.65	1.45	1.34	1.23	1.15	1.07	1.03	1	0.99612	0.97901
732.19	1.85	1.65	1.45	1.34	1.22	1.14	1.06	1.03	1.01	0.99659	0.97596
732.918	1.85	1.64	1.44	1.32	1.21	1.12	1.05	1.03	1	0.98934	0.96838
733.646	1.84	1.62	1.41	1.3	1.19	1.1	1.03	1	0.98265	0.97337	0.94954
734.374	1.82	1.59	1.4	1.28	1.17	1.08	1.01	0.98549	0.96618	0.95307	0.92846
735.102	1.81	1.59	1.4	1.27	1.15	1.06	0.99571	0.96852	0.94575	0.9261	0.90387
735.83	1.82	1.59	1.39	1.27	1.15	1.04	0.97278	0.94666	0.92576	0.90774	0.88267
736.558	1.81	1.57	1.37	1.24	1.12	1.02	0.95598	0.93093	0.91047	0.89191	0.86633
737.285	1.8	1.55	1.36	1.23	1.11	1.01	0.94771	0.91627	0.89968	0.88821	0.85811
738.013	1.79	1.54	1.36	1.23	1.11	0.99569	0.93733	0.90482	0.88783	0.87472	0.8399
738.741	1.77	1.52	1.34	1.2	1.08	0.96757	0.91323	0.88019	0.86687	0.85705	0.81841
739.469	1.76	1.52	1.34	1.2	1.08	0.97519	0.92073	0.88023	0.86116	0.84377	0.81592
740.197	1.73	1.5	1.33	1.2	1.07	0.95398	0.90249	0.86305	0.85392	0.84319	0.80224
740.925	1.71	1.47	1.31	1.16	1.03	0.9045	0.85737	0.819	0.80781	0.79259	0.75437
741.653	1.69	1.46	1.3	1.15	1.02	0.89635	0.85092	0.81081	0.80708	0.79613	0.75463
742.381	1.69	1.46	1.31	1.16	1.03	0.90583	0.86004	0.81768	0.81448	0.80123	0.75591
743.109	1.7	1.46	1.32	1.17	1.03	0.8918	0.85278	0.8169	0.80305	0.78318	0.74878
743.837	1.7	1.47	1.31	1.14	1.01	0.88149	0.84924	0.82032	0.807	0.78673	0.75288
744.564	1.68	1.45	1.29	1.14	0.99711	0.86823	0.82609	0.79066	0.77734	0.7526	0.70947
745.292	1.67	1.45	1.29	1.13	0.97765	0.84905	0.8069	0.77444	0.76591	0.74281	0.70022
746.02	1.64	1.44	1.27	1.11	0.95658	0.83168	0.78121	0.74763	0.74656	0.72504	0.68081
746.748	1.61	1.41	1.24	1.07	0.91896	0.79907	0.75173	0.7213	0.71704	0.69397	0.65357
747.476	1.6	1.41	1.23	1.05	0.89676	0.77999	0.73629	0.70748	0.69735	0.6701	0.6297
748.204	1.6	1.42	1.25	1.07	0.90143	0.7856	0.74866	0.72077	0.70212	0.66623	0.61927
748.932	1.62	1.44	1.25	1.07	0.90821	0.79744	0.74489	0.71579	0.7062	0.67028	0.62059
749.66	1.6	1.43	1.23	1.06	0.88966	0.78711	0.74289	0.71398	0.69533	0.65963	0.61649
750.388	1.58	1.41	1.21	1.03	0.87116	0.77347	0.72145	0.69246	0.67593	0.6364	0.58889
751.115	1.59	1.41	1.2	1.02	0.85483	0.76221	0.71071	0.6855	0.67164	0.62909	0.57885
751.843	1.61	1.43	1.22	1.03	0.85056	0.75975	0.71137	0.699	0.699	0.64584	0.5827
752.571	1.61	1.44	1.22	1.02	0.84037	0.75649	0.70966	0.68837	0.67344	0.62325	0.5689
753.299	1.61	1.42	1.19	1	0.81425	0.73441	0.68395	0.66499	0.65167	0.59525	0.53677
754.027	1.63	1.42	1.17	0.98103	0.79568	0.71873	0.66306	0.64677	0.63505	0.57819	0.52108
754.755	1.66	1.43	1.17	0.9806	0.7917	0.72059	0.6644	0.64387	0.62385	0.57162	0.51982
755.483	1.67	1.43	1.17	0.98181	0.79595	0.73425	0.68067	0.65842	0.63392	0.58649	0.53767
756.211	1.69	1.43	1.17	0.98069	0.78874	0.72622	0.66659	0.65462	0.6374	0.58676	0.53508
756.939	1.7	1.44	1.17	0.98456	0.79414	0.73168	0.67266	0.6685	0.65346	0.58737	0.52622
757.667	1.71	1.46	1.2	0.99638	0.79811	0.73565	0.67934	0.67414	0.65602	0.59206	0.53397
758.394	1.73	1.47	1.21	0.9974	0.79958	0.7488	0.70366	0.69013	0.66308	0.59859	0.53742
759.122	1.76	1.48	1.21	1.01	0.82629	0.76484	0.71475	0.70903	0.68234	0.60825	0.53835
759.85	1.78	1.49	1.22	1.02	0.85147	0.79053	0.7406	0.72395	0.69066	0.62671	0.56349
760.578	1.79	1.5	1.23	1.03	0.86166	0.79362	0.74326	0.73442	0.70412	0.6407	0.57766
761.306	1.78	1.48	1.21	0.99974	0.83638	0.77443	0.73326	0.73118	0.7024	0.63898	0.57549
762.034	1.77	1.46	1.19	0.99138	0.8356	0.76299	0.72066	0.72482	0.69059	0.61438	0.55339
762.762	1.79	1.47	1.2	0.98289	0.82892	0.76291	0.72277	0.71549	0.67569	0.60587	0.54589
763.49	1.79	1.46	1.18	0.97195	0.83027	0.7739	0.73612	0.71791	0.67375	0.60926	0.55056
764.218	1.81	1.48	1.21	0.99415	0.85303	0.78346	0.74326	0.72869	0.68598	0.62469	0.5673
764.946	1.82	1.48	1.22	1.01	0.87277	0.79762	0.75672	0.7406	0.69681	0.63765	0.57403
765.673	1.83	1.5	1.24	1.01	0.87636	0.80629	0.77356	0.76316	0.71899	0.6593	0.58717
766.401	1.85	1.5	1.24	1.02	0.89868	0.83876	0.80901	0.79393	0.73838	0.6675	0.59681
767.129	1.87	1.51	1.27	1.06	0.93503	0.85328	0.82193	0.81049	0.75348	0.6826	0.61916
767.857	1.88	1.52	1.29	1.08	0.96907	0.89239	0.85806	0.83673	0.77819	0.7105	0.64071
768.585	1.9	1.54	1.3	1.07	0.9698	0.89718	0.86656	0.84575	0.78772	0.72269	0.65191
769.313	1.87	1.51	1.29	1.07	0.96986	0.88658	0.86404	0.85208	0.78836	0.71809	0.65253
770.041	1.89	1.54	1.32	1.1	1	0.91791	0.89717	0.88365	0.81903	0.74969	0.66814
770.769	1.9	1.55	1.34	1.13	1.03	0.94361	0.92323	0.9071	0.83926	0.76916	0.69454
771.497	1.91	1.56	1.34	1.12	1.02	0.93084	0.91555	0.89994	0.84011	0.77693	0.69965
772.225	1.93	1.58	1.36	1.13	1.05	0.96473	0.95305	0.93648	0.86261	0.78822	0.7184
772.952	1.93	1.59	1.36	1.14	1.07	0.99721	0.96979	0.93838	0.88063	0.81703	0.73495
773.68	1.94	1.62	1.4	1.19	1.09	1	0.98508	0.95795	0.89292	0.82631	0.75808
774.408	1.95	1.63	1.4	1.19	1.1	1.03	1.01	0.98019	0.91932	0.85272	0.77384
775.136	1.96	1.65	1.41	1.2	1.11	1.04	1.02	0.98667	0.92528	0.85964	0.78663
775.864	1.96	1.66	1.43	1.23	1.14	1.07	1.05	1.02	0.94733	0.87178	0.79557
776.592	1.98	1.69	1.44	1.24	1.16	1.09	1.07	1.03	0.9554	0.88274	0.81612
777.32	1.98	1.7	1.46	1.26	1.17	1.1	1.08	1.04	0.96335	0.88731	0.81375
778.048	1.97	1.7	1.46	1.27	1.17	1.1	1.08	1.04	0.9566	0.87562	0.79568
778.776	1.98	1.71	1.46	1.27	1.17	1.11	1.09	1.05	0.96965	0.8936	0.81738
779.504	2	1.74	1.49	1.31	1.21	1.15	1.12	1.07	0.98486	0.91304	0.85014
780.231	2.03	1.78	1.51	1.33	1.22	1.16	1.14	1.1	1.02	0.94717	0.87628
780.959	2.03	1.77	1.5	1.32	1.23	1.17	1.15	1.1	1.02	0.94612	0.86457
781.687	2.03	1.77	1.5	1.33	1.24	1.18	1.15	1.1	1.03	0.95498	0.8777
782.415	2.06	1.8	1.52	1.36	1.26	1.2	1.17	1.12	1.05	0.97817	0.91101
783.143	2.08	1.83	1.55	1.39	1.28	1.23	1.21	1.16	1.08	1	0.91719
783.871	2.11	1.85	1.56	1.41	1.31	1.26	1.23	1.17	1.1	1.02	0.93917
784.599	2.13	1.87	1.58	1.42	1.31	1.26	1.24	1.17	1.09	1.02	0.9427
785.327	2.13	1.86	1.56	1.41	1.3	1.26	1.23	1.16	1.08	1.01	0.93991
786.055	2.16	1.88	1.57	1.43	1.32	1.27	1.24	1.18	1.11	1.03	0.95657
786.783	2.2	1.89	1.57	1.44	1.33	1.28	1.25	1.19	1.12	1.05	0.97966
787.51	2.2	1.89	1.58	1.45	1.34	1.3	1.27	1.2	1.12	1.05	0.98751
788.238	2.19	1.89	1.58	1.46	1.34	1.3	1.26	1.2	1.13	1.06	0.99982
788.966	2.22	1.89	1.56	1.45	1.34	1.3	1.26	1.2	1.13	1.06	0.99688
789.694	2.28	1.93	1.58	1.47	1.35	1.32	1.28	1.21	1.14	1.08	1.03
790.422	2.26	1.92	1.6	1.48	1.36	1.33	1.29	1.22	1.15	1.08	1.04
791.15	2.26	1.92	1.6	1.47	1.36	1.31	1.27	1.2	1.12	1.07	1.03
791.878	2.26	1.91	1.58	1.45	1.33	1.3	1.26	1.19	1.12	1.06	1.02
792.606	2.28	1.91	1.57	1.45	1.33	1.3	1.26	1.18	1.11	1.05	1.02
793.334	2.27	1.89	1.57	1.44	1.33	1.29	1.24	1.18	1.11	1.05	1.02
794.062	2.3	1.91	1.59	1.46	1.35	1.3	1.25	1.19	1.13	1.06	1.03
794.789	2.31	1.92	1.6	1.48	1.38	1.34	1.29	1.21	1.14	1.08	1.05
795.517	2.32	1.92	1.61	1.48	1.38	1.33	1.28	1.21	1.14	1.08	1.06
796.245	2.3	1.9	1.6	1.48	1.37	1.33	1.28	1.2	1.13	1.07	1.05
796.973	2.29	1.88	1.59	1.46	1.36	1.3	1.24	1.17	1.11	1.05	1.04
797.701	2.3	1.88	1.59	1.46	1.36	1.31	1.25	1.19	1.13	1.07	1.05
798.429	2.3	1.89	1.61	1.47	1.37	1.32	1.27	1.2	1.14	1.08	1.07
799.157	2.28	1.88	1.62	1.47	1.37	1.33	1.26	1.19	1.12	1.07	1.06
799.885	2.27	1.87	1.61	1.46	1.37	1.32	1.26	1.19	1.12	1.07	1.07
800.613	2.28	1.86	1.6	1.44	1.35	1.3	1.24	1.17	1.12	1.07	1.06
801.341	2.28	1.85	1.59	1.44	1.34	1.28	1.21	1.15	1.1	1.06	1.06
802.068	2.26	1.83	1.59	1.43	1.34	1.29	1.22	1.15	1.1	1.05	1.05
802.796	2.24	1.8	1.57	1.43	1.33	1.27	1.21	1.14	1.09	1.03	1.03
803.524	2.21	1.78	1.55	1.4	1.31	1.25	1.18	1.11	1.05	0.99317	0.99184
804.252	2.22	1.8	1.57	1.4	1.31	1.25	1.18	1.12	1.06	1.01	1.02
804.98	2.21	1.79	1.59	1.42	1.33	1.26	1.2	1.13	1.08	1.04	1.04
805.708	2.2	1.79	1.59	1.42	1.33	1.27	1.2	1.13	1.07	1.02	1.03
806.436	2.17	1.74	1.55	1.39	1.32	1.26	1.19	1.11	1.06	1.01	1.01
807.164	2.16	1.73	1.55	1.39	1.3	1.22	1.15	1.08	1.04	1.01	1.01
807.892	2.14	1.7	1.53	1.36	1.28	1.21	1.15	1.08	1.04	1	1
808.62	2.14	1.72	1.53	1.35	1.28	1.22	1.15	1.07	1.03	0.99243	0.99
809.347	2.13	1.72	1.55	1.36	1.28	1.21	1.14	1.07	1.02	0.97555	0.98306
810.075	2.09	1.71	1.54	1.37	1.3	1.23	1.16	1.09	1.04	0.99824	0.99852
810.803	2.09	1.71	1.55	1.38	1.3	1.22	1.16	1.1	1.05	1.01	1.01
811.531	2.07	1.69	1.51	1.33	1.27	1.2	1.14	1.08	1.03	0.98028	0.98601
812.259	2.04	1.67	1.48	1.29	1.23	1.17	1.1	1.02	0.97711	0.93451	0.95428
812.987	2	1.63	1.45	1.27	1.18	1.09	1.04	0.97851	0.93179	0.89056	0.90565
813.715	1.98	1.64	1.45	1.26	1.17	1.08	1.02	0.95877	0.93134	0.90754	0.9117
814.443	1.98	1.64	1.45	1.28	1.19	1.11	1.03	0.96139	0.94666	0.93302	0.92678
815.171	2	1.7	1.49	1.31	1.21	1.11	1.05	0.99762	0.96562	0.93643	0.92238
815.899	1.98	1.67	1.46	1.28	1.19	1.11	1.05	0.99081	0.94714	0.91189	0.91137
816.626	1.94	1.64	1.42	1.24	1.14	1.05	1	0.95366	0.92066	0.89329	0.886
817.354	1.93	1.64	1.41	1.22	1.13	1.04	0.97032	0.90766	0.87871	0.85578	0.85109
818.082	1.9	1.61	1.38	1.19	1.11	1.03	0.96671	0.91138	0.87634	0.84652	0.83091
818.81	1.86	1.58	1.36	1.19	1.09	1.01	0.93314	0.87082	0.84086	0.82146	0.82615
819.538	1.85	1.58	1.35	1.18	1.09	1	0.92656	0.86364	0.83571	0.81788	0.82048
820.266	1.84	1.58	1.35	1.17	1.09	1	0.91881	0.85125	0.81519	0.7971	0.81115
820.994	1.84	1.59	1.35	1.17	1.08	0.98818	0.90045	0.83746	0.82171	0.81059	0.80695
821.722	1.81	1.58	1.35	1.17	1.06	0.96223	0.88589	0.83012	0.8093	0.79163	0.77862
822.45	1.81	1.57	1.32	1.14	1.04	0.95384	0.88395	0.83133	0.80492	0.78271	0.76607
823.178	1.8	1.56	1.3	1.12	1.01	0.92615	0.86122	0.81046	0.77898	0.75984	0.75515
823.905	1.77	1.52	1.25	1.07	0.96164	0.87471	0.80829	0.75905	0.73061	0.71423	0.71059
824.633	1.76	1.51	1.22	1.04	0.92005	0.83338	0.77588	0.72866	0.69261	0.67819	0.68443
825.361	1.76	1.5	1.22	1.04	0.9425	0.8594	0.79149	0.73538	0.69069	0.67111	0.67319
826.089	1.74	1.49	1.2	1.03	0.92711	0.84534	0.78239	0.73007	0.68691	0.66538	0.6607
826.817	1.74	1.48	1.2	1.03	0.91049	0.8207	0.75081	0.69995	0.6639	0.65203	0.65723
827.545	1.74	1.47	1.16	0.9952	0.88586	0.80088	0.731	0.68401	0.65303	0.63816	0.63348
828.273	1.72	1.45	1.15	0.98387	0.87114	0.78204	0.7057	0.66186	0.6385	0.62607	0.61983
829.001	1.73	1.45	1.13	0.9719	0.86062	0.77341	0.69757	0.64953	0.61703	0.60736	0.60944
829.729	1.74	1.45	1.14	0.97206	0.84772	0.75849	0.68414	0.64107	0.61365	0.60781	0.61197
830.457	1.73	1.43	1.1	0.93933	0.82467	0.73193	0.64667	0.60382	0.57995	0.56573	0.55533
831.184	1.73	1.41	1.08	0.93113	0.82615	0.73462	0.64639	0.60888	0.59162	0.58175	0.57446
831.912	1.72	1.39	1.05	0.91158	0.80562	0.72527	0.65141	0.61321	0.58731	0.57132	0.55832
832.64	1.72	1.38	1.04	0.90732	0.80427	0.71732	0.63306	0.5974	0.57658	0.56083	0.54627
833.368	1.7	1.37	1.03	0.88394	0.75863	0.67822	0.60634	0.57962	0.5649	0.55133	0.5378
834.096	1.7	1.36	1.02	0.8814	0.75464	0.67998	0.61356	0.57958	0.55266	0.53112	0.51031
834.824	1.71	1.37	1.02	0.88981	0.7616	0.69048	0.62654	0.58148	0.53933	0.5278	0.52156
835.552	1.7	1.36	1	0.86665	0.73022	0.64646	0.56716	0.53847	0.51765	0.49943	0.48123
836.28	1.69	1.35	0.99735	0.8604	0.72009	0.63444	0.55166	0.5297	0.51548	0.4953	0.47397
837.008	1.67	1.32	0.96517	0.83672	0.70512	0.6256	0.54728	0.51386	0.48441	0.46237	0.44052
837.736	1.63	1.28	0.94558	0.81193	0.67501	0.59533	0.51553	0.48135	0.44986	0.43508	0.42103
838.463	1.63	1.26	0.90029	0.76758	0.63163	0.56598	0.49907	0.45481	0.41063	0.39774	0.3854
839.191	1.6	1.23	0.881	0.73979	0.59676	0.53241	0.46649	0.44658	0.42728	0.40848	0.38783
839.919	1.6	1.22	0.87359	0.74041	0.60696	0.53632	0.46399	0.44615	0.42779	0.39833	0.36706
840.647	1.59	1.22	0.88568	0.74259	0.60084	0.52343	0.44541	0.41963	0.39342	0.37311	0.35151
841.375	1.58	1.2	0.86513	0.72724	0.59277	0.52358	0.4549	0.43061	0.40616	0.38941	0.36915
842.103	1.59	1.2	0.86456	0.72572	0.59084	0.51005	0.43072	0.39702	0.36384	0.3476	0.32762
842.831	1.57	1.17	0.83598	0.70469	0.57738	0.49223	0.41153	0.39518	0.37804	0.35671	0.33165
843.559	1.56	1.17	0.83256	0.67341	0.52844	0.47474	0.42396	0.40562	0.38631	0.36244	0.33483
844.287	1.56	1.17	0.8467	0.69794	0.56183	0.49506	0.43217	0.40342	0.37508	0.35325	0.32639
845.015	1.56	1.17	0.84169	0.6849	0.54253	0.46706	0.4007	0.39227	0.38124	0.35687	0.3288
845.742	1.55	1.15	0.8238	0.67551	0.54359	0.47586	0.4121	0.37294	0.34036	0.34239	0.33363
846.47	1.53	1.13	0.81696	0.66207	0.52841	0.46599	0.40942	0.38116	0.35493	0.33919	0.31621
847.198	1.52	1.11	0.80549	0.65626	0.52099	0.42906	0.35361	0.34271	0.32941	0.30808	0.28114
847.926	1.48	1.08	0.77222	0.62346	0.49664	0.42746	0.36449	0.32483	0.2891	0.26828	0.24119
848.654	1.47	1.07	0.76738	0.61059	0.47691	0.39757	0.33283	0.313	0.2932	0.27442	0.24623
849.382	1.45	1.05	0.75771	0.61414	0.49036	0.4086	0.34062	0.31088	0.28397	0.26569	0.24072
850.11	1.46	1.06	0.76988	0.61451	0.48372	0.39953	0.33251	0.30773	0.28596	0.27225	0.24826
850.838	1.44	1.04	0.75864	0.59571	0.4619	0.37772	0.3104	0.28066	0.25489	0.23864	0.21371
851.566	1.42	1.02	0.73678	0.5696	0.43666	0.35634	0.29909	0.28769	0.27204	0.24817	0.21796
852.294	1.41	0.99996	0.72662	0.56794	0.43702	0.3451	0.27843	0.25761	0.23844	0.2227	0.19802
853.021	1.39	0.97425	0.70341	0.5471	0.42769	0.35512	0.29326	0.24964	0.21557	0.19831	0.17253
853.749	1.38	0.97652	0.71006	0.53675	0.40881	0.33334	0.28059	0.26226	0.23669	0.20013	0.16948
854.477	1.37	0.97011	0.71182	0.54276	0.41405	0.32793	0.27128	0.25542	0.23496	0.20804	0.17661
855.205	1.36	0.9639	0.70911	0.53202	0.39855	0.30711	0.2527	0.24527	0.22945	0.20253	0.17551
855.933	1.34	0.96278	0.71406	0.52894	0.39929	0.31849	0.26719	0.25034	0.22621	0.19321	0.15729
856.661	1.34	0.97088	0.7315	0.55299	0.42544	0.33884	0.2861	0.26975	0.24157	0.19993	0.16865
857.389	1.33	0.93891	0.71696	0.56348	0.44233	0.3446	0.29027	0.27887	0.25772	0.22624	0.18796
858.117	1.31	0.9215	0.69393	0.52534	0.41048	0.33162	0.2834	0.26308	0.23484	0.19879	0.16206
858.845	1.3	0.90952	0.68355	0.50976	0.38662	0.29422	0.23484	0.20312	0.18005	0.16481	0.12968
859.573	1.27	0.88611	0.6584	0.4747	0.3583	0.27944	0.23251	0.21021	0.18437	0.15542	0.12264
860.301	1.25	0.84789	0.62961	0.4563	0.33944	0.2509	0.20855	0.19913	0.17941	0.15148	0.11141
861.028	1.2	0.82948	0.62438	0.45532	0.33617	0.23941	0.18352	0.15427	0.1341	0.12039	0.08495
861.756	1.21	0.83728	0.63727	0.46867	0.35159	0.25532	0.19913	0.16691	0.14766	0.137	0.10596
862.484	1.23	0.86727	0.65204	0.45747	0.3323	0.23264	0.19039	0.17998	0.16201	0.13916	0.11049
863.212	1.19	0.83725	0.61876	0.41569	0.31539	0.25008	0.20369	0.16651	0.153	0.153	0.11361
863.94	1.17	0.80718	0.59535	0.39653	0.29687	0.2272	0.18133	0.14614	0.12184	0.10305	0.06426
864.668	1.15	0.81236	0.60038	0.39495	0.30729	0.25165	0.21069	0.17549	0.14847	0.12511	0.08516
865.396	1.15	0.79975	0.60369	0.4129	0.3061	0.21853	0.17185	0.14063	0.12199	0.10879	0.07648
866.124	1.14	0.79529	0.60862	0.42397	0.32003	0.23198	0.17907	0.13793	0.10717	0.08025	0.04755
866.852	1.12	0.78605	0.60611	0.42476	0.32336	0.23531	0.19996	0.18112	0.15306	0.12107	0.09271
867.58	1.13	0.78451	0.60889	0.42896	0.33418	0.25145	0.21294	0.18667	0.15539	0.12188	0.08622
868.307	1.12	0.80074	0.61543	0.42559	0.31618	0.21555	0.18183	0.16498	0.14269	0.11831	0.08102
869.035	1.1	0.78224	0.60247	0.41829	0.31599	0.22068	0.17764	0.14592	0.1234	0.10308	0.0692
869.763	1.1	0.8	0.61008	0.41552	0.31508	0.22074	0.17827	0.14555	0.12863	0.11543	0.08217
870.491	1.08	0.76544	0.57829	0.38656	0.30344	0.22555	0.18752	0.15579	0.12801	0.10059	0.05308
871.219	1.08	0.77825	0.59617	0.40963	0.30996	0.21175	0.18379	0.16595	0.1289	0.08727	0.04981
871.947	1.07	0.76357	0.57274	0.37723	0.28378	0.19041	0.15844	0.13366	0.11048	0.08713	0.04559
872.675	1.05	0.75106	0.54087	0.32552	0.23784	0.14834	0.12373	0.10539	0.09002	0.07479	0.02623
873.403	1.03	0.73748	0.54296	0.34561	0.26013	0.17256	0.13551	0.1018	0.07859	0.05625	0.01737
874.131	1.03	0.74161	0.55769	0.3729	0.28412	0.19317	0.14459	0.0975	0.08042	0.0662	0.03284
874.859	1.02	0.74373	0.54828	0.35444	0.26896	0.18139	0.15054	0.12129	0.09932	0.07748	0.03617
875.586	1.01	0.74618	0.56088	0.37815	0.28276	0.18503	0.15456	0.12482	0.09131	0.05678	0.02703
876.314	1	0.74885	0.55617	0.36883	0.27816	0.18527	0.1546	0.12338	0.10208	0.08075	0.04519
877.042	1.01	0.75013	0.54961	0.35691	0.26388	0.16956	0.13956	0.10883	0.09352	0.07829	0.03963
877.77	0.97362	0.72984	0.53485	0.34904	0.2546	0.1602	0.13504	0.10926	0.07907	0.04809	0.02471
878.498	0.95589	0.70405	0.52566	0.35394	0.24296	0.13421	0.11825	0.10182	0.07406	0.04556	0.01154
879.226	0.96401	0.72611	0.52375	0.33647	0.24722	0.15988	0.12795	0.09571	0.08282	0.06882	0.02718
879.954	0.9703	0.73983	0.54808	0.37093	0.27648	0.18594	0.16126	0.13585	0.10661	0.07653	0.04301
880.682	0.96796	0.74692	0.53165	0.33733	0.24335	0.15515	0.13677	0.11809	0.10174	0.08301	0.03274
881.41	0.95162	0.74208	0.53004	0.34311	0.26046	0.18213	0.14923	0.11658	0.09675	0.07404	0.02123
882.138	0.95236	0.73591	0.53355	0.3542	0.26117	0.17522	0.14716	0.11874	0.09296	0.06556	0.02747
882.865	0.93873	0.71933	0.51743	0.33948	0.2422	0.15302	0.12012	0.0884	0.07304	0.0538	0.00454
883.593	0.93382	0.72098	0.52	0.34323	0.24028	0.14673	0.10948	0.07505	0.06712	0.05367	0.00137
884.321	0.92704	0.71859	0.51162	0.33337	0.23372	0.1441	0.10685	0.07036	0.0436	0.01322	-0.03654
885.049	0.91372	0.70813	0.49332	0.31046	0.20704	0.11724	0.08869	0.06031	0.03602	0.00824	-0.03645
885.777	0.91094	0.70772	0.4837	0.29833	0.2001	0.11693	0.0937	0.06984	0.04506	0.01749	-0.02161
886.505	0.91465	0.70861	0.48459	0.30258	0.20718	0.12572	0.09475	0.06327	0.03204	0.00111	-0.0258
887.233	0.89181	0.69068	0.4708	0.29256	0.19339	0.1141	0.09862	0.07977	0.04854	0.01401	-0.03169
887.961	0.9121	0.7132	0.48503	0.29765	0.18195	0.09392	0.08618	0.07285	0.03964	0.00644	-0.02453
888.689	0.93095	0.7241	0.48164	0.29616	0.20218	0.12504	0.09359	0.06602	0.05314	0.03437	-0.00372
889.417	0.91349	0.71105	0.46398	0.28762	0.21584	0.15305	0.11337	0.07456	0.04036	0.00369	-0.03896
890.144	0.93197	0.73331	0.48577	0.30291	0.20894	0.13232	0.09555	0.06501	0.05361	0.03327	-0.01243
890.872	0.90808	0.70865	0.46573	0.28955	0.19841	0.12455	0.0873	0.05642	0.04353	0.02283	-0.0183
891.6	0.89987	0.6993	0.4596	0.28581	0.18995	0.12208	0.10805	0.09189	0.07107	0.04481	0.0057
892.328	0.88546	0.68576	0.45344	0.28369	0.18263	0.10966	0.08692	0.06794	0.05802	0.03831	-0.00384
893.056	0.89006	0.68899	0.44976	0.28854	0.20685	0.14117	0.10247	0.06731	0.04055	0.01125	-0.02277
893.784	0.88929	0.69622	0.46067	0.30778	0.23316	0.1652	0.10811	0.06629	0.05539	0.03944	0.01354
894.512	0.89919	0.70003	0.4631	0.30851	0.22634	0.16091	0.11978	0.08542	0.06411	0.03316	-0.01559
895.24	0.89709	0.69813	0.46166	0.30546	0.21479	0.14754	0.11174	0.07925	0.05298	0.02393	-0.00959
895.968	0.89134	0.68916	0.44624	0.29205	0.20516	0.14334	0.11286	0.08557	0.06376	0.03591	-0.00166
896.696	0.88782	0.69595	0.46778	0.31819	0.22374	0.15189	0.10641	0.07541	0.06649	0.04379	-0.000389664
897.423	0.89749	0.69813	0.4612	0.31002	0.21463	0.1399	0.08765	0.05928	0.06473	0.04665	-0.00616
898.151	0.88647	0.67572	0.42589	0.27705	0.18921	0.12818	0.09432	0.06278	0.03452	0.00162	-0.03748
898.879	0.8828	0.67649	0.43311	0.28568	0.19171	0.12144	0.07355	0.04278	0.03336	0.00819	-0.03752
899.607	0.88834	0.68098	0.4422	0.29144	0.18566	0.11784	0.08348	0.05466	0.03236	0.00293	-0.03515
900.335	0.87231	0.6699	0.4408	0.3057	0.21503	0.15423	0.11794	0.07503	0.02497	-0.00976	-0.02651
901.063	0.8646	0.65726	0.42402	0.28663	0.19076	0.13407	0.10746	0.06878	0.01772	-0.00997	-0.012
901.791	0.87029	0.66761	0.44174	0.30571	0.20512	0.13396	0.08365	0.05395	0.04404	0.01576	-0.03146
902.519	0.88206	0.66793	0.43238	0.29635	0.19623	0.13361	0.09588	0.0676	0.04777	0.01305	-0.03621
903.247	0.89653	0.66864	0.42203	0.28635	0.18718	0.13573	0.11396	0.09115	0.06736	0.03509	-0.00503
903.975	0.91374	0.67726	0.42419	0.28012	0.1682	0.11732	0.10184	0.08234	0.05954	0.02805	-0.01105
904.702	0.88727	0.6564	0.41347	0.27712	0.16898	0.12324	0.11115	0.08931	0.06006	0.02212	-0.02307
905.43	0.8413	0.63328	0.41847	0.29954	0.20321	0.14682	0.11005	0.08047	0.05569	0.0252	-0.00984
906.158	0.83914	0.63038	0.41649	0.30143	0.20698	0.14506	0.09764	0.06588	0.04407	0.01498	-0.01955
906.886	0.87758	0.64046	0.39754	0.27636	0.17766	0.12631	0.09486	0.06741	0.04213	0.00906	-0.02953
907.614	0.84669	0.61903	0.38578	0.26868	0.16999	0.12424	0.09908	0.07841	0.06007	0.02146	-0.03034
908.342	0.85126	0.61909	0.38124	0.27365	0.18392	0.1317	0.09251	0.07386	0.06593	0.03418	-0.01203
909.07	0.82598	0.60552	0.37965	0.27613	0.1864	0.1415	0.11102	0.0826	0.05484	0.03204	0.01172
909.798	0.85319	0.62508	0.39137	0.28459	0.1892	0.13671	0.09655	0.07728	0.06736	0.04543	0.01699
910.526	0.8309	0.62708	0.41827	0.31	0.208	0.15767	0.1209	0.09109	0.06383	0.02856	-0.01105
911.254	0.83079	0.60222	0.36806	0.28153	0.20267	0.14741	0.09709	0.07843	0.07199	0.04263	0.00251
911.981	0.80199	0.58243	0.35748	0.26358	0.17338	0.13214	0.10117	0.07145	0.04171	0.01247	-0.01698
912.709	0.78035	0.56303	0.34039	0.25129	0.16345	0.12086	0.08651	0.06222	0.04091	0.0144	-0.01455
913.437	0.79411	0.5651	0.33047	0.24425	0.15688	0.1153	0.08095	0.05839	0.03906	0.01112	-0.02036
914.165	0.76339	0.55102	0.33506	0.25301	0.16895	0.1073	0.04779	0.04265	0.05256	0.02262	-0.02105
914.893	0.76641	0.54505	0.32274	0.24484	0.16503	0.12365	0.0864	0.06223	0.04092	0.01334	-0.01662
915.621	0.77477	0.5633	0.35356	0.27981	0.20425	0.1542	0.10582	0.0787	0.0559	0.03377	0.01143
916.349	0.79425	0.58053	0.37052	0.28524	0.19788	0.14653	0.09718	0.07886	0.06647	0.05043	0.03316
917.077	0.75379	0.56302	0.37723	0.29472	0.21019	0.16993	0.13171	0.11402	0.09964	0.07503	0.04761
917.805	0.74902	0.5344	0.32983	0.25792	0.18425	0.15072	0.11831	0.10305	0.09016	0.05733	0.01976
918.533	0.74222	0.5438	0.35497	0.2697	0.18233	0.14275	0.10356	0.09728	0.0953	0.06419	0.02712
919.26	0.74849	0.55592	0.37477	0.29179	0.20679	0.17839	0.14985	0.109	0.06588	0.03164	-0.00187
919.988	0.74993	0.55196	0.36729	0.27786	0.18668	0.14654	0.10541	0.09222	0.08131	0.04501	0.00439
920.716	0.72186	0.52299	0.34142	0.26214	0.18229	0.15396	0.12493	0.12617	0.12964	0.0806	0.02423
921.444	0.72096	0.52929	0.3573	0.28493	0.21234	0.17315	0.13299	0.10706	0.08129	0.05772	0.03385
922.172	0.71357	0.5201	0.35014	0.2833	0.21703	0.18398	0.15011	0.13355	0.11719	0.07594	0.03176
922.9	0.71224	0.52417	0.36155	0.29748	0.23388	0.19327	0.15166	0.14243	0.13351	0.10116	0.06663
923.628	0.70014	0.52197	0.37051	0.31105	0.25147	0.2033	0.15398	0.13608	0.11774	0.09129	0.06387
924.356	0.67127	0.47735	0.3192	0.27034	0.22116	0.17771	0.1339	0.12809	0.12214	0.08135	0.03869
925.084	0.70609	0.51532	0.35649	0.28689	0.2197	0.17862	0.13808	0.1405	0.14298	0.10317	0.06203
925.812	0.70357	0.50919	0.35103	0.2842	0.22012	0.17998	0.14083	0.13744	0.13372	0.09952	0.06491
926.539	0.66945	0.46878	0.3164	0.27353	0.23181	0.20017	0.16823	0.14211	0.11532	0.08707	0.05911
927.267	0.68324	0.49292	0.34318	0.27818	0.21705	0.1788	0.14132	0.12149	0.10111	0.0788	0.05666
927.995	0.66469	0.46942	0.32338	0.27083	0.22301	0.19798	0.17132	0.13503	0.09897	0.08063	0.06171
928.723	0.65171	0.45959	0.31478	0.25255	0.19633	0.16563	0.13548	0.11419	0.09292	0.07805	0.06239
929.451	0.6285	0.44718	0.308	0.23655	0.17522	0.15066	0.12815	0.12186	0.11279	0.07661	0.04064
930.179	0.63158	0.43226	0.28938	0.22946	0.17898	0.15914	0.13978	0.12527	0.10856	0.07585	0.04416
930.907	0.59964	0.43272	0.30808	0.24078	0.18446	0.16038	0.13737	0.12189	0.1033	0.06464	0.02975
931.635	0.6212	0.41378	0.28162	0.2429	0.19832	0.1407	0.09535	0.10793	0.11408	0.07839	0.0437
932.363	0.61272	0.40485	0.26962	0.21753	0.17606	0.16	0.13908	0.10038	0.06432	0.04697	0.02614
933.091	0.60074	0.37488	0.23474	0.18496	0.15393	0.1629	0.15925	0.11087	0.06618	0.04388	0.01983
933.818	0.62693	0.39116	0.24978	0.19999	0.16244	0.14922	0.13564	0.12161	0.10395	0.07173	0.04151
934.546	0.59906	0.3579	0.23648	0.22219	0.19894	0.16021	0.1305	0.12857	0.11736	0.07027	0.02616
935.274	0.59225	0.34479	0.21288	0.176	0.14723	0.13212	0.11714	0.10311	0.08837	0.07202	0.05302
936.002	0.57081	0.34314	0.22128	0.17934	0.14246	0.11365	0.0913	0.08549	0.06893	0.01837	-0.02005
936.73	0.58769	0.33123	0.2117	0.18727	0.15973	0.12809	0.09968	0.07936	0.05779	0.0335	0.01042
937.458	0.59808	0.34972	0.23459	0.20417	0.16775	0.12383	0.09145	0.08371	0.07516	0.06475	0.04602
938.186	0.58556	0.32865	0.22219	0.20329	0.17852	0.14688	0.12432	0.11948	0.10405	0.06291	0.02998
938.914	0.59613	0.32437	0.2187	0.20118	0.17917	0.15225	0.12899	0.11254	0.09291	0.06664	0.04038
939.642	0.60231	0.3517	0.2427	0.20167	0.16859	0.14356	0.12707	0.12465	0.11075	0.07308	0.04009
940.37	0.58817	0.33125	0.23245	0.20249	0.17461	0.14864	0.13008	0.12282	0.10576	0.07007	0.03635
941.097	0.60145	0.33689	0.24116	0.21166	0.18082	0.14871	0.12654	0.11831	0.1046	0.0813	0.05426
941.825	0.60693	0.33427	0.24658	0.22399	0.20038	0.17582	0.15115	0.12648	0.10256	0.08025	0.05929
942.553	0.5947	0.31259	0.23156	0.21358	0.1881	0.15693	0.13002	0.10824	0.08753	0.0687	0.04997
943.281	0.59346	0.32125	0.24287	0.21797	0.19705	0.17864	0.15976	0.14041	0.11153	0.0694	0.03951
944.009	0.60392	0.34386	0.26315	0.22535	0.19707	0.17441	0.15435	0.13693	0.1092	0.06806	0.04506
944.737	0.6227	0.35364	0.27186	0.22853	0.20161	0.18367	0.16027	0.13173	0.10057	0.06637	0.04722
945.465	0.62223	0.35182	0.28299	0.24935	0.22347	0.20127	0.18064	0.16129	0.13308	0.09491	0.0627
946.193	0.61445	0.3544	0.29503	0.2646	0.23746	0.21149	0.18417	0.15562	0.13132	0.1115	0.08974
946.921	0.63903	0.37492	0.31956	0.28822	0.2583	0.22854	0.19933	0.1703	0.14294	0.11716	0.09331
947.649	0.65741	0.39015	0.33285	0.29367	0.25762	0.2222	0.1988	0.18332	0.15724	0.12155	0.0991
948.376	0.66358	0.40262	0.34167	0.29235	0.25736	0.22667	0.20252	0.1822	0.15518	0.12247	0.09686
949.104	0.68461	0.43804	0.36262	0.2921	0.252	0.22036	0.19428	0.17105	0.14675	0.12147	0.09868
949.832	0.69776	0.4503	0.37462	0.29948	0.26227	0.23441	0.21012	0.18738	0.15546	0.1168	0.09458
950.56	0.70416	0.46025	0.38511	0.30814	0.2713	0.24297	0.2154	0.18782	0.15043	0.10632	0.08653
951.288	0.72473	0.48747	0.41098	0.33262	0.28892	0.25114	0.22117	0.19407	0.15811	0.11647	0.1
952.016	0.74261	0.51816	0.43222	0.34418	0.3005	0.2632	0.23499	0.20983	0.17874	0.14405	0.11719
952.744	0.75485	0.54406	0.44463	0.34276	0.30114	0.26667	0.23626	0.20675	0.17078	0.13112	0.10698
953.472	0.77665	0.57692	0.46984	0.36013	0.30764	0.25994	0.22701	0.19798	0.15861	0.114	0.09334
954.2	0.79928	0.61691	0.49048	0.36095	0.30557	0.25457	0.22178	0.19323	0.15858	0.12091	0.09838
954.928	0.82131	0.64856	0.50683	0.36163	0.31316	0.2683	0.23291	0.19905	0.15817	0.11405	0.0936
955.655	0.84617	0.68434	0.53811	0.3883	0.32095	0.25389	0.22711	0.20775	0.16842	0.12183	0.10538
956.383	0.85953	0.69532	0.54684	0.39488	0.3262	0.25584	0.23091	0.21301	0.16175	0.09979	0.08288
957.111	0.89325	0.74323	0.57495	0.40524	0.33517	0.26339	0.23115	0.20358	0.1549	0.09988	0.08509
957.839	0.91611	0.78313	0.59911	0.41627	0.33975	0.26136	0.23341	0.21019	0.16573	0.11567	0.10461
958.567	0.94094	0.80969	0.61892	0.43195	0.34852	0.26304	0.2337	0.20806	0.16554	0.11895	0.1092
959.295	0.96695	0.84198	0.63816	0.44159	0.35447	0.26522	0.23352	0.20401	0.15971	0.11213	0.10648
960.023	0.98574	0.86472	0.6483	0.44382	0.35946	0.27304	0.24147	0.21051	0.15795	0.10144	0.10485
960.751	0.99763	0.87239	0.66227	0.46435	0.36341	0.26	0.23827	0.21602	0.16152	0.10254	0.10628
961.479	1.03	0.91123	0.68851	0.481	0.36899	0.25614	0.21978	0.18253	0.14657	0.10989	0.10822
962.207	1.04	0.93426	0.70615	0.49677	0.38246	0.26982	0.24479	0.21915	0.17081	0.12025	0.12101
962.934	1.05	0.93792	0.69496	0.48086	0.38452	0.28992	0.24647	0.20196	0.15553	0.10795	0.11851
963.662	1.06	0.95011	0.7085	0.49628	0.38703	0.28344	0.25653	0.2289	0.17326	0.11626	0.10066
964.39	1.07	0.95405	0.71739	0.51026	0.39272	0.28452	0.26375	0.24146	0.17953	0.11609	0.11451
965.118	1.05	0.93626	0.7086	0.5122	0.39789	0.29393	0.2656	0.23607	0.19591	0.15497	0.14952
965.846	1.05	0.92726	0.70364	0.51325	0.39893	0.29747	0.27055	0.24119	0.18797	0.13471	0.1243
966.574	1.04	0.91439	0.69123	0.51164	0.41853	0.33243	0.28284	0.23258	0.18613	0.1402	0.12434
967.302	1.03	0.89752	0.66805	0.49319	0.41345	0.33929	0.29018	0.24168	0.20539	0.17086	0.16887
968.03	1.01	0.86865	0.65133	0.48346	0.3922	0.31591	0.29088	0.26277	0.21922	0.17862	0.17465
968.758	0.93025	0.80239	0.62197	0.47391	0.37065	0.29019	0.27603	0.25703	0.21543	0.17723	0.17079
969.486	0.88365	0.75019	0.57112	0.44475	0.38252	0.32298	0.27198	0.2235	0.18963	0.16078	0.16623
970.213	0.84208	0.71484	0.55107	0.42762	0.34788	0.28786	0.2718	0.25072	0.2125	0.17819	0.16729
970.941	0.80924	0.69087	0.55544	0.44961	0.37217	0.30627	0.26377	0.22936	0.22259	0.21465	0.20226
971.669	0.68177	0.58618	0.49574	0.41889	0.35344	0.29985	0.26726	0.23861	0.22216	0.20678	0.19637
972.397	0.62751	0.52753	0.43709	0.36965	0.3194	0.27787	0.25001	0.22025	0.18687	0.16147	0.16345
973.125	0.57913	0.4935	0.41971	0.35395	0.29311	0.25317	0.24183	0.2254	0.1983	0.16839	0.13171
973.853	0.51356	0.45794	0.42375	0.36893	0.30117	0.25822	0.24547	0.22437	0.1876	0.15389	0.12911
974.581	0.44244	0.38118	0.33934	0.31422	0.29763	0.2865	0.28131	0.2637	0.225	0.18132	0.12779
975.309	0.4074	0.35069	0.30749	0.28118	0.26228	0.24868	0.24018	0.22792	0.21002	0.18466	0.145

## Sheet: Fig.1d
	0	50	101.23	153.71	207.47	262.55	318.98	376.8	436.03	496.71	558.88
725.639	1.68	1.59	1.41	1.29	1.2	1.14	1.09	1.08	1.07	1.05	1.03
726.367	1.71	1.62	1.46	1.33	1.24	1.18	1.14	1.12	1.1	1.07	1.05
727.095	1.73	1.64	1.46	1.34	1.24	1.19	1.15	1.13	1.11	1.09	1.07
727.823	1.78	1.67	1.47	1.34	1.24	1.19	1.15	1.13	1.12	1.1	1.08
728.551	1.81	1.67	1.47	1.34	1.24	1.19	1.15	1.13	1.12	1.1	1.07
729.279	1.82	1.67	1.47	1.35	1.24	1.19	1.15	1.13	1.12	1.09	1.06
730.006	1.85	1.67	1.45	1.34	1.24	1.2	1.16	1.14	1.12	1.09	1.07
730.734	1.88	1.66	1.43	1.33	1.23	1.19	1.15	1.12	1.1	1.09	1.07
731.462	1.89	1.65	1.41	1.32	1.22	1.16	1.11	1.11	1.1	1.08	1.06
732.19	1.89	1.65	1.41	1.32	1.23	1.17	1.13	1.11	1.09	1.07	1.05
732.918	1.89	1.64	1.41	1.31	1.22	1.17	1.12	1.09	1.07	1.04	1.03
733.646	1.88	1.62	1.4	1.3	1.21	1.14	1.09	1.07	1.06	1.03	1.02
734.374	1.85	1.6	1.38	1.28	1.19	1.12	1.08	1.06	1.04	1.01	0.99706
735.102	1.84	1.58	1.36	1.25	1.16	1.1	1.06	1.04	1.02	0.98964	0.9718
735.83	1.84	1.57	1.35	1.24	1.15	1.09	1.04	1.01	0.98974	0.97008	0.95642
736.558	1.84	1.55	1.34	1.22	1.13	1.07	1.03	0.99977	0.977	0.95625	0.93635
737.285	1.82	1.54	1.34	1.22	1.13	1.06	1.02	0.99057	0.96557	0.94154	0.92039
738.013	1.81	1.52	1.33	1.21	1.12	1.05	1.01	0.99147	0.96369	0.93366	0.91495
738.741	1.8	1.5	1.32	1.19	1.1	1.03	0.9926	0.96701	0.93998	0.91213	0.89135
739.469	1.78	1.49	1.32	1.2	1.11	1.04	0.99426	0.95961	0.93541	0.91177	0.88392
740.197	1.75	1.47	1.31	1.19	1.09	1	0.96835	0.9433	0.91468	0.88556	0.85935
740.925	1.71	1.44	1.28	1.15	1.06	0.96469	0.93024	0.902	0.87481	0.84806	0.82732
741.653	1.7	1.43	1.28	1.15	1.06	0.96652	0.93479	0.90562	0.87844	0.85103	0.82482
742.381	1.7	1.43	1.29	1.15	1.06	0.95991	0.93546	0.9095	0.87485	0.84411	0.82773
743.109	1.7	1.43	1.28	1.13	1.05	0.96301	0.92763	0.89289	0.86571	0.83852	0.81231
743.837	1.69	1.43	1.28	1.13	1.04	0.95653	0.91543	0.87696	0.85191	0.82682	0.80225
744.564	1.68	1.43	1.27	1.12	1.02	0.92598	0.88852	0.85426	0.83134	0.80455	0.77179
745.292	1.66	1.41	1.25	1.1	1	0.91448	0.87911	0.84361	0.80896	0.77641	0.74692
746.02	1.63	1.4	1.23	1.08	0.98139	0.89725	0.86031	0.82595	0.79717	0.7657	0.7313
746.748	1.6	1.38	1.21	1.05	0.95162	0.87039	0.82721	0.78828	0.7563	0.72509	0.69451
747.476	1.57	1.37	1.19	1.03	0.91581	0.83271	0.80462	0.77544	0.74506	0.7122	0.67725
748.204	1.6	1.39	1.2	1.04	0.92537	0.84972	0.82267	0.78738	0.74367	0.71061	0.68385
748.932	1.6	1.41	1.2	1.04	0.93758	0.86328	0.82322	0.78272	0.74168	0.70894	0.68
749.66	1.59	1.4	1.18	1.02	0.92212	0.85307	0.81458	0.77193	0.72609	0.69532	0.6702
750.388	1.58	1.39	1.17	1.01	0.89978	0.83004	0.7931	0.74938	0.70142	0.67568	0.65657
751.115	1.57	1.38	1.16	0.9989	0.88565	0.81956	0.78158	0.74187	0.70083	0.67001	0.64107
751.843	1.6	1.4	1.17	1.01	0.89778	0.83638	0.79944	0.75759	0.71335	0.67813	0.64374
752.571	1.6	1.4	1.16	1	0.88547	0.82731	0.79141	0.74952	0.70528	0.66818	0.63112
753.299	1.6	1.39	1.14	0.97668	0.84109	0.78514	0.75133	0.71254	0.67203	0.63148	0.59049
754.027	1.61	1.37	1.11	0.95868	0.83426	0.77746	0.73376	0.69692	0.66014	0.62549	0.58936
754.755	1.63	1.37	1.09	0.9551	0.83628	0.79152	0.75614	0.70505	0.65244	0.6146	0.57728
755.483	1.64	1.38	1.09	0.95323	0.8212	0.77509	0.73451	0.69597	0.65657	0.61659	0.57586
756.211	1.66	1.38	1.09	0.95808	0.82656	0.77468	0.72365	0.68463	0.64486	0.60542	0.56585
756.939	1.67	1.38	1.08	0.95913	0.83752	0.78775	0.73809	0.7022	0.664	0.61816	0.57676
757.667	1.68	1.38	1.1	0.97365	0.85095	0.79915	0.7487	0.71488	0.67844	0.63474	0.59226
758.394	1.68	1.39	1.12	0.98581	0.86396	0.81623	0.7697	0.73328	0.69355	0.64612	0.60119
759.122	1.71	1.4	1.12	0.98961	0.87376	0.82654	0.78058	0.74208	0.69935	0.64818	0.60269
759.85	1.73	1.42	1.14	1.02	0.90817	0.85942	0.81214	0.77104	0.72427	0.66777	0.62092
760.578	1.75	1.43	1.16	1.03	0.92786	0.87911	0.83084	0.78505	0.73839	0.69096	0.64691
761.306	1.73	1.41	1.14	1.01	0.90374	0.8682	0.82343	0.76256	0.70783	0.66146	0.62461
762.034	1.73	1.4	1.14	1	0.89779	0.85868	0.8132	0.75858	0.70581	0.65518	0.61709
762.762	1.73	1.39	1.14	0.99097	0.88875	0.84914	0.80185	0.74515	0.69555	0.65238	0.61162
763.49	1.71	1.37	1.13	0.98941	0.8929	0.84669	0.79611	0.74096	0.69064	0.64373	0.60498
764.218	1.74	1.38	1.14	1	0.91077	0.86456	0.81452	0.76093	0.70588	0.64938	0.60621
764.946	1.76	1.39	1.15	1.01	0.92478	0.88974	0.84238	0.78567	0.72987	0.67391	0.62755
765.673	1.77	1.39	1.17	1.02	0.94277	0.90367	0.84973	0.78626	0.73075	0.67799	0.64106
766.401	1.77	1.4	1.19	1.04	0.96607	0.9224	0.86737	0.80598	0.75313	0.7025	0.65807
767.129	1.78	1.42	1.21	1.07	0.98863	0.93988	0.8853	0.82755	0.78549	0.74711	0.69623
767.857	1.79	1.42	1.24	1.1	1.03	0.98421	0.92478	0.86026	0.80973	0.76123	0.72062
768.585	1.8	1.44	1.26	1.11	1.04	0.99012	0.93232	0.87198	0.82458	0.77821	0.73181
769.313	1.8	1.43	1.26	1.11	1.05	0.99952	0.93528	0.86713	0.81734	0.76848	0.73117
770.041	1.8	1.45	1.29	1.14	1.09	1.04	0.97897	0.91029	0.85592	0.80166	0.75742
770.769	1.8	1.46	1.31	1.16	1.11	1.06	0.9891	0.92043	0.86984	0.81899	0.77529
771.497	1.8	1.45	1.31	1.16	1.11	1.06	0.99125	0.92423	0.87272	0.8211	0.77579
772.225	1.81	1.47	1.33	1.18	1.13	1.08	1.02	0.96122	0.89723	0.83545	0.79068
772.952	1.81	1.49	1.34	1.2	1.15	1.1	1.04	0.9836	0.91909	0.85697	0.80847
773.68	1.81	1.51	1.37	1.24	1.18	1.12	1.05	0.98992	0.93113	0.874	0.82497
774.408	1.83	1.53	1.38	1.24	1.19	1.13	1.07	1.01	0.94621	0.88886	0.84942
775.136	1.83	1.55	1.41	1.28	1.22	1.16	1.1	1.04	0.96517	0.90477	0.87279
775.864	1.84	1.58	1.43	1.3	1.23	1.17	1.11	1.05	0.98852	0.93216	0.87939
776.592	1.85	1.6	1.45	1.33	1.26	1.19	1.12	1.06	1	0.94778	0.89395
777.32	1.87	1.63	1.47	1.34	1.27	1.2	1.14	1.08	1.02	0.96064	0.91107
778.048	1.87	1.64	1.47	1.34	1.27	1.21	1.14	1.08	1.02	0.96057	0.91473
778.776	1.86	1.64	1.48	1.35	1.28	1.22	1.16	1.09	1.02	0.97059	0.93008
779.504	1.89	1.68	1.51	1.38	1.31	1.24	1.18	1.12	1.06	1.01	0.95649
780.231	1.9	1.7	1.52	1.4	1.33	1.27	1.2	1.14	1.08	1.02	0.97084
780.959	1.92	1.72	1.52	1.4	1.33	1.26	1.2	1.14	1.08	1.03	0.98425
781.687	1.94	1.74	1.54	1.42	1.35	1.28	1.21	1.15	1.1	1.05	0.99233
782.415	1.96	1.77	1.57	1.45	1.38	1.3	1.22	1.17	1.12	1.07	1.01
783.143	1.98	1.8	1.6	1.48	1.4	1.33	1.26	1.21	1.15	1.11	1.06
783.871	2.01	1.82	1.61	1.49	1.42	1.35	1.28	1.21	1.15	1.11	1.07
784.599	2.03	1.84	1.63	1.51	1.43	1.35	1.29	1.23	1.17	1.12	1.06
785.327	2.05	1.85	1.62	1.51	1.43	1.36	1.3	1.23	1.17	1.12	1.07
786.055	2.08	1.87	1.64	1.53	1.45	1.37	1.3	1.25	1.19	1.14	1.09
786.783	2.12	1.89	1.65	1.55	1.46	1.39	1.32	1.26	1.2	1.14	1.09
787.51	2.12	1.9	1.67	1.57	1.48	1.41	1.35	1.27	1.2	1.16	1.12
788.238	2.15	1.91	1.66	1.56	1.47	1.4	1.33	1.27	1.21	1.16	1.11
788.966	2.17	1.92	1.66	1.56	1.46	1.38	1.31	1.26	1.21	1.16	1.11
789.694	2.2	1.93	1.66	1.57	1.49	1.41	1.34	1.29	1.24	1.18	1.13
790.422	2.21	1.94	1.68	1.59	1.49	1.42	1.35	1.29	1.23	1.17	1.13
791.15	2.21	1.93	1.67	1.57	1.47	1.4	1.32	1.27	1.21	1.17	1.13
791.878	2.21	1.91	1.64	1.56	1.47	1.39	1.31	1.26	1.2	1.14	1.1
792.606	2.23	1.93	1.66	1.56	1.47	1.38	1.31	1.26	1.2	1.15	1.1
793.334	2.23	1.92	1.66	1.55	1.45	1.38	1.31	1.25	1.19	1.13	1.08
794.062	2.25	1.94	1.68	1.59	1.5	1.42	1.34	1.27	1.21	1.15	1.11
794.789	2.26	1.97	1.72	1.6	1.5	1.43	1.36	1.3	1.24	1.18	1.15
795.517	2.29	1.98	1.72	1.61	1.5	1.43	1.36	1.31	1.25	1.17	1.13
796.245	2.28	1.95	1.7	1.59	1.48	1.4	1.34	1.3	1.24	1.17	1.12
796.973	2.28	1.96	1.72	1.6	1.49	1.41	1.33	1.27	1.21	1.16	1.14
797.701	2.29	1.96	1.72	1.6	1.49	1.41	1.34	1.27	1.22	1.16	1.13
798.429	2.29	1.95	1.72	1.61	1.5	1.42	1.35	1.3	1.24	1.18	1.15
799.157	2.28	1.95	1.73	1.61	1.5	1.42	1.35	1.3	1.24	1.17	1.13
799.885	2.28	1.95	1.73	1.6	1.5	1.43	1.36	1.3	1.24	1.17	1.14
800.613	2.3	1.96	1.74	1.61	1.5	1.4	1.33	1.28	1.22	1.16	1.13
801.341	2.29	1.94	1.72	1.58	1.47	1.39	1.32	1.26	1.21	1.15	1.12
802.068	2.27	1.92	1.71	1.58	1.47	1.39	1.31	1.24	1.19	1.14	1.12
802.796	2.25	1.89	1.69	1.54	1.44	1.37	1.3	1.25	1.19	1.13	1.12
803.524	2.24	1.88	1.68	1.53	1.42	1.34	1.27	1.2	1.15	1.1	1.08
804.252	2.24	1.88	1.7	1.56	1.45	1.36	1.28	1.22	1.16	1.09	1.08
804.98	2.24	1.88	1.7	1.56	1.46	1.36	1.3	1.25	1.19	1.14	1.11
805.708	2.23	1.87	1.69	1.54	1.43	1.35	1.29	1.23	1.18	1.11	1.1
806.436	2.21	1.86	1.68	1.53	1.43	1.34	1.28	1.24	1.18	1.11	1.09
807.164	2.2	1.85	1.68	1.51	1.41	1.32	1.26	1.2	1.15	1.1	1.07
807.892	2.19	1.83	1.65	1.49	1.4	1.32	1.26	1.2	1.14	1.09	1.06
808.62	2.17	1.81	1.66	1.51	1.41	1.31	1.26	1.21	1.15	1.08	1.06
809.347	2.16	1.82	1.66	1.51	1.4	1.29	1.25	1.21	1.14	1.07	1.06
810.075	2.15	1.82	1.66	1.5	1.4	1.3	1.25	1.2	1.14	1.09	1.08
810.803	2.15	1.84	1.67	1.5	1.4	1.3	1.25	1.2	1.14	1.07	1.07
811.531	2.12	1.82	1.65	1.48	1.38	1.27	1.23	1.18	1.11	1.04	1.04
812.259	2.09	1.79	1.62	1.44	1.34	1.24	1.18	1.12	1.07	1.01	0.99272
812.987	2.06	1.76	1.57	1.4	1.3	1.21	1.16	1.1	1.04	0.98128	0.96463
813.715	2.05	1.76	1.57	1.4	1.3	1.2	1.14	1.08	1.03	0.98727	0.95866
814.443	2.04	1.77	1.58	1.39	1.29	1.2	1.16	1.11	1.04	0.97963	0.96455
815.171	2.04	1.78	1.59	1.41	1.31	1.22	1.16	1.1	1.04	0.98762	0.97461
815.899	2.02	1.77	1.57	1.4	1.29	1.2	1.16	1.1	1.03	0.96324	0.9596
816.626	2	1.76	1.57	1.39	1.28	1.18	1.12	1.05	0.98084	0.92351	0.92143
817.354	1.99	1.75	1.54	1.35	1.24	1.15	1.09	1.04	0.9709	0.91828	0.90787
818.082	1.99	1.76	1.53	1.34	1.23	1.13	1.07	1.01	0.95735	0.91637	0.90024
818.81	1.97	1.74	1.51	1.31	1.19	1.08	1.02	0.96094	0.91677	0.88486	0.88122
819.538	1.95	1.73	1.49	1.3	1.21	1.12	1.04	0.96746	0.92227	0.88971	0.88295
820.266	1.95	1.73	1.5	1.31	1.2	1.1	1.05	0.99228	0.94099	0.89912	0.87467
820.994	1.92	1.72	1.49	1.3	1.18	1.09	1.03	0.97397	0.91709	0.87473	0.856
821.722	1.91	1.7	1.46	1.28	1.18	1.09	1.02	0.95006	0.89471	0.85426	0.83554
822.45	1.9	1.7	1.46	1.28	1.15	1.06	1.01	0.94814	0.88415	0.84253	0.83005
823.178	1.91	1.7	1.42	1.23	1.12	1.03	0.9668	0.90807	0.85476	0.81686	0.79709
823.905	1.88	1.66	1.38	1.19	1.07	0.97841	0.91348	0.85903	0.81739	0.7841	0.75965
824.633	1.89	1.65	1.36	1.17	1.07	0.97352	0.89422	0.82858	0.7778	0.74715	0.73571
825.361	1.87	1.64	1.36	1.17	1.05	0.95136	0.88147	0.82438	0.7797	0.75343	0.74303
826.089	1.85	1.62	1.33	1.15	1.05	0.95661	0.88326	0.82499	0.7798	0.74576	0.72027
826.817	1.85	1.6	1.31	1.13	1.02	0.9397	0.88369	0.82483	0.76339	0.72497	0.7026
827.545	1.85	1.61	1.31	1.14	1.02	0.92411	0.84629	0.78864	0.74496	0.71318	0.68873
828.273	1.84	1.58	1.28	1.11	0.97467	0.88558	0.81965	0.76603	0.71982	0.69023	0.66994
829.001	1.84	1.57	1.26	1.09	0.96037	0.87651	0.81306	0.76058	0.71386	0.68238	0.65845
829.729	1.85	1.58	1.26	1.09	0.94809	0.86661	0.8101	0.75215	0.69273	0.66556	0.65308
830.457	1.86	1.57	1.24	1.07	0.93128	0.85253	0.79652	0.74009	0.68271	0.64238	0.60856
831.184	1.87	1.56	1.23	1.05	0.90653	0.83283	0.78326	0.72765	0.66875	0.63686	0.61449
831.912	1.88	1.54	1.2	1.04	0.91346	0.835	0.77007	0.71468	0.66186	0.63274	0.61089
832.64	1.85	1.52	1.19	1.02	0.87986	0.80248	0.74152	0.69961	0.66304	0.62549	0.58699
833.368	1.83	1.5	1.16	1	0.8669	0.79099	0.72754	0.67084	0.61498	0.59374	0.58074
834.096	1.85	1.51	1.17	1.01	0.86079	0.78339	0.71746	0.66943	0.62474	0.60392	0.58779
834.824	1.86	1.5	1.13	0.99953	0.87423	0.80475	0.74229	0.68001	0.61653	0.59313	0.57648
835.552	1.83	1.49	1.14	0.9968	0.85117	0.77559	0.70669	0.65168	0.59785	0.56387	0.53214
836.28	1.81	1.46	1.11	0.95993	0.80801	0.74332	0.68483	0.6231	0.55963	0.53704	0.51883
837.008	1.8	1.44	1.09	0.93322	0.77743	0.72042	0.66788	0.61883	0.56907	0.52808	0.48699
837.736	1.79	1.43	1.07	0.92337	0.77145	0.70637	0.64243	0.58809	0.53325	0.50704	0.48206
838.463	1.78	1.41	1.04	0.88183	0.71976	0.64965	0.57827	0.53144	0.48472	0.46244	0.44124
839.191	1.76	1.38	1.02	0.86339	0.70391	0.6473	0.58931	0.52353	0.45599	0.44299	0.43098
839.919	1.77	1.39	1.03	0.8601	0.69237	0.63141	0.56897	0.51792	0.46595	0.45884	0.45222
840.647	1.77	1.38	1.02	0.8636	0.71358	0.6473	0.57959	0.51863	0.45774	0.4486	0.43996
841.375	1.74	1.35	0.99709	0.84834	0.70464	0.64513	0.58419	0.52223	0.46129	0.44707	0.43437
842.103	1.74	1.35	1	0.83466	0.67487	0.61198	0.54915	0.50702	0.46484	0.43437	0.40612
842.831	1.72	1.32	0.97217	0.80783	0.65409	0.58877	0.52405	0.47993	0.43769	0.42347	0.41049
843.559	1.73	1.32	0.97431	0.81422	0.66558	0.59398	0.52475	0.48658	0.44856	0.41809	0.39375
844.287	1.73	1.32	0.98642	0.82963	0.68533	0.61034	0.53614	0.47716	0.42391	0.41579	0.40769
845.015	1.72	1.3	0.96541	0.81099	0.67083	0.59681	0.52548	0.4769	0.43218	0.4139	0.39931
845.742	1.69	1.29	0.96063	0.79676	0.65545	0.6003	0.54229	0.47587	0.41947	0.41642	0.4107
846.47	1.66	1.26	0.93746	0.78115	0.64653	0.5846	0.52264	0.46514	0.41285	0.38645	0.3686
847.198	1.66	1.24	0.91913	0.76896	0.63852	0.56691	0.4972	0.43871	0.38555	0.35559	0.33782
847.926	1.64	1.22	0.90113	0.74718	0.61323	0.53243	0.45799	0.40793	0.36207	0.33262	0.31374
848.654	1.6	1.19	0.89137	0.72986	0.59337	0.51548	0.44381	0.39326	0.34619	0.31166	0.289
849.382	1.59	1.19	0.89519	0.73037	0.59334	0.51448	0.44416	0.39856	0.36067	0.34493	0.33122
850.11	1.58	1.19	0.89943	0.73462	0.60294	0.53327	0.46692	0.41041	0.36312	0.33976	0.32001
850.838	1.55	1.15	0.86079	0.67991	0.54357	0.48213	0.42368	0.37312	0.32731	0.29329	0.27576
851.566	1.54	1.13	0.85049	0.68661	0.56053	0.49231	0.4276	0.3711	0.32097	0.28491	0.26624
852.294	1.53	1.12	0.85389	0.69757	0.57479	0.49883	0.43054	0.37701	0.32945	0.2939	0.27483
853.021	1.54	1.13	0.85507	0.67136	0.5354	0.45992	0.39607	0.35196	0.31133	0.27731	0.25531
853.749	1.51	1.1	0.83183	0.64955	0.51816	0.44559	0.38319	0.33659	0.29647	0.26702	0.25044
854.477	1.51	1.1	0.8304	0.64906	0.52182	0.45167	0.38643	0.32843	0.28691	0.26965	0.26185
855.205	1.49	1.08	0.81797	0.63426	0.51082	0.44551	0.38614	0.33459	0.28909	0.25202	0.24016
855.933	1.46	1.05	0.79088	0.61473	0.49875	0.43586	0.37743	0.3244	0.2809	0.24941	0.23275
856.661	1.46	1.06	0.81445	0.63735	0.52133	0.45457	0.39033	0.32887	0.28107	0.24908	0.2405
857.389	1.44	1.06	0.81937	0.63897	0.51846	0.44202	0.38085	0.33475	0.294	0.25896	0.2412
858.117	1.44	1.05	0.80951	0.6277	0.50491	0.4217	0.35382	0.29979	0.26328	0.24399	0.23639
858.845	1.44	1.04	0.80335	0.6102	0.49468	0.42694	0.35633	0.28297	0.23422	0.20781	0.19543
859.573	1.39	0.99179	0.75962	0.57356	0.46454	0.39874	0.33642	0.27644	0.22815	0.18956	0.18067
860.301	1.39	0.99543	0.76213	0.56756	0.45382	0.38125	0.31255	0.24613	0.20424	0.18139	0.17535
861.028	1.34	0.97735	0.75721	0.56784	0.44444	0.35107	0.27755	0.21658	0.18778	0.1822	0.17562
861.756	1.34	0.98251	0.76613	0.57534	0.45527	0.36431	0.29974	0.25067	0.22195	0.20671	0.19102
862.484	1.33	0.96894	0.77025	0.59505	0.47496	0.37481	0.29617	0.22876	0.20735	0.21446	0.20476
863.212	1.31	0.95448	0.73859	0.53883	0.4334	0.35986	0.29253	0.2276	0.19856	0.18993	0.17681
863.94	1.3	0.93446	0.72816	0.53595	0.42628	0.34113	0.27	0.20457	0.1728	0.15858	0.14878
864.668	1.29	0.94015	0.72738	0.52195	0.41795	0.34103	0.27588	0.21491	0.18318	0.16541	0.15964
865.396	1.27	0.93039	0.73295	0.54027	0.43081	0.34034	0.26825	0.20232	0.17091	0.15466	0.14927
866.124	1.28	0.94515	0.73601	0.52727	0.428	0.35108	0.27583	0.2	0.16627	0.14952	0.14837
866.852	1.26	0.91026	0.72694	0.54229	0.43238	0.33465	0.27515	0.22708	0.19033	0.15733	0.16393
867.58	1.24	0.90254	0.73475	0.56285	0.45081	0.34631	0.29007	0.24695	0.20916	0.1726	0.15813
868.307	1.25	0.9107	0.72355	0.53181	0.42636	0.33056	0.27187	0.22181	0.1936	0.17176	0.1746
869.035	1.22	0.90602	0.72118	0.53181	0.43027	0.33641	0.27779	0.22624	0.19978	0.17998	0.16988
869.763	1.21	0.896	0.70608	0.51152	0.42545	0.34708	0.29633	0.25024	0.20671	0.16304	0.15292
870.491	1.2	0.8939	0.7003	0.50196	0.41756	0.33869	0.27983	0.22332	0.19101	0.16359	0.15943
871.219	1.19	0.91415	0.72147	0.52407	0.42215	0.322	0.25661	0.19515	0.1613	0.13236	0.14056
871.947	1.18	0.90203	0.69045	0.47369	0.3955	0.31857	0.24532	0.17097	0.14855	0.13483	0.13565
872.675	1.17	0.89029	0.66765	0.43955	0.36456	0.28812	0.22338	0.15845	0.13529	0.11802	0.11645
873.403	1.16	0.88	0.65782	0.43276	0.35673	0.27884	0.2165	0.15404	0.12583	0.10145	0.10724
874.131	1.14	0.87718	0.67436	0.47054	0.37137	0.26977	0.22561	0.18398	0.14854	0.11299	0.10581
874.859	1.14	0.90402	0.69014	0.47831	0.39048	0.30049	0.23648	0.17205	0.1496	0.13031	0.12853
875.586	1.12	0.87705	0.68207	0.49086	0.40539	0.31782	0.24774	0.17637	0.14497	0.11552	0.11255
876.314	1.12	0.88643	0.67946	0.47879	0.38764	0.29427	0.23948	0.18347	0.15491	0.12698	0.11717
877.042	1.11	0.87343	0.65863	0.45368	0.36773	0.28027	0.23044	0.17939	0.14615	0.11264	0.10801
877.77	1.08	0.83774	0.62801	0.43078	0.35002	0.26824	0.21308	0.15658	0.13441	0.11207	0.1039
878.498	1.07	0.83748	0.62682	0.43036	0.34299	0.25579	0.21079	0.16473	0.12359	0.08212	0.09126
879.226	1.06	0.82796	0.62514	0.43739	0.34767	0.25734	0.18719	0.11675	0.10585	0.09497	0.09396
879.954	1.07	0.85972	0.62878	0.4232	0.35236	0.28034	0.21261	0.14509	0.12179	0.09936	0.10748
880.682	1.06	0.85638	0.62544	0.42152	0.3436	0.26621	0.20863	0.15198	0.13364	0.11618	0.11923
881.41	1.03	0.82066	0.61553	0.43462	0.35434	0.27437	0.20954	0.14747	0.14003	0.13323	0.13628
882.138	1.04	0.83904	0.62424	0.43808	0.35733	0.27825	0.22068	0.1653	0.14597	0.128	0.128
882.865	1.05	0.84017	0.6037	0.40686	0.33886	0.26798	0.18864	0.11487	0.10396	0.09438	0.09793
883.593	1.04	0.82335	0.59287	0.39958	0.31647	0.23411	0.16347	0.09875	0.08834	0.07851	0.07445
884.321	1.04	0.82671	0.58194	0.3822	0.30287	0.2233	0.14927	0.08474	0.09019	0.09265	0.07538
885.049	1	0.79648	0.5803	0.39963	0.3066	0.21948	0.16239	0.11119	0.0993	0.08593	0.06561
885.777	1.04	0.8297	0.58908	0.39659	0.31159	0.22909	0.16087	0.10067	0.08679	0.07331	0.06315
886.505	1.01	0.81707	0.58798	0.40209	0.30528	0.21566	0.1547	0.10118	0.08581	0.0694	0.0496
887.233	1	0.81364	0.58409	0.40193	0.30937	0.22231	0.15603	0.10042	0.09249	0.086	0.086
887.961	1.03	0.8355	0.59488	0.41097	0.3255	0.24266	0.17057	0.10948	0.09312	0.07699	0.06277
888.689	1.01	0.81513	0.57451	0.39923	0.32839	0.25771	0.18997	0.13299	0.11565	0.09647	0.0721
889.417	1.02	0.82876	0.58814	0.41272	0.33386	0.26022	0.20119	0.14854	0.11831	0.09107	0.07482
890.144	1.01	0.81622	0.57699	0.40375	0.32111	0.23987	0.16391	0.10323	0.08886	0.07696	0.0729
890.872	0.98152	0.80019	0.57617	0.40951	0.316	0.23328	0.17425	0.12163	0.08793	0.06355	0.06558
891.6	0.97949	0.78891	0.55336	0.39422	0.32527	0.25321	0.17677	0.11836	0.10597	0.09511	0.08851
892.328	0.99927	0.81895	0.58847	0.42081	0.32212	0.23753	0.17899	0.12912	0.10037	0.08092	0.08396
893.056	0.99638	0.81604	0.5874	0.42312	0.32443	0.23334	0.15593	0.10139	0.09643	0.09091	0.08431
893.784	1.01	0.82418	0.58126	0.41728	0.32803	0.24946	0.18802	0.14009	0.11977	0.1065	0.10803
894.512	0.99883	0.82278	0.59692	0.44226	0.35017	0.26785	0.20011	0.14772	0.12442	0.1069	0.1008
895.24	1.01	0.81456	0.55919	0.40117	0.32278	0.24436	0.16647	0.11351	0.10409	0.09763	0.09662
895.968	1.01	0.82314	0.57884	0.4166	0.31649	0.23629	0.18113	0.13436	0.10164	0.07833	0.07123
896.696	0.99311	0.79857	0.55795	0.40703	0.31919	0.24033	0.17211	0.12622	0.11432	0.10126	0.08654
897.423	0.98691	0.79791	0.56328	0.41359	0.31914	0.24188	0.18334	0.14011	0.11879	0.10107	0.08889
898.151	0.99243	0.79136	0.54106	0.39263	0.30573	0.23245	0.17294	0.12442	0.09071	0.07334	0.07893
898.879	0.98009	0.77203	0.52311	0.37488	0.28279	0.20452	0.1392	0.09278	0.06998	0.06074	0.06938
899.607	0.99914	0.79351	0.5469	0.39467	0.29077	0.21846	0.17395	0.13208	0.09342	0.06768	0.05803
900.335	1.01	0.79481	0.53713	0.39365	0.30439	0.2292	0.16534	0.1218	0.10048	0.089	0.089
901.063	1.01	0.79125	0.53128	0.39175	0.30485	0.22846	0.15976	0.10271	0.05761	0.04515	0.06851
901.791	0.9792	0.76665	0.52603	0.39627	0.31079	0.22809	0.14681	0.10397	0.09802	0.09025	0.0806
902.519	1.02	0.79199	0.53754	0.40311	0.31244	0.22836	0.14805	0.10038	0.08204	0.07506	0.07912
903.247	1.03	0.78368	0.51633	0.38884	0.30809	0.22276	0.13374	0.08765	0.07773	0.07591	0.0815
903.975	0.99685	0.75739	0.50018	0.38874	0.32168	0.2377	0.14287	0.09494	0.08404	0.07737	0.07432
904.702	0.99957	0.77071	0.52917	0.39964	0.29999	0.22062	0.15143	0.10729	0.08151	0.07531	0.08496
905.43	1.01	0.78009	0.53717	0.40588	0.30105	0.21573	0.13929	0.10539	0.10092	0.09384	0.08469
906.158	1.01	0.77059	0.52951	0.40791	0.31158	0.21777	0.12391	0.08402	0.07906	0.08083	0.08743
906.886	1	0.75083	0.49131	0.38086	0.29869	0.22127	0.14483	0.11233	0.10638	0.08951	0.06514
907.614	1.01	0.75892	0.50401	0.40023	0.32136	0.24128	0.15952	0.11715	0.09683	0.0791	0.06285
908.342	0.97643	0.74696	0.51188	0.40264	0.31055	0.23395	0.16186	0.13026	0.11985	0.10998	0.10033
909.07	0.97577	0.72831	0.47479	0.39108	0.3278	0.25343	0.17408	0.13683	0.11998	0.11238	0.10984
909.798	0.96251	0.73754	0.50706	0.41145	0.32834	0.24987	0.17149	0.14431	0.14035	0.12673	0.10794
910.526	0.9646	0.73288	0.49549	0.40417	0.32342	0.25194	0.18179	0.14518	0.12238	0.10822	0.09806
911.254	0.96887	0.73355	0.49247	0.39251	0.29948	0.22695	0.15824	0.12318	0.10088	0.09123	0.08717
911.981	0.95697	0.72436	0.48604	0.39025	0.29864	0.22217	0.14766	0.11076	0.08697	0.07575	0.06966
912.709	0.92747	0.6935	0.45381	0.37419	0.29674	0.22613	0.15549	0.12956	0.11816	0.09223	0.06023
913.437	0.89894	0.66903	0.43348	0.35778	0.28128	0.22027	0.16076	0.1234	0.09218	0.07994	0.07436
914.165	0.90141	0.67959	0.45403	0.36922	0.28232	0.20794	0.13391	0.10386	0.08552	0.0938	0.11107
914.893	0.91754	0.68357	0.44854	0.36372	0.27683	0.21533	0.15582	0.12645	0.10415	0.10015	0.10168
915.621	0.90377	0.68825	0.47361	0.37958	0.28324	0.21921	0.15729	0.13964	0.1317	0.11512	0.09582
916.349	0.87855	0.68103	0.48628	0.39731	0.30617	0.24145	0.17759	0.16051	0.15258	0.14222	0.13105
917.077	0.87845	0.67238	0.47273	0.39621	0.31782	0.25795	0.19796	0.1642	0.13446	0.12697	0.12443
917.805	0.86075	0.64523	0.44038	0.374	0.306	0.24606	0.1851	0.15637	0.13208	0.13131	0.13538
918.533	0.8466	0.63693	0.43993	0.37124	0.30088	0.24565	0.18953	0.1474	0.10626	0.10295	0.10651
919.26	0.82851	0.62424	0.43551	0.37282	0.3086	0.25325	0.19664	0.15781	0.12014	0.12316	0.13281
919.988	0.83793	0.62601	0.43155	0.35688	0.28064	0.23625	0.19078	0.15766	0.12494	0.11575	0.10966
920.716	0.83993	0.62801	0.43589	0.35938	0.28167	0.22878	0.1746	0.15335	0.13402	0.12621	0.11961
921.444	0.80964	0.59952	0.41387	0.3498	0.28476	0.23187	0.17769	0.15106	0.12529	0.123	0.123
922.172	0.81711	0.59124	0.3982	0.34611	0.29308	0.24397	0.19365	0.16343	0.1332	0.13422	0.13778
922.9	0.82144	0.59242	0.4068	0.38376	0.35689	0.2903	0.22209	0.17861	0.1345	0.14183	0.1525
923.628	0.82115	0.60113	0.42099	0.37582	0.32858	0.27097	0.21196	0.16987	0.12674	0.12786	0.1309
924.356	0.78529	0.58508	0.41773	0.35182	0.286	0.23216	0.17775	0.16372	0.14935	0.1461	0.14305
925.084	0.77622	0.57555	0.41569	0.36821	0.31626	0.2407	0.16501	0.13598	0.10624	0.12321	0.14099
925.812	0.77527	0.57055	0.41054	0.36214	0.31073	0.24745	0.18477	0.16058	0.13602	0.1385	0.14062
926.539	0.75354	0.54927	0.39513	0.35457	0.30938	0.24469	0.18189	0.16544	0.14882	0.14139	0.1334
927.267	0.77683	0.56941	0.41267	0.36104	0.30581	0.23875	0.17481	0.16078	0.14688	0.14391	0.1407
927.995	0.76628	0.55976	0.4085	0.36195	0.31175	0.25036	0.19326	0.18601	0.17733	0.14759	0.11925
928.723	0.75675	0.55114	0.40191	0.35074	0.29717	0.23814	0.18385	0.17418	0.16371	0.14586	0.12873
929.451	0.74386	0.50404	0.34598	0.31786	0.278	0.2015	0.13439	0.1373	0.13877	0.12489	0.11177
930.179	0.72475	0.49708	0.34818	0.31453	0.27453	0.21738	0.16542	0.14848	0.13342	0.13738	0.1391
930.907	0.72114	0.50877	0.36897	0.32703	0.28152	0.22816	0.18415	0.19092	0.19194	0.15031	0.11201
931.635	0.69101	0.48629	0.35686	0.32091	0.27613	0.21096	0.15782	0.16217	0.16388	0.14852	0.12806
932.363	0.70649	0.47073	0.33184	0.30372	0.26714	0.21236	0.16731	0.16392	0.15633	0.12609	0.09414
933.091	0.63902	0.41496	0.29753	0.29246	0.26913	0.20821	0.1585	0.15172	0.14303	0.12568	0.11014
933.818	0.65966	0.44819	0.33699	0.32316	0.28959	0.21875	0.16249	0.1562	0.14839	0.13451	0.12008
934.546	0.69806	0.4569	0.32724	0.29727	0.26274	0.22071	0.18439	0.16649	0.14804	0.12871	0.113
935.274	0.6533	0.38514	0.26501	0.26685	0.25285	0.21319	0.17069	0.12231	0.08609	0.09551	0.10068
936.002	0.65724	0.39853	0.28283	0.27546	0.25076	0.20023	0.15124	0.1077	0.07992	0.1047	0.11889
936.73	0.68603	0.42507	0.29858	0.26539	0.22897	0.18835	0.15218	0.12702	0.10927	0.11422	0.1152
937.458	0.67133	0.42207	0.3158	0.30058	0.27254	0.22815	0.18909	0.16199	0.14186	0.14137	0.13233
938.186	0.67779	0.41413	0.31095	0.30127	0.27224	0.22029	0.17727	0.15211	0.13083	0.11993	0.10768
938.914	0.67338	0.38362	0.29281	0.30803	0.29034	0.2365	0.18821	0.15047	0.12247	0.11752	0.10943
939.642	0.67881	0.3886	0.28879	0.28095	0.25779	0.21907	0.18664	0.16487	0.14371	0.12438	0.10586
940.37	0.67982	0.40401	0.31336	0.30368	0.2676	0.20668	0.16377	0.14829	0.13511	0.12668	0.11744
941.097	0.69	0.40475	0.31781	0.30906	0.27898	0.23034	0.18998	0.16144	0.14068	0.13423	0.12769
941.825	0.68353	0.38027	0.3	0.29861	0.27312	0.22826	0.19747	0.18489	0.16743	0.14215	0.126
942.553	0.69668	0.39523	0.31817	0.31172	0.27103	0.20491	0.16035	0.14148	0.1355	0.14938	0.15488
943.281	0.68514	0.38773	0.32265	0.32219	0.28776	0.23015	0.18267	0.14639	0.13014	0.14253	0.14388
944.009	0.69703	0.40008	0.32999	0.31478	0.28695	0.25106	0.2121	0.17	0.1475	0.15097	0.14385
944.737	0.70851	0.4183	0.34781	0.32292	0.28314	0.23449	0.19852	0.17433	0.15899	0.15453	0.14712
945.465	0.71164	0.41828	0.35175	0.32501	0.28817	0.24566	0.21279	0.18812	0.17035	0.16043	0.14739
946.193	0.719	0.42744	0.36875	0.34386	0.29263	0.2284	0.19651	0.19022	0.17877	0.16192	0.14749
946.921	0.7415	0.47245	0.40526	0.36101	0.30823	0.25109	0.21588	0.19653	0.18097	0.16908	0.163
947.649	0.74618	0.48836	0.42647	0.3813	0.32602	0.26604	0.22906	0.20729	0.19492	0.19095	0.18153
948.376	0.77724	0.51943	0.44935	0.38989	0.3339	0.27818	0.24304	0.2203	0.2073	0.20234	0.18666
949.104	0.78027	0.52246	0.45357	0.39042	0.33301	0.27634	0.24342	0.22359	0.20885	0.19795	0.1872
949.832	0.79106	0.53639	0.47705	0.41897	0.35397	0.28597	0.25192	0.23499	0.2202	0.20682	0.19158
950.56	0.80927	0.56625	0.49066	0.41322	0.3502	0.28928	0.25629	0.23597	0.21785	0.201	0.18869
951.288	0.82247	0.59346	0.51652	0.4377	0.36556	0.29331	0.25586	0.23264	0.22153	0.21757	0.20444
952.016	0.84994	0.62985	0.53852	0.44494	0.37379	0.30484	0.27215	0.2528	0.23487	0.21752	0.20347
952.744	0.869	0.66513	0.554	0.44014	0.3726	0.30979	0.27369	0.24611	0.22749	0.21312	0.19798
953.472	0.89477	0.70857	0.58844	0.46536	0.39403	0.32649	0.28168	0.24298	0.22661	0.22017	0.20868
954.2	0.91998	0.74993	0.61585	0.47849	0.40409	0.33278	0.28711	0.24744	0.23357	0.2301	0.21701
954.928	0.93805	0.77474	0.62761	0.47688	0.40218	0.32945	0.28852	0.25417	0.23928	0.23135	0.2156
955.655	0.95615	0.80652	0.64994	0.48953	0.41429	0.3392	0.28965	0.24417	0.23999	0.24941	0.22373
956.383	0.98691	0.84557	0.66829	0.48688	0.41635	0.3441	0.29567	0.25019	0.23357	0.22515	0.20326
957.111	1.01	0.87612	0.70289	0.52766	0.43455	0.33915	0.30081	0.26936	0.2529	0.24002	0.21138
957.839	1.04	0.91767	0.72375	0.53057	0.43977	0.34674	0.3054	0.26863	0.25602	0.24859	0.22659
958.567	1.07	0.95148	0.74901	0.55065	0.46307	0.37334	0.33359	0.29682	0.27873	0.26386	0.23321
959.295	1.09	0.97931	0.77324	0.57388	0.47938	0.38258	0.32439	0.26682	0.25858	0.25809	0.23116
960.023	1.12	1.02	0.79436	0.58259	0.4881	0.39129	0.32764	0.2633	0.25987	0.26433	0.22901
960.751	1.12	1.02	0.77964	0.56103	0.4716	0.37999	0.32521	0.26909	0.25959	0.25463	0.2206
961.479	1.14	1.04	0.80513	0.59258	0.49578	0.39773	0.3439	0.28874	0.26874	0.25089	0.22545
962.207	1.16	1.06	0.81502	0.59157	0.48647	0.38164	0.33158	0.2803	0.278	0.278	0.24069
962.934	1.19	1.09	0.83125	0.59831	0.48123	0.36749	0.33207	0.29578	0.28079	0.26592	0.23892
963.662	1.18	1.07	0.82823	0.61315	0.49929	0.3888	0.33402	0.27799	0.27073	0.2633	0.23489
964.39	1.17	1.07	0.82106	0.60576	0.49374	0.38754	0.34173	0.29595	0.29402	0.29203	0.25593
965.118	1.19	1.08	0.82852	0.61357	0.50386	0.39953	0.34049	0.283	0.283	0.28272	0.23117
965.846	1.16	1.04	0.8017	0.60103	0.49224	0.38912	0.32442	0.26331	0.26767	0.27095	0.23328
966.574	1.15	1.03	0.78318	0.58532	0.47976	0.3806	0.31638	0.25769	0.26495	0.27065	0.24389
967.302	1.14	1.01	0.77304	0.58437	0.47835	0.38103	0.32152	0.26904	0.27775	0.28444	0.26313
968.03	1.08	0.95143	0.74672	0.57539	0.45647	0.35466	0.31216	0.27542	0.27832	0.27972	0.26633
968.758	1.05	0.91694	0.70953	0.54413	0.43673	0.3471	0.31026	0.2803	0.28804	0.2914	0.26116
969.486	0.99036	0.87175	0.69942	0.551	0.43208	0.3388	0.31093	0.28948	0.29723	0.29842	0.25927
970.213	0.92422	0.79131	0.62393	0.48886	0.38884	0.32182	0.32748	0.33064	0.32435	0.31357	0.28086
970.941	0.82417	0.70913	0.58225	0.46255	0.34962	0.28711	0.32206	0.3462	0.33458	0.3188	0.28608
971.669	0.75907	0.645	0.52937	0.42952	0.34286	0.28219	0.2666	0.25616	0.26052	0.26432	0.26581
972.397	0.65311	0.56217	0.49153	0.41938	0.34563	0.29138	0.26729	0.24435	0.225	0.21153	0.21798
973.125	0.59804	0.50782	0.43808	0.37532	0.31678	0.2681	0.23315	0.21346	0.22749	0.22968	0.19796
973.853	0.52141	0.44153	0.38214	0.34111	0.31069	0.27708	0.23978	0.21384	0.21045	0.20843	0.20991
974.581	0.47562	0.41496	0.37626	0.33815	0.29989	0.26978	0.24853	0.22857	0.21115	0.20193	0.21135
975.309	0.45564	0.40278	0.36409	0.30853	0.24446	0.22284	0.2422	0.25285	0.24995	0.25167	0.26258

## Sheet: Fig.1e
	0	50	101.23	153.71	207.47	262.55	318.98	376.8	436.03	496.71	558.88
725.639	1.64	1.58	1.41	1.29	1.22	1.18	1.15	1.12	1.1	1.07	1.04
726.367	1.7	1.63	1.46	1.34	1.26	1.22	1.19	1.16	1.15	1.11	1.08
727.095	1.71	1.63	1.46	1.34	1.27	1.22	1.18	1.16	1.15	1.11	1.08
727.823	1.75	1.66	1.47	1.36	1.27	1.23	1.2	1.17	1.15	1.12	1.09
728.551	1.8	1.68	1.47	1.36	1.28	1.23	1.19	1.17	1.15	1.12	1.1
729.279	1.83	1.67	1.44	1.35	1.27	1.23	1.18	1.16	1.14	1.11	1.09
730.006	1.85	1.67	1.44	1.34	1.26	1.22	1.17	1.16	1.14	1.11	1.09
730.734	1.9	1.68	1.44	1.36	1.27	1.22	1.17	1.16	1.15	1.12	1.1
731.462	1.92	1.68	1.44	1.34	1.25	1.19	1.15	1.15	1.14	1.1	1.08
732.19	1.92	1.66	1.41	1.32	1.24	1.19	1.15	1.14	1.12	1.09	1.07
732.918	1.9	1.65	1.41	1.32	1.23	1.18	1.14	1.12	1.1	1.07	1.06
733.646	1.9	1.64	1.4	1.31	1.22	1.17	1.12	1.11	1.08	1.06	1.04
734.374	1.89	1.62	1.4	1.29	1.2	1.15	1.11	1.08	1.06	1.05	1.03
735.102	1.89	1.61	1.38	1.28	1.19	1.13	1.09	1.06	1.04	1.02	1.01
735.83	1.88	1.6	1.38	1.27	1.18	1.11	1.07	1.05	1.03	1	0.99508
736.558	1.86	1.57	1.36	1.25	1.16	1.09	1.05	1.03	1.01	0.97945	0.96852
737.285	1.85	1.56	1.36	1.24	1.15	1.08	1.04	1.02	0.99555	0.97425	0.96612
738.013	1.84	1.55	1.36	1.24	1.14	1.06	1.03	1.01	0.98335	0.95932	0.95697
738.741	1.81	1.51	1.33	1.21	1.12	1.04	1	0.9736	0.96133	0.95204	0.94004
739.469	1.79	1.5	1.33	1.21	1.12	1.04	0.99931	0.96733	0.95203	0.93881	0.93444
740.197	1.77	1.49	1.32	1.2	1.1	1.02	0.9822	0.94969	0.93282	0.9177	0.91442
740.925	1.73	1.45	1.29	1.16	1.06	0.96953	0.93664	0.91	0.89774	0.88576	0.87703
741.653	1.71	1.44	1.29	1.16	1.06	0.96957	0.94224	0.91759	0.88988	0.86741	0.8696
742.381	1.71	1.44	1.29	1.15	1.06	0.97689	0.94671	0.91695	0.8967	0.88139	0.88303
743.109	1.71	1.45	1.3	1.14	1.05	0.96006	0.92573	0.89407	0.88127	0.87091	0.86709
743.837	1.71	1.46	1.31	1.16	1.06	0.96527	0.93093	0.90053	0.88828	0.87873	0.87491
744.564	1.69	1.45	1.29	1.13	1.03	0.94265	0.90935	0.87986	0.86334	0.85155	0.84772
745.292	1.67	1.44	1.27	1.1	1	0.91126	0.87952	0.85524	0.84938	0.84274	0.83509
746.02	1.65	1.43	1.25	1.08	0.97504	0.88976	0.85854	0.83372	0.82146	0.81578	0.81741
746.748	1.63	1.44	1.23	1.05	0.94313	0.85321	0.81263	0.78227	0.76788	0.76413	0.77013
747.476	1.62	1.42	1.22	1.04	0.92316	0.83518	0.792	0.76229	0.7495	0.74555	0.74828
748.204	1.62	1.44	1.21	1.03	0.92045	0.83578	0.79208	0.76947	0.76841	0.767	0.76536
748.932	1.63	1.44	1.22	1.04	0.91807	0.83403	0.79345	0.7724	0.7676	0.76276	0.75785
749.66	1.61	1.43	1.2	1.02	0.90294	0.82257	0.77731	0.7568	0.75306	0.75354	0.75572
750.388	1.6	1.41	1.17	0.99188	0.87508	0.79695	0.74753	0.73034	0.73087	0.73059	0.73005
751.115	1.6	1.41	1.15	0.97558	0.85167	0.77546	0.7276	0.70825	0.70132	0.70781	0.71764
751.843	1.62	1.42	1.16	0.99019	0.86324	0.78767	0.73616	0.72456	0.72669	0.72654	0.72565
752.571	1.64	1.43	1.16	0.98411	0.85208	0.7769	0.72228	0.71598	0.72238	0.72348	0.72148
753.299	1.64	1.41	1.12	0.94964	0.80999	0.7428	0.69546	0.69108	0.69481	0.69551	0.69099
754.027	1.65	1.4	1.1	0.9283	0.78713	0.72027	0.66772	0.66526	0.66899	0.67537	0.67416
754.755	1.68	1.4	1.09	0.92611	0.78139	0.71514	0.65843	0.66381	0.67304	0.67411	0.66583
755.483	1.7	1.4	1.08	0.92218	0.77898	0.71363	0.65276	0.66536	0.67823	0.68089	0.6707
756.211	1.71	1.4	1.07	0.92851	0.7848	0.72521	0.66804	0.66908	0.67049	0.67422	0.66149
756.939	1.72	1.39	1.06	0.92231	0.78008	0.71559	0.65588	0.66681	0.67554	0.67287	0.65638
757.667	1.73	1.39	1.07	0.93465	0.80388	0.73837	0.68046	0.6841	0.68735	0.68895	0.67129
758.394	1.74	1.4	1.08	0.94188	0.81001	0.73892	0.68098	0.69243	0.70212	0.70638	0.68571
759.122	1.75	1.4	1.07	0.92937	0.79702	0.73405	0.68582	0.69415	0.70179	0.70766	0.68524
759.85	1.78	1.42	1.11	0.95725	0.82447	0.76353	0.72102	0.73247	0.74261	0.75007	0.72423
760.578	1.78	1.41	1.11	0.96819	0.84643	0.77382	0.72863	0.74684	0.75988	0.76468	0.73269
761.306	1.76	1.38	1.08	0.93909	0.82093	0.75441	0.71598	0.73002	0.73986	0.74412	0.70928
762.034	1.74	1.37	1.07	0.92801	0.80963	0.7426	0.70677	0.71874	0.72958	0.73918	0.70002
762.762	1.74	1.36	1.08	0.92732	0.80963	0.73803	0.70538	0.72203	0.73166	0.73486	0.68941
763.49	1.73	1.35	1.07	0.93203	0.82115	0.74701	0.71534	0.72835	0.7328	0.73067	0.68787
764.218	1.75	1.36	1.09	0.93884	0.82601	0.75441	0.72681	0.73773	0.74264	0.74371	0.69821
764.946	1.75	1.36	1.11	0.96262	0.85187	0.76961	0.73919	0.74647	0.7576	0.77093	0.71577
765.673	1.77	1.36	1.12	0.97342	0.86471	0.77838	0.74986	0.75611	0.76715	0.78048	0.72086
766.401	1.77	1.36	1.12	0.97389	0.86937	0.78863	0.76751	0.77583	0.78809	0.80195	0.73424
767.129	1.76	1.37	1.15	0.99199	0.88947	0.81127	0.79413	0.80142	0.80833	0.81526	0.75921
767.857	1.76	1.37	1.16	1.01	0.9197	0.84252	0.83139	0.84127	0.843	0.843	0.78718
768.585	1.77	1.36	1.17	1.03	0.93865	0.86198	0.85111	0.85631	0.85655	0.85601	0.79055
769.313	1.76	1.36	1.17	1.02	0.93283	0.86174	0.85966	0.87006	0.87527	0.87894	0.80219
770.041	1.77	1.38	1.21	1.05	0.96243	0.87712	0.88665	0.90798	0.91892	0.9241	0.83135
770.769	1.77	1.39	1.23	1.07	0.98354	0.90026	0.91073	0.92789	0.93731	0.93886	0.86105
771.497	1.78	1.39	1.25	1.1	1.01	0.91676	0.92048	0.9267	0.94699	0.9534	0.86439
772.225	1.78	1.42	1.26	1.11	1.02	0.9332	0.94183	0.95093	0.96342	0.96043	0.87995
772.952	1.78	1.44	1.28	1.12	1.04	0.96466	0.97482	0.98424	0.98632	0.97356	0.90374
773.68	1.79	1.46	1.3	1.14	1.07	0.99595	0.99544	0.99629	1	0.99131	0.91083
774.408	1.79	1.48	1.33	1.18	1.09	1.01	1.02	1.02	1.03	1.02	0.92859
775.136	1.8	1.51	1.35	1.2	1.1	1.03	1.04	1.05	1.05	1.03	0.95429
775.864	1.81	1.53	1.37	1.22	1.14	1.07	1.06	1.06	1.08	1.06	0.97361
776.592	1.81	1.55	1.38	1.23	1.14	1.08	1.08	1.09	1.1	1.07	0.99229
777.32	1.82	1.57	1.4	1.25	1.16	1.1	1.09	1.09	1.11	1.08	1
778.048	1.81	1.57	1.41	1.27	1.17	1.11	1.11	1.11	1.11	1.07	0.98955
778.776	1.81	1.59	1.41	1.27	1.17	1.12	1.11	1.12	1.13	1.09	1.01
779.504	1.83	1.62	1.43	1.29	1.21	1.16	1.16	1.17	1.18	1.13	1.05
780.231	1.85	1.65	1.46	1.32	1.23	1.18	1.19	1.19	1.18	1.14	1.06
780.959	1.87	1.67	1.47	1.33	1.24	1.19	1.19	1.18	1.18	1.13	1.05
781.687	1.89	1.68	1.48	1.34	1.25	1.21	1.19	1.19	1.19	1.15	1.08
782.415	1.91	1.71	1.51	1.37	1.27	1.23	1.23	1.24	1.24	1.18	1.09
783.143	1.94	1.75	1.55	1.42	1.33	1.28	1.27	1.27	1.29	1.23	1.14
783.871	1.97	1.79	1.58	1.45	1.35	1.31	1.3	1.3	1.31	1.24	1.16
784.599	1.97	1.79	1.58	1.45	1.35	1.32	1.31	1.31	1.31	1.24	1.15
785.327	2.01	1.8	1.58	1.45	1.34	1.31	1.31	1.3	1.29	1.23	1.16
786.055	2.03	1.82	1.6	1.48	1.38	1.34	1.32	1.32	1.31	1.25	1.19
786.783	2.07	1.85	1.62	1.5	1.4	1.36	1.35	1.34	1.34	1.27	1.2
787.51	2.1	1.88	1.65	1.53	1.42	1.39	1.37	1.37	1.37	1.29	1.21
788.238	2.11	1.87	1.63	1.52	1.4	1.38	1.37	1.36	1.34	1.28	1.21
788.966	2.13	1.88	1.63	1.52	1.41	1.38	1.36	1.36	1.35	1.28	1.21
789.694	2.15	1.9	1.65	1.55	1.44	1.41	1.39	1.39	1.39	1.3	1.22
790.422	2.16	1.91	1.67	1.55	1.43	1.41	1.39	1.39	1.39	1.31	1.24
791.15	2.18	1.91	1.65	1.54	1.42	1.4	1.38	1.39	1.38	1.31	1.24
791.878	2.17	1.9	1.65	1.54	1.44	1.41	1.38	1.38	1.36	1.29	1.23
792.606	2.19	1.91	1.66	1.55	1.44	1.41	1.38	1.37	1.35	1.28	1.23
793.334	2.21	1.93	1.67	1.55	1.45	1.42	1.4	1.38	1.36	1.28	1.21
794.062	2.24	1.95	1.7	1.58	1.48	1.45	1.42	1.41	1.38	1.31	1.25
794.789	2.27	1.97	1.72	1.6	1.5	1.47	1.44	1.43	1.4	1.34	1.28
795.517	2.28	1.97	1.73	1.61	1.51	1.48	1.45	1.42	1.39	1.33	1.28
796.245	2.29	1.98	1.74	1.62	1.52	1.46	1.42	1.42	1.39	1.33	1.27
796.973	2.29	1.98	1.74	1.62	1.53	1.47	1.42	1.42	1.38	1.31	1.26
797.701	2.27	1.96	1.74	1.63	1.54	1.48	1.44	1.43	1.4	1.31	1.26
798.429	2.27	1.96	1.75	1.62	1.53	1.48	1.45	1.44	1.4	1.32	1.28
799.157	2.27	1.95	1.73	1.62	1.53	1.48	1.45	1.44	1.4	1.32	1.28
799.885	2.28	1.97	1.76	1.64	1.55	1.49	1.45	1.43	1.39	1.33	1.29
800.613	2.26	1.95	1.76	1.63	1.54	1.49	1.45	1.44	1.39	1.32	1.28
801.341	2.27	1.95	1.75	1.62	1.53	1.48	1.44	1.43	1.38	1.31	1.27
802.068	2.27	1.96	1.76	1.61	1.52	1.46	1.43	1.43	1.38	1.31	1.28
802.796	2.26	1.93	1.74	1.6	1.52	1.46	1.43	1.42	1.37	1.28	1.25
803.524	2.25	1.92	1.74	1.6	1.51	1.44	1.41	1.38	1.33	1.26	1.23
804.252	2.24	1.91	1.74	1.61	1.52	1.45	1.42	1.4	1.35	1.28	1.24
804.98	2.24	1.92	1.76	1.63	1.54	1.46	1.43	1.41	1.36	1.3	1.25
805.708	2.24	1.91	1.75	1.62	1.54	1.47	1.43	1.4	1.34	1.27	1.23
806.436	2.23	1.91	1.76	1.62	1.53	1.44	1.41	1.38	1.33	1.27	1.24
807.164	2.23	1.91	1.76	1.62	1.52	1.42	1.39	1.38	1.33	1.27	1.23
807.892	2.22	1.9	1.75	1.6	1.51	1.44	1.41	1.39	1.33	1.26	1.22
808.62	2.2	1.88	1.74	1.6	1.51	1.43	1.41	1.39	1.33	1.26	1.22
809.347	2.18	1.89	1.73	1.58	1.5	1.43	1.4	1.39	1.32	1.25	1.22
810.075	2.18	1.92	1.76	1.6	1.51	1.43	1.41	1.39	1.31	1.24	1.22
810.803	2.17	1.91	1.76	1.61	1.53	1.44	1.42	1.39	1.32	1.25	1.24
811.531	2.15	1.89	1.75	1.62	1.52	1.43	1.4	1.37	1.31	1.25	1.22
812.259	2.15	1.89	1.73	1.56	1.47	1.37	1.35	1.32	1.26	1.2	1.17
812.987	2.13	1.88	1.71	1.54	1.45	1.35	1.32	1.28	1.22	1.16	1.13
813.715	2.11	1.86	1.7	1.55	1.45	1.35	1.33	1.3	1.24	1.18	1.14
814.443	2.09	1.87	1.72	1.56	1.46	1.35	1.34	1.32	1.25	1.17	1.14
815.171	2.1	1.88	1.72	1.57	1.46	1.36	1.33	1.3	1.24	1.18	1.15
815.899	2.1	1.89	1.71	1.55	1.44	1.35	1.32	1.29	1.22	1.16	1.13
816.626	2.08	1.88	1.7	1.53	1.42	1.32	1.29	1.25	1.19	1.13	1.11
817.354	2.08	1.88	1.68	1.51	1.4	1.31	1.29	1.26	1.19	1.14	1.11
818.082	2.05	1.86	1.67	1.5	1.39	1.3	1.26	1.21	1.16	1.11	1.08
818.81	2.05	1.87	1.67	1.49	1.37	1.28	1.24	1.2	1.13	1.08	1.06
819.538	2.01	1.82	1.64	1.48	1.37	1.28	1.23	1.18	1.13	1.09	1.06
820.266	2.01	1.83	1.63	1.47	1.34	1.25	1.22	1.18	1.12	1.08	1.05
820.994	2.02	1.84	1.63	1.45	1.32	1.23	1.2	1.16	1.1	1.06	1.03
821.722	2	1.83	1.62	1.45	1.32	1.23	1.19	1.15	1.09	1.04	0.99698
822.45	1.99	1.82	1.6	1.43	1.31	1.23	1.2	1.14	1.07	1.01	0.98063
823.178	1.98	1.81	1.58	1.41	1.29	1.21	1.17	1.12	1.05	1.01	0.98525
823.905	1.97	1.79	1.55	1.38	1.27	1.19	1.14	1.08	1.02	0.97932	0.94914
824.633	1.97	1.78	1.54	1.36	1.23	1.15	1.11	1.05	0.98373	0.93771	0.9117
825.361	1.98	1.79	1.54	1.37	1.24	1.15	1.1	1.04	0.97922	0.93291	0.8991
826.089	1.97	1.77	1.53	1.35	1.22	1.13	1.08	1.02	0.96369	0.92388	0.89683
826.817	1.97	1.77	1.52	1.35	1.21	1.13	1.08	1.03	0.97145	0.93203	0.9029
827.545	1.97	1.76	1.49	1.32	1.18	1.11	1.06	1.02	0.96452	0.91783	0.87465
828.273	1.98	1.76	1.48	1.31	1.17	1.09	1.04	0.97911	0.91817	0.87963	0.85362
829.001	1.99	1.75	1.46	1.29	1.15	1.07	1.01	0.95706	0.90476	0.86697	0.83627
829.729	1.99	1.74	1.44	1.27	1.13	1.05	0.99693	0.94314	0.88677	0.8465	0.81321
830.457	1.98	1.72	1.42	1.26	1.12	1.04	0.98706	0.93144	0.87456	0.8391	0.81205
831.184	2.02	1.73	1.42	1.25	1.12	1.04	0.97611	0.92378	0.87503	0.8331	0.79304
831.912	2.02	1.72	1.41	1.24	1.09	1.01	0.95607	0.91363	0.87452	0.83984	0.80602
832.64	2.02	1.72	1.4	1.23	1.08	1.02	0.96833	0.90792	0.84241	0.81963	0.8087
833.368	2	1.7	1.39	1.23	1.08	1	0.94359	0.88392	0.82298	0.79294	0.77005
834.096	2	1.7	1.38	1.22	1.08	0.99816	0.93074	0.88486	0.84322	0.80098	0.7578
834.824	2.01	1.7	1.38	1.21	1.04	0.97912	0.93351	0.87401	0.81053	0.7867	0.76953
835.552	2.01	1.66	1.31	1.16	1.01	0.95919	0.91607	0.86125	0.80336	0.76843	0.73617
836.28	2	1.66	1.33	1.16	0.99527	0.93691	0.88684	0.83489	0.78157	0.74772	0.71547
837.008	1.99	1.65	1.3	1.15	0.9944	0.9278	0.86485	0.81348	0.76219	0.73604	0.71159
837.736	1.96	1.61	1.26	1.12	0.9664	0.90748	0.84999	0.77992	0.7073	0.69582	0.68802
838.463	1.93	1.58	1.23	1.09	0.94069	0.88269	0.82371	0.76892	0.71306	0.68359	0.65443
839.191	1.94	1.57	1.22	1.07	0.91788	0.85982	0.80034	0.74374	0.68585	0.64145	0.59747
839.919	1.91	1.55	1.21	1.07	0.92008	0.85235	0.78297	0.73489	0.68573	0.64917	0.61233
840.647	1.91	1.54	1.21	1.05	0.8949	0.83346	0.77081	0.71926	0.66692	0.62935	0.5925
841.375	1.91	1.54	1.21	1.04	0.88473	0.82619	0.76691	0.72081	0.67392	0.63228	0.59035
842.103	1.88	1.52	1.2	1.04	0.88699	0.81636	0.74592	0.70032	0.65465	0.62165	0.58806
842.831	1.87	1.5	1.17	1.01	0.85481	0.79482	0.73416	0.68013	0.62724	0.59728	0.56786
843.559	1.89	1.52	1.19	1.03	0.88165	0.79796	0.71763	0.67848	0.63985	0.61192	0.58058
844.287	1.89	1.52	1.19	1.02	0.8648	0.80336	0.7416	0.68609	0.63313	0.60419	0.57382
845.015	1.87	1.5	1.19	1.02	0.86461	0.7993	0.7344	0.67889	0.62795	0.60814	0.58536
845.742	1.85	1.47	1.16	1	0.86006	0.7812	0.70827	0.6701	0.63037	0.5867	0.54619
846.47	1.83	1.46	1.15	0.98522	0.83859	0.76892	0.70122	0.6467	0.59636	0.56741	0.53731
847.198	1.84	1.44	1.12	0.97005	0.83528	0.75545	0.68039	0.62736	0.57746	0.54242	0.50984
847.926	1.81	1.42	1.12	0.95096	0.80951	0.73307	0.66092	0.6064	0.55647	0.52448	0.49308
848.654	1.77	1.38	1.08	0.91644	0.77797	0.7083	0.64424	0.59913	0.55567	0.51911	0.48208
849.382	1.77	1.39	1.11	0.93649	0.79534	0.71648	0.64323	0.58722	0.54125	0.52399	0.50169
850.11	1.76	1.39	1.11	0.93195	0.78894	0.70814	0.63691	0.59032	0.54757	0.51558	0.4855
850.838	1.74	1.36	1.08	0.89198	0.74675	0.6674	0.59956	0.55792	0.51863	0.48562	0.45228
851.566	1.75	1.37	1.09	0.89853	0.75516	0.68356	0.6183	0.56676	0.51963	0.48256	0.44859
852.294	1.73	1.35	1.07	0.88699	0.75251	0.68768	0.62149	0.55408	0.50265	0.48183	0.45463
853.021	1.69	1.32	1.05	0.87689	0.74777	0.67762	0.60851	0.54209	0.49319	0.47491	0.44599
853.749	1.71	1.33	1.06	0.86411	0.72897	0.66027	0.59498	0.5355	0.48906	0.46367	0.43683
854.477	1.68	1.29	1.03	0.84424	0.71506	0.64539	0.57938	0.51891	0.47529	0.4565	0.43354
855.205	1.67	1.29	1.04	0.84751	0.71812	0.64748	0.5814	0.52143	0.48046	0.46523	0.43443
855.933	1.65	1.28	1.03	0.83405	0.70231	0.62345	0.55689	0.50485	0.46645	0.44512	0.4118
856.661	1.65	1.26	1.01	0.82601	0.71277	0.65956	0.60113	0.53719	0.49068	0.46427	0.43186
857.389	1.64	1.28	1.03	0.8436	0.71984	0.64582	0.58137	0.52635	0.48174	0.44822	0.42396
858.117	1.6	1.23	1.01	0.84153	0.71906	0.62762	0.55608	0.50255	0.46219	0.43477	0.40981
858.845	1.57	1.19	0.97755	0.81604	0.69851	0.60755	0.53732	0.48428	0.44469	0.41727	0.39041
859.573	1.58	1.2	0.97083	0.78901	0.66782	0.58025	0.51341	0.46236	0.42529	0.3999	0.36214
860.301	1.55	1.17	0.94176	0.74673	0.62999	0.55306	0.49374	0.44665	0.40672	0.37219	0.33702
861.028	1.53	1.18	0.95518	0.7507	0.62601	0.53795	0.47988	0.44122	0.40481	0.36977	0.33346
861.756	1.51	1.18	0.95564	0.75447	0.64395	0.57137	0.5119	0.45986	0.42663	0.40581	0.37225
862.484	1.51	1.18	0.9611	0.75945	0.65839	0.59549	0.52954	0.46114	0.42474	0.40799	0.37058
863.212	1.49	1.17	0.95238	0.7512	0.63976	0.55848	0.48724	0.42032	0.37361	0.33807	0.31174
863.94	1.49	1.16	0.94249	0.72903	0.61464	0.52998	0.461	0.39854	0.36056	0.33517	0.31411
864.668	1.45	1.13	0.9211	0.71426	0.60104	0.5125	0.45347	0.40638	0.3704	0.33943	0.30358
865.396	1.43	1.12	0.92231	0.72349	0.61167	0.51975	0.449	0.38556	0.35283	0.33354	0.30204
866.124	1.41	1.11	0.9069	0.6991	0.59649	0.51521	0.45073	0.39125	0.34877	0.31272	0.29215
866.852	1.41	1.12	0.92409	0.72291	0.62155	0.53737	0.47155	0.41058	0.36342	0.32076	0.30273
867.58	1.41	1.1	0.91611	0.72721	0.6173	0.51812	0.4521	0.3946	0.36024	0.33333	0.309
868.307	1.4	1.1	0.90659	0.70588	0.60645	0.51888	0.45103	0.38709	0.35903	0.34176	0.30402
869.035	1.41	1.12	0.91551	0.70583	0.59886	0.50113	0.44377	0.3947	0.3563	0.32025	0.29055
869.763	1.37	1.08	0.89258	0.69848	0.60549	0.51937	0.45883	0.40232	0.37067	0.34477	0.30001
870.491	1.36	1.09	0.89979	0.70664	0.60611	0.50935	0.45941	0.41679	0.37153	0.32481	0.28683
871.219	1.36	1.1	0.89683	0.6914	0.59595	0.50306	0.4479	0.39735	0.35532	0.31419	0.28547
871.947	1.34	1.09	0.88828	0.68049	0.59603	0.51233	0.4422	0.37231	0.33018	0.29209	0.26713
872.675	1.33	1.07	0.87393	0.67747	0.56487	0.44972	0.4003	0.35668	0.32071	0.28517	0.24727
873.403	1.32	1.07	0.86692	0.66217	0.54977	0.43463	0.37533	0.31932	0.29183	0.26745	0.24302
874.131	1.29	1.07	0.86454	0.66233	0.55702	0.44913	0.39593	0.34488	0.31079	0.27778	0.25449
874.859	1.29	1.07	0.86687	0.66544	0.57996	0.49239	0.43593	0.37943	0.33243	0.2852	0.2545
875.586	1.31	1.09	0.86344	0.6398	0.55337	0.46484	0.40707	0.34858	0.32543	0.3041	0.27599
876.314	1.3	1.09	0.87489	0.66595	0.55451	0.44033	0.385	0.32849	0.30418	0.28082	0.24421
877.042	1.27	1.05	0.85294	0.66192	0.56888	0.47423	0.42149	0.36747	0.32402	0.27984	0.23664
877.77	1.25	1.05	0.83642	0.63674	0.53994	0.44247	0.39457	0.3455	0.30672	0.26712	0.24624
878.498	1.26	1.06	0.84722	0.64817	0.54569	0.44293	0.38052	0.31677	0.28058	0.2438	0.22806
879.226	1.25	1.05	0.83537	0.63617	0.53888	0.44276	0.39389	0.34403	0.3014	0.25832	0.23445
879.954	1.27	1.08	0.84186	0.62995	0.54117	0.45408	0.40715	0.35921	0.31361	0.26757	0.23507
880.682	1.23	1.05	0.8283	0.62326	0.5189	0.41969	0.38679	0.35225	0.30269	0.25322	0.22326
881.41	1.24	1.07	0.84323	0.6423	0.53746	0.43714	0.38731	0.3378	0.30707	0.27579	0.24634
882.138	1.24	1.06	0.83116	0.62798	0.52976	0.43675	0.3903	0.34295	0.29686	0.2523	0.23351
882.865	1.24	1.06	0.83809	0.64696	0.55156	0.45801	0.38544	0.3157	0.28398	0.25103	0.21345
883.593	1.21	1.03	0.81262	0.6227	0.51409	0.41255	0.35643	0.30416	0.28879	0.26984	0.22719
884.321	1.21	1.03	0.79728	0.59289	0.47766	0.37287	0.32352	0.27603	0.24678	0.21976	0.21062
885.049	1.18	1.01	0.79289	0.60445	0.49442	0.39514	0.34627	0.29738	0.25376	0.21208	0.18618
885.777	1.21	1.03	0.78971	0.59339	0.49847	0.4063	0.32985	0.25976	0.22853	0.1987	0.1789
886.505	1.17	1	0.77613	0.58937	0.48453	0.38684	0.31814	0.25718	0.23636	0.21439	0.189
887.233	1.2	1.02	0.76916	0.57023	0.47011	0.37938	0.32133	0.27024	0.25141	0.22911	0.19407
887.961	1.2	1.03	0.76936	0.57249	0.48041	0.39551	0.33407	0.27977	0.25549	0.22503	0.17324
888.689	1.2	1.02	0.7654	0.57375	0.48639	0.40619	0.34716	0.29516	0.26988	0.24171	0.20515
889.417	1.2	1.02	0.76764	0.5785	0.48689	0.40261	0.33826	0.2824	0.25563	0.22629	0.19023
890.144	1.2	1.01	0.74935	0.56376	0.48584	0.4094	0.33828	0.27694	0.24621	0.2161	0.18918
890.872	1.17	0.99243	0.74259	0.56234	0.47073	0.38685	0.32057	0.26498	0.2397	0.21507	0.19324
891.6	1.19	1.02	0.75457	0.5723	0.48399	0.40073	0.32865	0.26973	0.24494	0.21639	0.17932
892.328	1.17	0.99254	0.74132	0.56439	0.469	0.39008	0.34121	0.29306	0.24795	0.20912	0.18627
893.056	1.17	0.99611	0.7435	0.57087	0.47973	0.40002	0.34002	0.2842	0.2386	0.20315	0.19096
893.784	1.19	1.01	0.76142	0.59276	0.50445	0.42202	0.34944	0.28735	0.2472	0.21396	0.19567
894.512	1.21	1.02	0.75851	0.58301	0.48667	0.40507	0.34507	0.29542	0.26569	0.23425	0.20022
895.24	1.21	1.02	0.75806	0.58037	0.46939	0.37988	0.31941	0.27567	0.26129	0.2392	0.20365
895.968	1.25	1.05	0.76121	0.58	0.47706	0.39637	0.34364	0.30046	0.2732	0.23506	0.1792
896.696	1.21	1.02	0.7551	0.5932	0.50395	0.42074	0.34478	0.28844	0.26217	0.23769	0.21636
897.423	1.2	0.99358	0.72484	0.5661	0.47921	0.40169	0.33444	0.2768	0.23318	0.19961	0.18133
898.151	1.19	0.98281	0.71914	0.55431	0.449	0.36909	0.31491	0.27521	0.25488	0.22577	0.18464
898.879	1.19	0.98805	0.73545	0.57544	0.46683	0.38324	0.32325	0.27468	0.24048	0.20581	0.17077
899.607	1.19	0.99104	0.7366	0.57095	0.45053	0.35997	0.29563	0.2486	0.22183	0.19812	0.17832
900.335	1.19	0.97959	0.72283	0.57431	0.47702	0.39346	0.32088	0.26995	0.24269	0.21766	0.19532
901.063	1.19	0.97863	0.72142	0.57019	0.46488	0.39023	0.33895	0.29439	0.25672	0.22488	0.19949
901.791	1.19	0.96421	0.70147	0.56263	0.47338	0.39635	0.32765	0.27506	0.23789	0.21151	0.19627
902.519	1.21	0.97725	0.71082	0.56432	0.46137	0.39388	0.34986	0.30325	0.25418	0.21456	0.1841
903.247	1.19	0.9628	0.71527	0.57312	0.46545	0.3845	0.31967	0.27688	0.2526	0.22459	0.19311
903.975	1.17	0.94842	0.70411	0.57451	0.47911	0.3965	0.32054	0.27268	0.24691	0.22439	0.20458
904.702	1.22	0.97733	0.71643	0.56852	0.45046	0.36865	0.30576	0.26683	0.24552	0.21532	0.17774
905.43	1.18	0.92994	0.6755	0.55557	0.46821	0.39191	0.32031	0.27037	0.23518	0.20393	0.17549
906.158	1.18	0.93034	0.67175	0.55258	0.46333	0.38741	0.31678	0.27559	0.25328	0.22722	0.19828
906.886	1.17	0.91953	0.6637	0.54614	0.45453	0.37327	0.29538	0.25163	0.22834	0.20693	0.18662
907.614	1.16	0.9248	0.67957	0.5595	0.45939	0.38626	0.32288	0.27681	0.24013	0.21116	0.18678
908.342	1.16	0.91395	0.65766	0.54363	0.44918	0.37614	0.30986	0.26614	0.23392	0.20553	0.17913
909.07	1.17	0.92275	0.67153	0.5557	0.45511	0.38143	0.31563	0.26508	0.22147	0.20081	0.19269
909.798	1.13	0.89961	0.66268	0.55559	0.4602	0.38836	0.32256	0.2788	0.2446	0.21775	0.19439
910.526	1.13	0.90041	0.66717	0.55488	0.45051	0.38624	0.33206	0.29674	0.26899	0.24169	0.21427
911.254	1.13	0.88779	0.63611	0.53204	0.43523	0.36499	0.30016	0.27075	0.25489	0.22228	0.18166
911.981	1.12	0.87413	0.61876	0.53463	0.45624	0.37479	0.29109	0.24314	0.20745	0.18815	0.17546
912.709	1.09	0.84883	0.59808	0.51369	0.43152	0.36766	0.30621	0.25945	0.21682	0.19307	0.17631
913.437	1.07	0.83959	0.59851	0.5127	0.42581	0.35438	0.28423	0.2429	0.20969	0.1855	0.16417
914.165	1.07	0.827	0.5802	0.51014	0.43835	0.36511	0.29012	0.24992	0.21869	0.19104	0.16413
914.893	1.05	0.81878	0.58577	0.50879	0.42992	0.36681	0.3044	0.24871	0.19369	0.17063	0.15692
915.621	1.04	0.81103	0.58837	0.51047	0.43066	0.36222	0.29352	0.25753	0.22829	0.2173	0.21121
916.349	1.05	0.81461	0.58806	0.52675	0.46394	0.39404	0.32195	0.29135	0.26855	0.24204	0.21412
917.077	1.04	0.81607	0.59667	0.53168	0.46509	0.40063	0.33483	0.3064	0.2841	0.23891	0.18763
917.805	1.02	0.79292	0.57915	0.51047	0.4401	0.38503	0.32939	0.28789	0.24774	0.21614	0.18567
918.533	1.04	0.80053	0.57447	0.5104	0.44475	0.37631	0.30616	0.27999	0.25917	0.22097	0.17882
919.26	1.01	0.78953	0.58551	0.51545	0.44367	0.37468	0.30404	0.27298	0.24572	0.21149	0.17544
919.988	0.99396	0.77934	0.58255	0.50788	0.43158	0.37916	0.32546	0.28855	0.25236	0.22482	0.19791
920.716	1.01	0.78218	0.5775	0.49868	0.41876	0.36917	0.31837	0.27971	0.24105	0.21653	0.19317
921.444	1	0.77061	0.56648	0.49503	0.42293	0.37381	0.32349	0.28969	0.25599	0.21995	0.18288
922.172	0.99593	0.76241	0.56024	0.49386	0.42694	0.37546	0.32273	0.29056	0.25834	0.23205	0.20565
922.9	0.9937	0.77908	0.59399	0.52301	0.45187	0.39803	0.34288	0.30771	0.27202	0.24565	0.21924
923.628	0.9568	0.74264	0.5671	0.52239	0.47496	0.41073	0.34496	0.3019	0.25778	0.24743	0.23829
924.356	0.95831	0.73065	0.54684	0.49659	0.44447	0.38591	0.32664	0.30583	0.28452	0.25061	0.21557
925.084	0.92156	0.71954	0.55869	0.51121	0.46096	0.39863	0.33584	0.30197	0.26728	0.24438	0.22102
925.812	0.93912	0.73215	0.56807	0.51137	0.45377	0.39757	0.34164	0.31504	0.28778	0.26102	0.23374
926.539	0.92661	0.70929	0.5438	0.49585	0.44477	0.38243	0.32172	0.30285	0.28324	0.25151	0.21959
927.267	0.92135	0.70943	0.54564	0.48203	0.41861	0.36147	0.30714	0.29698	0.28519	0.24008	0.19534
927.995	0.88559	0.68312	0.53107	0.47484	0.42042	0.37745	0.3351	0.30656	0.27699	0.2413	0.20703
928.723	0.86439	0.64797	0.49982	0.46986	0.43512	0.38506	0.33215	0.26587	0.20404	0.21842	0.23046
929.451	0.87776	0.66404	0.51259	0.4605	0.40767	0.35525	0.30395	0.2667	0.23073	0.21635	0.20203
930.179	0.8705	0.65994	0.51322	0.46021	0.40792	0.36022	0.31221	0.26769	0.227	0.227	0.22261
930.907	0.86275	0.63283	0.48475	0.44696	0.40452	0.35115	0.30238	0.2811	0.25977	0.24143	0.22227
931.635	0.8575	0.60869	0.45693	0.42559	0.387	0.33175	0.2793	0.2435	0.2105	0.19959	0.19119
932.363	0.81208	0.57136	0.43998	0.43353	0.41286	0.36045	0.30543	0.24398	0.19207	0.19901	0.20438
933.091	0.88176	0.64465	0.49245	0.42976	0.37776	0.34942	0.31625	0.26787	0.22539	0.21597	0.20214
933.818	0.88245	0.62959	0.47394	0.41263	0.36858	0.35867	0.33894	0.28862	0.24085	0.20814	0.17742
934.546	0.8074	0.56668	0.4336	0.39672	0.36117	0.32858	0.29566	0.26324	0.23203	0.20774	0.18472
935.274	0.83831	0.58185	0.44562	0.40829	0.37256	0.33997	0.30269	0.25431	0.21237	0.19602	0.17891
936.002	0.83776	0.5696	0.42768	0.38112	0.33825	0.30141	0.26678	0.23872	0.20872	0.17402	0.14641
936.73	0.8458	0.57224	0.44328	0.4147	0.38374	0.34974	0.30644	0.24355	0.19245	0.17857	0.16762
937.458	0.83333	0.56607	0.44164	0.40799	0.37244	0.33466	0.29897	0.26849	0.2345	0.19236	0.16208
938.186	0.82427	0.54126	0.42951	0.41752	0.39026	0.34492	0.30274	0.26742	0.23077	0.19211	0.16659
938.914	0.82753	0.54137	0.42683	0.40332	0.37569	0.34358	0.31045	0.27609	0.24346	0.2157	0.18823
939.642	0.82374	0.55018	0.44229	0.41417	0.37915	0.33713	0.30041	0.27284	0.24545	0.21918	0.19473
940.37	0.82136	0.5505	0.44492	0.41127	0.37237	0.32845	0.29655	0.283	0.26006	0.21942	0.18523
941.097	0.83213	0.53742	0.4299	0.39579	0.36408	0.33433	0.30111	0.26338	0.22988	0.2046	0.18373
941.825	0.83785	0.5391	0.44793	0.42995	0.39581	0.34858	0.30966	0.2816	0.25293	0.22369	0.20258
942.553	0.84453	0.55207	0.46132	0.43366	0.39108	0.33724	0.30134	0.28683	0.26483	0.23162	0.20534
943.281	0.85585	0.56115	0.47893	0.45542	0.41204	0.3549	0.30929	0.27639	0.2457	0.21844	0.19731
944.009	0.84759	0.56773	0.49043	0.46185	0.42402	0.3801	0.33781	0.29718	0.26092	0.23068	0.20981
944.737	0.85668	0.56377	0.49169	0.46542	0.42723	0.3819	0.34478	0.31526	0.28089	0.24074	0.21623
945.465	0.88217	0.60052	0.51887	0.47185	0.43064	0.39192	0.35225	0.31161	0.27464	0.24193	0.21847
946.193	0.86981	0.58905	0.51916	0.47951	0.43862	0.39659	0.35841	0.32309	0.29218	0.26591	0.24122
946.921	0.88047	0.60511	0.54332	0.50598	0.45885	0.4069	0.36694	0.33549	0.30644	0.27967	0.25606
947.649	0.89182	0.62141	0.5593	0.51505	0.47051	0.42518	0.38487	0.34761	0.31437	0.28463	0.25943
948.376	0.89553	0.63367	0.5714	0.52069	0.47178	0.42266	0.38528	0.3548	0.32399	0.29277	0.27266
949.104	0.9102	0.65149	0.59862	0.55252	0.49507	0.43321	0.39014	0.35724	0.32763	0.30037	0.2811
949.832	0.92904	0.67933	0.61561	0.55292	0.49655	0.44082	0.40079	0.36838	0.33217	0.29302	0.27286
950.56	0.93348	0.69634	0.62975	0.56153	0.50398	0.44778	0.41009	0.38058	0.34273	0.29911	0.28012
951.288	0.97017	0.75204	0.6625	0.57077	0.50511	0.44325	0.40684	0.38071	0.34634	0.30669	0.28918
952.016	0.98389	0.77185	0.68052	0.58694	0.51858	0.45294	0.41942	0.39765	0.3617	0.31759	0.29284
952.744	1.01	0.80217	0.70409	0.6036	0.52615	0.45012	0.41675	0.39739	0.36281	0.32018	0.29336
953.472	1.03	0.84457	0.72444	0.60136	0.52751	0.45715	0.41864	0.38913	0.35467	0.3175	0.29401
954.2	1.06	0.87768	0.74945	0.61808	0.53635	0.45654	0.41778	0.38923	0.35597	0.32028	0.30489
954.928	1.07	0.90396	0.76494	0.6225	0.54553	0.46998	0.43356	0.40549	0.3726	0.33741	0.32277
955.655	1.08	0.92486	0.77594	0.62336	0.54603	0.46858	0.42858	0.3952	0.35794	0.31878	0.30474
956.383	1.11	0.9687	0.81213	0.65184	0.56057	0.46707	0.43076	0.40318	0.35579	0.30177	0.29172
957.111	1.14	1.01	0.83349	0.65473	0.56438	0.47182	0.43757	0.41048	0.36695	0.31837	0.31082
957.839	1.17	1.04	0.85386	0.66848	0.57583	0.48091	0.44283	0.40993	0.36772	0.32261	0.31222
958.567	1.2	1.08	0.87988	0.68281	0.58371	0.48218	0.44818	0.41867	0.37432	0.32624	0.31781
959.295	1.23	1.11	0.90381	0.69974	0.60387	0.50564	0.46631	0.42906	0.377	0.32148	0.31654
960.023	1.26	1.15	0.91407	0.69032	0.59352	0.49435	0.46017	0.42679	0.37524	0.32022	0.31877
960.751	1.26	1.15	0.91957	0.70528	0.59696	0.486	0.45577	0.42481	0.3704	0.31241	0.30847
961.479	1.27	1.15	0.92494	0.714	0.60199	0.48938	0.46293	0.43584	0.37572	0.31178	0.31478
962.207	1.29	1.19	0.94738	0.7294	0.61831	0.50784	0.46203	0.4151	0.3635	0.31046	0.3242
962.934	1.31	1.2	0.96431	0.74596	0.60906	0.47689	0.44714	0.41666	0.36816	0.3181	0.33083
963.662	1.32	1.21	0.96403	0.73996	0.60491	0.47785	0.45518	0.4319	0.37481	0.31632	0.31733
964.39	1.33	1.23	0.98639	0.76954	0.62711	0.49427	0.4546	0.4141	0.37781	0.34064	0.3322
965.118	1.33	1.21	0.95477	0.73157	0.60158	0.48393	0.4556	0.42609	0.38642	0.34591	0.32906
965.846	1.3	1.17	0.91092	0.69736	0.59273	0.49645	0.45159	0.40616	0.36649	0.3271	0.33057
966.574	1.3	1.17	0.91612	0.70447	0.57632	0.46425	0.42931	0.39359	0.35779	0.32298	0.32248
967.302	1.25	1.12	0.89663	0.70406	0.57315	0.46313	0.43621	0.40693	0.36435	0.32346	0.31602
968.03	1.23	1.09	0.86467	0.67839	0.55947	0.46145	0.43453	0.40622	0.37284	0.34076	0.32788
968.758	1.15	1.01	0.80408	0.64461	0.55473	0.47175	0.41131	0.35514	0.32611	0.30301	0.32829
969.486	1.06	0.93137	0.7496	0.61777	0.54678	0.48321	0.43976	0.39147	0.32615	0.27648	0.32902
970.213	1.07	0.92946	0.75804	0.62264	0.5263	0.45516	0.44005	0.41899	0.37738	0.34019	0.32929
970.941	0.97858	0.87041	0.74938	0.64357	0.55231	0.47465	0.4246	0.37946	0.35236	0.32699	0.31113
971.669	0.88479	0.77403	0.65975	0.56868	0.49723	0.43844	0.40208	0.36597	0.3321	0.30553	0.30801
972.397	0.78688	0.69742	0.61823	0.53458	0.447	0.38985	0.37946	0.35971	0.31762	0.28076	0.26291
973.125	0.74192	0.63274	0.5324	0.46332	0.41492	0.38036	0.36477	0.34401	0.31256	0.27575	0.22519
973.853	0.64132	0.56721	0.51097	0.45766	0.40557	0.36672	0.34405	0.3187	0.2887	0.26487	0.25743
974.581	0.59725	0.52293	0.46489	0.42165	0.38569	0.34884	0.31106	0.28754	0.28899	0.28321	0.2614
975.309	0.54267	0.48691	0.44507	0.41511	0.39022	0.35879	0.32102	0.30049	0.30678	0.30366	0.28185

## Sheet: Fig.1f
	0	50	101.23	153.71	207.47	262.55	318.98	376.8	436.03	496.71	558.88
725.639	1.61	1.58	1.43	1.32	1.24	1.17	1.12	1.09	1.07	1.06	1.04
726.367	1.65	1.61	1.46	1.35	1.27	1.21	1.16	1.13	1.12	1.1	1.09
727.095	1.67	1.62	1.46	1.36	1.28	1.21	1.16	1.14	1.13	1.11	1.1
727.823	1.71	1.64	1.47	1.36	1.27	1.21	1.16	1.14	1.12	1.1	1.09
728.551	1.75	1.65	1.47	1.36	1.28	1.22	1.16	1.13	1.11	1.1	1.08
729.279	1.78	1.66	1.46	1.36	1.27	1.21	1.14	1.12	1.1	1.09	1.09
730.006	1.82	1.66	1.46	1.36	1.27	1.21	1.14	1.11	1.09	1.08	1.08
730.734	1.85	1.66	1.46	1.37	1.28	1.21	1.15	1.12	1.1	1.09	1.08
731.462	1.87	1.65	1.44	1.36	1.27	1.19	1.12	1.1	1.08	1.07	1.06
732.19	1.88	1.65	1.44	1.35	1.27	1.19	1.12	1.09	1.07	1.05	1.04
732.918	1.88	1.65	1.43	1.34	1.25	1.17	1.11	1.09	1.08	1.06	1.05
733.646	1.87	1.63	1.42	1.33	1.25	1.16	1.1	1.07	1.05	1.04	1.03
734.374	1.84	1.61	1.41	1.31	1.22	1.13	1.07	1.04	1.03	1.02	1.02
735.102	1.84	1.59	1.4	1.3	1.2	1.11	1.04	1.02	1.01	0.9934	0.99041
735.83	1.85	1.58	1.38	1.27	1.18	1.09	1.03	1.01	0.99183	0.97872	0.97426
736.558	1.84	1.58	1.38	1.26	1.16	1.07	1.03	1	0.98705	0.97231	0.95797
737.285	1.82	1.57	1.38	1.25	1.15	1.05	1.01	0.98991	0.97193	0.95391	0.94661
738.013	1.81	1.56	1.38	1.25	1.14	1.04	0.99386	0.97414	0.95729	0.9409	0.94
738.741	1.79	1.55	1.38	1.24	1.13	1.03	0.98805	0.96726	0.94775	0.92809	0.92419
739.469	1.78	1.54	1.37	1.22	1.12	1.02	0.98407	0.95956	0.93785	0.91719	0.92156
740.197	1.76	1.54	1.37	1.22	1.1	1	0.96843	0.94711	0.92323	0.90115	0.90279
740.925	1.72	1.51	1.34	1.18	1.06	0.95722	0.92405	0.899	0.88087	0.86469	0.86251
741.653	1.7	1.51	1.34	1.18	1.06	0.94275	0.91721	0.89594	0.87516	0.85696	0.8515
742.381	1.71	1.52	1.35	1.18	1.07	0.9569	0.93141	0.90541	0.87983	0.86039	0.86203
743.109	1.7	1.52	1.34	1.17	1.05	0.94	0.92231	0.90353	0.88062	0.86338	0.86119
743.837	1.71	1.53	1.34	1.15	1.04	0.93491	0.91566	0.89571	0.87439	0.85818	0.85272
744.564	1.7	1.54	1.33	1.13	1.02	0.92482	0.89881	0.87259	0.847	0.82747	0.81819
745.292	1.68	1.53	1.32	1.12	1.01	0.91759	0.88741	0.85897	0.83551	0.81827	0.80953
746.02	1.66	1.53	1.3	1.1	0.99046	0.90025	0.86331	0.82988	0.80377	0.7869	0.78034
746.748	1.65	1.52	1.26	1.05	0.94196	0.85701	0.82215	0.79231	0.77045	0.75631	0.74921
747.476	1.65	1.51	1.25	1.03	0.91646	0.83347	0.80746	0.78158	0.75599	0.74036	0.73217
748.204	1.66	1.52	1.26	1.04	0.92263	0.84094	0.8144	0.78676	0.75798	0.74064	0.73027
748.932	1.67	1.53	1.25	1.03	0.91207	0.838	0.81875	0.79264	0.76066	0.74425	0.73551
749.66	1.67	1.53	1.24	1.03	0.90994	0.83496	0.8001	0.76931	0.74107	0.73031	0.72649
750.388	1.68	1.52	1.21	1.01	0.89121	0.81956	0.78002	0.74831	0.7206	0.70786	0.69967
751.115	1.69	1.52	1.2	0.99559	0.87676	0.81145	0.77815	0.74571	0.7132	0.70266	0.6972
751.843	1.7	1.51	1.2	1	0.88041	0.81919	0.78798	0.7554	0.72182	0.71975	0.72256
752.571	1.73	1.52	1.19	0.99946	0.86794	0.80631	0.77041	0.73808	0.7061	0.69866	0.69145
753.299	1.74	1.49	1.13	0.94989	0.82395	0.77134	0.73908	0.71199	0.68534	0.66525	0.64354
754.027	1.78	1.49	1.12	0.93954	0.80243	0.75404	0.72334	0.69768	0.6721	0.65713	0.63663
754.755	1.81	1.49	1.12	0.9398	0.79	0.74555	0.71486	0.69146	0.66834	0.65235	0.63082
755.483	1.84	1.48	1.09	0.93303	0.79745	0.75818	0.72541	0.69262	0.66214	0.66374	0.65148
756.211	1.86	1.47	1.07	0.9286	0.79657	0.75963	0.72396	0.69378	0.66644	0.66218	0.64349
756.939	1.87	1.47	1.06	0.92542	0.79093	0.75487	0.71902	0.69457	0.67074	0.65209	0.62422
757.667	1.86	1.46	1.06	0.92965	0.80158	0.7706	0.73936	0.71075	0.68427	0.66722	0.6371
758.394	1.86	1.45	1.07	0.93223	0.80828	0.77882	0.74842	0.71616	0.68864	0.67585	0.64685
759.122	1.87	1.46	1.08	0.9467	0.82509	0.78548	0.74854	0.72357	0.70209	0.68929	0.65672
759.85	1.88	1.46	1.1	0.97538	0.86353	0.82087	0.78062	0.74888	0.72353	0.71074	0.67113
760.578	1.88	1.45	1.1	0.97464	0.87105	0.83043	0.79154	0.75772	0.72822	0.70583	0.66828
761.306	1.86	1.43	1.09	0.95697	0.85258	0.81653	0.78065	0.74579	0.71603	0.69311	0.65751
762.034	1.84	1.41	1.08	0.94536	0.84201	0.7953	0.75953	0.7408	0.72082	0.6995	0.65616
762.762	1.84	1.39	1.07	0.93225	0.83663	0.80159	0.76585	0.72943	0.70452	0.69013	0.6478
763.49	1.83	1.37	1.07	0.9306	0.83954	0.80349	0.76902	0.73624	0.71421	0.70035	0.6487
764.218	1.82	1.37	1.08	0.93167	0.84264	0.80811	0.77458	0.7418	0.71709	0.69737	0.6466
764.946	1.82	1.35	1.08	0.9505	0.86832	0.82516	0.79054	0.76193	0.73548	0.7099	0.66311
765.673	1.82	1.36	1.1	0.96705	0.88926	0.84762	0.804	0.75874	0.73621	0.72342	0.67755
766.401	1.83	1.38	1.13	0.98171	0.90465	0.86656	0.82749	0.78743	0.76575	0.75029	0.69739
767.129	1.82	1.37	1.14	0.99753	0.92758	0.88899	0.85967	0.83365	0.80382	0.77237	0.71555
767.857	1.81	1.36	1.15	1.02	0.95515	0.91148	0.88117	0.85463	0.82626	0.79695	0.74516
768.585	1.81	1.36	1.18	1.04	0.97827	0.92952	0.90151	0.87809	0.84962	0.81978	0.76394
769.313	1.79	1.34	1.17	1.04	0.98834	0.94721	0.91243	0.87809	0.85364	0.82922	0.77272
770.041	1.78	1.36	1.21	1.08	1.02	0.96119	0.9359	0.91405	0.88374	0.85076	0.78946
770.769	1.8	1.39	1.24	1.1	1.03	0.97569	0.95246	0.93113	0.9036	0.87189	0.80527
771.497	1.79	1.38	1.24	1.09	1.05	1.01	0.97063	0.93505	0.90748	0.87488	0.81252
772.225	1.79	1.4	1.26	1.11	1.06	1.01	0.98191	0.95298	0.92593	0.89168	0.82452
772.952	1.79	1.42	1.27	1.13	1.09	1.04	1.01	0.9722	0.94774	0.91301	0.84052
773.68	1.79	1.45	1.31	1.17	1.12	1.06	1.03	0.99626	0.96556	0.92713	0.86637
774.408	1.79	1.48	1.33	1.19	1.13	1.08	1.04	1.01	0.98505	0.95069	0.8894
775.136	1.79	1.5	1.35	1.22	1.16	1.1	1.08	1.05	1.01	0.95693	0.90043
775.864	1.79	1.52	1.37	1.24	1.18	1.13	1.09	1.06	1.02	0.96959	0.90403
776.592	1.79	1.54	1.38	1.25	1.2	1.16	1.11	1.07	1.05	1	0.93663
777.32	1.8	1.55	1.39	1.26	1.21	1.16	1.12	1.08	1.06	1.01	0.94438
778.048	1.8	1.56	1.39	1.26	1.21	1.16	1.12	1.09	1.06	1.02	0.94932
778.776	1.8	1.59	1.41	1.28	1.23	1.18	1.13	1.1	1.07	1.02	0.94918
779.504	1.81	1.61	1.43	1.31	1.25	1.2	1.16	1.13	1.1	1.05	0.97544
780.231	1.84	1.64	1.46	1.33	1.27	1.23	1.2	1.16	1.13	1.08	1.01
780.959	1.85	1.65	1.46	1.33	1.28	1.23	1.19	1.15	1.13	1.07	1
781.687	1.86	1.68	1.48	1.36	1.29	1.25	1.21	1.17	1.14	1.09	1.01
782.415	1.9	1.72	1.52	1.4	1.33	1.27	1.23	1.21	1.19	1.13	1.05
783.143	1.92	1.74	1.54	1.43	1.36	1.31	1.27	1.24	1.21	1.14	1.06
783.871	1.96	1.77	1.56	1.46	1.4	1.34	1.29	1.26	1.23	1.17	1.09
784.599	1.99	1.79	1.56	1.46	1.4	1.34	1.28	1.25	1.22	1.16	1.09
785.327	2	1.79	1.56	1.45	1.38	1.34	1.3	1.26	1.23	1.16	1.09
786.055	2.04	1.83	1.59	1.49	1.41	1.36	1.32	1.29	1.27	1.2	1.12
786.783	2.08	1.85	1.61	1.51	1.43	1.38	1.33	1.3	1.27	1.2	1.14
787.51	2.08	1.85	1.61	1.53	1.46	1.4	1.35	1.32	1.29	1.21	1.14
788.238	2.12	1.86	1.6	1.51	1.44	1.39	1.34	1.31	1.28	1.22	1.16
788.966	2.13	1.87	1.59	1.52	1.45	1.4	1.34	1.31	1.28	1.21	1.15
789.694	2.16	1.89	1.63	1.55	1.46	1.42	1.36	1.33	1.29	1.23	1.17
790.422	2.18	1.91	1.65	1.57	1.49	1.44	1.39	1.35	1.31	1.24	1.17
791.15	2.19	1.9	1.63	1.55	1.47	1.42	1.37	1.33	1.29	1.23	1.17
791.878	2.2	1.9	1.64	1.55	1.46	1.4	1.35	1.33	1.3	1.23	1.16
792.606	2.19	1.9	1.64	1.55	1.46	1.4	1.35	1.32	1.28	1.22	1.15
793.334	2.2	1.9	1.63	1.54	1.45	1.4	1.36	1.33	1.29	1.22	1.16
794.062	2.22	1.92	1.67	1.58	1.48	1.41	1.35	1.32	1.29	1.23	1.18
794.789	2.24	1.93	1.68	1.6	1.52	1.45	1.39	1.36	1.32	1.25	1.19
795.517	2.25	1.94	1.7	1.61	1.54	1.49	1.43	1.38	1.33	1.26	1.2
796.245	2.27	1.93	1.68	1.59	1.52	1.45	1.4	1.36	1.32	1.25	1.19
796.973	2.27	1.92	1.68	1.6	1.51	1.45	1.39	1.36	1.31	1.25	1.2
797.701	2.28	1.94	1.71	1.62	1.53	1.46	1.41	1.37	1.33	1.26	1.2
798.429	2.25	1.93	1.71	1.62	1.53	1.46	1.41	1.38	1.34	1.27	1.21
799.157	2.23	1.92	1.71	1.61	1.53	1.47	1.41	1.37	1.32	1.26	1.21
799.885	2.25	1.92	1.72	1.62	1.54	1.48	1.43	1.38	1.33	1.27	1.22
800.613	2.26	1.91	1.71	1.62	1.53	1.47	1.42	1.38	1.33	1.26	1.21
801.341	2.25	1.91	1.72	1.62	1.53	1.46	1.4	1.36	1.31	1.25	1.19
802.068	2.25	1.91	1.73	1.62	1.53	1.45	1.4	1.37	1.31	1.25	1.2
802.796	2.21	1.88	1.71	1.61	1.52	1.43	1.37	1.33	1.28	1.22	1.17
803.524	2.21	1.86	1.69	1.59	1.5	1.41	1.35	1.31	1.26	1.21	1.16
804.252	2.21	1.87	1.7	1.58	1.49	1.41	1.37	1.34	1.28	1.21	1.17
804.98	2.2	1.87	1.72	1.62	1.52	1.43	1.38	1.36	1.3	1.24	1.19
805.708	2.2	1.88	1.73	1.61	1.52	1.43	1.38	1.32	1.28	1.23	1.18
806.436	2.19	1.87	1.73	1.61	1.51	1.42	1.37	1.34	1.29	1.23	1.18
807.164	2.17	1.85	1.72	1.6	1.52	1.44	1.39	1.34	1.27	1.21	1.16
807.892	2.16	1.86	1.72	1.59	1.51	1.44	1.38	1.32	1.26	1.2	1.16
808.62	2.16	1.86	1.72	1.58	1.49	1.41	1.36	1.31	1.24	1.18	1.15
809.347	2.13	1.85	1.71	1.57	1.48	1.4	1.35	1.3	1.24	1.18	1.16
810.075	2.13	1.87	1.73	1.6	1.51	1.42	1.37	1.32	1.27	1.22	1.18
810.803	2.13	1.87	1.75	1.62	1.52	1.42	1.37	1.33	1.27	1.2	1.17
811.531	2.11	1.86	1.73	1.59	1.49	1.4	1.35	1.3	1.25	1.19	1.15
812.259	2.08	1.83	1.7	1.57	1.46	1.35	1.3	1.26	1.21	1.17	1.11
812.987	2.08	1.85	1.69	1.52	1.42	1.31	1.27	1.23	1.17	1.11	1.06
813.715	2.05	1.84	1.67	1.51	1.42	1.33	1.28	1.24	1.18	1.12	1.08
814.443	2.07	1.86	1.68	1.52	1.44	1.36	1.3	1.24	1.18	1.13	1.08
815.171	2.07	1.89	1.72	1.56	1.45	1.35	1.3	1.26	1.2	1.14	1.11
815.899	2.06	1.87	1.7	1.54	1.43	1.33	1.29	1.25	1.18	1.13	1.1
816.626	2.03	1.85	1.68	1.52	1.41	1.31	1.25	1.19	1.14	1.1	1.07
817.354	2.02	1.86	1.68	1.52	1.39	1.28	1.24	1.2	1.14	1.09	1.05
818.082	2.01	1.85	1.66	1.49	1.37	1.27	1.24	1.2	1.13	1.08	1.04
818.81	2.01	1.84	1.63	1.45	1.35	1.26	1.2	1.15	1.11	1.06	1.02
819.538	1.99	1.83	1.63	1.46	1.35	1.25	1.2	1.15	1.1	1.05	1.02
820.266	2	1.84	1.62	1.45	1.35	1.26	1.19	1.13	1.07	1.02	0.99838
820.994	1.99	1.84	1.61	1.44	1.34	1.26	1.2	1.14	1.08	1.03	0.99661
821.722	2	1.85	1.63	1.45	1.32	1.22	1.17	1.12	1.06	1.01	0.98492
822.45	2	1.84	1.61	1.43	1.31	1.21	1.16	1.1	1.04	0.99525	0.96611
823.178	1.99	1.82	1.58	1.4	1.29	1.2	1.14	1.08	1.02	0.98057	0.94936
823.905	1.97	1.8	1.55	1.36	1.24	1.15	1.1	1.04	0.97752	0.93485	0.90988
824.633	1.97	1.79	1.52	1.33	1.21	1.12	1.05	0.99849	0.95583	0.92092	0.89334
825.361	1.99	1.8	1.52	1.33	1.2	1.11	1.05	0.99824	0.96117	0.92424	0.88731
826.089	1.98	1.79	1.53	1.34	1.2	1.11	1.05	1	0.95391	0.91672	0.88759
826.817	2.01	1.8	1.52	1.33	1.2	1.11	1.05	0.98937	0.9325	0.89536	0.87195
827.545	2	1.78	1.49	1.31	1.17	1.09	1.03	0.97261	0.91167	0.87066	0.84205
828.273	2.01	1.78	1.49	1.3	1.15	1.06	1.01	0.9578	0.90956	0.87104	0.83775
829.001	2.01	1.76	1.46	1.28	1.14	1.06	0.99926	0.9473	0.89855	0.85959	0.82526
829.729	2.03	1.77	1.46	1.29	1.15	1.07	0.99779	0.94412	0.89689	0.85704	0.8201
830.457	2.04	1.76	1.43	1.26	1.12	1.03	0.96509	0.91508	0.87242	0.83529	0.79991
831.184	2.05	1.74	1.41	1.24	1.1	1.02	0.95711	0.89623	0.83529	0.8145	0.80825
831.912	2.07	1.75	1.41	1.24	1.1	1.02	0.94154	0.88957	0.84488	0.8189	0.79861
832.64	2.05	1.72	1.39	1.22	1.08	0.99289	0.91705	0.87617	0.8457	0.81587	0.7857
833.368	2.06	1.72	1.37	1.22	1.09	1	0.91946	0.86551	0.81828	0.79505	0.77736
834.096	2.04	1.71	1.36	1.21	1.07	0.99051	0.92112	0.86758	0.8168	0.78901	0.7656
834.824	2.06	1.72	1.37	1.23	1.08	0.99457	0.9108	0.86456	0.82495	0.79213	0.75988
835.552	2.04	1.7	1.34	1.19	1.04	0.96803	0.89962	0.8575	0.81891	0.78643	0.75417
836.28	2.02	1.68	1.34	1.19	1.04	0.96115	0.89028	0.8416	0.79488	0.76583	0.73826
837.008	2.01	1.67	1.33	1.17	1.02	0.94193	0.87154	0.81858	0.76628	0.73256	0.69978
837.736	2.02	1.65	1.29	1.13	0.96681	0.90654	0.84806	0.78069	0.71112	0.69456	0.68103
838.463	2	1.62	1.26	1.12	0.97866	0.89083	0.80111	0.74871	0.69691	0.66514	0.63342
839.191	1.98	1.59	1.22	1.07	0.93052	0.85408	0.77577	0.7294	0.68268	0.66949	0.65532
839.919	1.97	1.58	1.21	1.07	0.91973	0.84377	0.76597	0.70946	0.65201	0.65353	0.65234
840.647	1.97	1.6	1.25	1.08	0.91074	0.83188	0.75178	0.69874	0.64584	0.64025	0.63259
841.375	1.96	1.57	1.22	1.06	0.8989	0.83117	0.76223	0.70127	0.64172	0.63614	0.62746
842.103	1.95	1.55	1.2	1.03	0.87573	0.79397	0.71285	0.66626	0.62121	0.61003	0.59725
842.831	1.92	1.53	1.19	1.03	0.87925	0.79313	0.70834	0.65629	0.60725	0.59913	0.58828
843.559	1.92	1.53	1.19	1.02	0.87004	0.79505	0.72125	0.6697	0.62031	0.59644	0.57242
844.287	1.91	1.52	1.19	1.03	0.88424	0.80877	0.73467	0.67965	0.62795	0.6051	0.58216
845.015	1.9	1.51	1.19	1.03	0.88575	0.79673	0.71302	0.66791	0.62657	0.61083	0.59188
845.742	1.88	1.49	1.16	0.99132	0.83939	0.76198	0.69202	0.66377	0.63335	0.59526	0.56341
846.47	1.88	1.49	1.18	1.01	0.86245	0.7802	0.70438	0.66076	0.61827	0.58374	0.55365
847.198	1.87	1.47	1.16	0.98806	0.83893	0.76153	0.691	0.64986	0.60738	0.5627	0.52551
847.926	1.82	1.42	1.12	0.95196	0.80909	0.72781	0.65299	0.60293	0.55982	0.54205	0.52022
848.654	1.81	1.42	1.13	0.95638	0.80946	0.72238	0.64291	0.58888	0.54437	0.53015	0.51123
849.382	1.79	1.39	1.11	0.96167	0.82996	0.73223	0.64439	0.5854	0.53823	0.52452	0.50583
850.11	1.77	1.39	1.11	0.95043	0.81611	0.72467	0.64082	0.57737	0.53065	0.52608	0.51329
850.838	1.75	1.38	1.1	0.92949	0.78669	0.6967	0.61596	0.55697	0.51281	0.50265	0.48556
851.566	1.75	1.36	1.08	0.91002	0.77117	0.67973	0.60113	0.54909	0.50671	0.48488	0.45828
852.294	1.75	1.36	1.09	0.91416	0.76853	0.66839	0.59355	0.5648	0.53704	0.51165	0.48305
853.021	1.74	1.34	1.07	0.89884	0.75849	0.66076	0.58231	0.53621	0.50076	0.484	0.45493
853.749	1.71	1.33	1.07	0.88504	0.74514	0.65322	0.57518	0.51868	0.47983	0.46916	0.44728
854.477	1.68	1.32	1.06	0.87197	0.7364	0.65512	0.58742	0.53884	0.50396	0.48923	0.47015
855.205	1.69	1.31	1.05	0.85498	0.71873	0.63552	0.57097	0.53033	0.49458	0.46563	0.43967
855.933	1.67	1.3	1.05	0.86772	0.73138	0.63753	0.57024	0.53406	0.49967	0.46768	0.43978
856.661	1.66	1.3	1.06	0.87816	0.74744	0.66084	0.5947	0.55059	0.51397	0.48604	0.46036
857.389	1.65	1.29	1.07	0.91351	0.77611	0.65516	0.56936	0.51831	0.49003	0.48597	0.46873
858.117	1.61	1.26	1.05	0.87834	0.7415	0.62539	0.55009	0.51193	0.48379	0.46551	0.43429
858.845	1.6	1.25	1.03	0.85522	0.73203	0.63866	0.56624	0.51123	0.47413	0.45331	0.42025
859.573	1.6	1.26	1.02	0.82156	0.69343	0.60682	0.53375	0.4708	0.43624	0.42558	0.40241
860.301	1.56	1.21	0.99216	0.80279	0.67981	0.59031	0.51598	0.45204	0.41663	0.40343	0.38097
861.028	1.54	1.21	0.98781	0.78285	0.64342	0.5336	0.46481	0.42268	0.39564	0.37938	0.34796
861.756	1.52	1.2	0.98938	0.80378	0.67926	0.57959	0.50868	0.45465	0.42636	0.41519	0.37913
862.484	1.52	1.19	0.98483	0.79121	0.6663	0.56664	0.50265	0.45804	0.43385	0.42217	0.39716
863.212	1.51	1.19	0.98775	0.80215	0.67254	0.56078	0.48637	0.43036	0.39273	0.36531	0.34853
863.94	1.49	1.19	0.96244	0.74095	0.61415	0.51545	0.45767	0.41851	0.38067	0.34309	0.32299
864.668	1.49	1.19	0.97613	0.76598	0.65204	0.5635	0.48906	0.41966	0.38687	0.37164	0.34808
865.396	1.47	1.18	0.97371	0.77206	0.65053	0.547	0.46808	0.3977	0.37739	0.37942	0.35112
866.124	1.42	1.14	0.95274	0.7629	0.64517	0.54115	0.47398	0.41896	0.38204	0.35208	0.33277
866.852	1.44	1.17	0.96928	0.76621	0.65058	0.54947	0.48213	0.42464	0.39043	0.36453	0.33886
867.58	1.42	1.17	0.96323	0.74788	0.64573	0.5601	0.49558	0.4361	0.3949	0.35936	0.33887
868.307	1.42	1.19	0.97991	0.76551	0.64567	0.53633	0.47565	0.42658	0.40127	0.38299	0.34862
869.035	1.4	1.16	0.96283	0.7574	0.63764	0.52491	0.45566	0.39519	0.38044	0.37841	0.34249
869.763	1.38	1.15	0.9655	0.77518	0.65287	0.53386	0.46985	0.41583	0.39384	0.37962	0.34409
870.491	1.38	1.16	0.96781	0.76616	0.64955	0.53586	0.46645	0.4035	0.38019	0.36546	0.34048
871.219	1.38	1.16	0.95212	0.73489	0.63124	0.53013	0.45996	0.39305	0.38242	0.38292	0.34271
871.947	1.36	1.15	0.9329	0.71472	0.60506	0.49524	0.43212	0.37363	0.34973	0.33145	0.31178
872.675	1.33	1.12	0.91598	0.71149	0.59322	0.47227	0.40822	0.34874	0.32326	0.30244	0.27616
873.403	1.34	1.15	0.92007	0.69114	0.57686	0.45977	0.40436	0.35281	0.32053	0.29007	0.26181
874.131	1.32	1.14	0.91659	0.68921	0.5806	0.46932	0.41547	0.36392	0.32889	0.29486	0.29014
874.859	1.33	1.14	0.92646	0.7156	0.59565	0.47276	0.43169	0.39303	0.35292	0.31179	0.29762
875.586	1.32	1.13	0.92344	0.71856	0.60097	0.4805	0.43012	0.38006	0.3509	0.32246	0.29351
876.314	1.32	1.14	0.92103	0.7034	0.58581	0.46535	0.40903	0.35154	0.33003	0.30972	0.29184
877.042	1.28	1.11	0.89953	0.69464	0.5898	0.48323	0.43049	0.37647	0.34122	0.30568	0.27609
877.77	1.28	1.11	0.88746	0.67659	0.56278	0.44824	0.39308	0.33658	0.33109	0.32602	0.28093
878.498	1.27	1.11	0.89168	0.67978	0.56077	0.44202	0.38155	0.32001	0.32199	0.32353	0.28646
879.226	1.27	1.11	0.9008	0.70147	0.5938	0.48657	0.4198	0.35228	0.32055	0.28851	0.27124
879.954	1.26	1.11	0.89086	0.6852	0.57564	0.4677	0.40433	0.34128	0.32294	0.30317	0.26153
880.682	1.26	1.12	0.87759	0.66173	0.55973	0.45996	0.39997	0.34068	0.31689	0.29258	0.26871
881.41	1.27	1.14	0.91027	0.7006	0.57404	0.45442	0.40701	0.36115	0.34925	0.3356	0.30361
882.138	1.25	1.11	0.88565	0.6831	0.57685	0.47616	0.42536	0.37487	0.33918	0.30398	0.28164
882.865	1.26	1.12	0.8834	0.67562	0.56701	0.46362	0.40169	0.34279	0.32147	0.2998	0.27898
883.593	1.26	1.11	0.8711	0.66017	0.54589	0.44077	0.39191	0.34372	0.30803	0.27305	0.24868
884.321	1.24	1.1	0.84961	0.63969	0.53768	0.44109	0.37674	0.31596	0.28622	0.25696	0.23461
885.049	1.26	1.11	0.85382	0.63702	0.52557	0.42367	0.36755	0.31629	0.29845	0.27724	0.23915
885.777	1.25	1.11	0.85877	0.651	0.53624	0.42999	0.36129	0.30026	0.2839	0.26366	0.22557
886.505	1.25	1.11	0.84814	0.63544	0.52494	0.42125	0.34578	0.28045	0.26657	0.24974	0.2208
887.233	1.26	1.12	0.85504	0.64163	0.52027	0.41192	0.34806	0.29284	0.27698	0.25711	0.22207
887.961	1.24	1.1	0.85976	0.66294	0.54535	0.43723	0.35982	0.29608	0.28716	0.2742	0.24677
888.689	1.25	1.1	0.84927	0.64912	0.5372	0.43616	0.36649	0.30822	0.29186	0.27405	0.25221
889.417	1.27	1.11	0.85511	0.65596	0.54593	0.44424	0.36538	0.30329	0.29635	0.28609	0.26578
890.144	1.26	1.11	0.85002	0.65247	0.54338	0.44387	0.36791	0.30892	0.30099	0.28679	0.2548
890.872	1.25	1.09	0.8187	0.6188	0.51019	0.41421	0.34599	0.29269	0.2808	0.26166	0.22358
891.6	1.25	1.1	0.82731	0.62584	0.504	0.40501	0.35082	0.30385	0.2761	0.24844	0.22203
892.328	1.26	1.11	0.84917	0.65236	0.52344	0.41367	0.33916	0.2821	0.26624	0.24705	0.22064
893.056	1.26	1.1	0.82397	0.63245	0.52431	0.42938	0.35729	0.29996	0.27517	0.24805	0.21657
893.784	1.25	1.09	0.83212	0.6477	0.53389	0.44143	0.3824	0.33204	0.29982	0.26776	0.23678
894.512	1.25	1.1	0.8594	0.68576	0.57006	0.47365	0.40543	0.34761	0.30994	0.27851	0.25972
895.24	1.24	1.08	0.83107	0.65501	0.5379	0.44175	0.37401	0.3196	0.28887	0.26406	0.25035
895.968	1.25	1.08	0.82403	0.65261	0.54541	0.45565	0.38792	0.33144	0.29377	0.26353	0.24626
896.696	1.26	1.08	0.82037	0.64869	0.53961	0.44753	0.37545	0.32682	0.31393	0.29057	0.25096
897.423	1.26	1.07	0.79288	0.6191	0.51379	0.43041	0.3709	0.32235	0.28963	0.25481	0.21723
898.151	1.26	1.07	0.80054	0.6259	0.5069	0.41337	0.34563	0.29692	0.27362	0.24724	0.21677
898.879	1.25	1.05	0.77996	0.6054	0.48403	0.39325	0.33132	0.28523	0.25896	0.23674	0.21998
899.607	1.27	1.07	0.79888	0.62375	0.4953	0.40839	0.35808	0.31791	0.28966	0.2542	0.21002
900.335	1.26	1.06	0.79524	0.63677	0.52815	0.44077	0.37062	0.31739	0.28269	0.25531	0.23652
901.063	1.26	1.05	0.78713	0.6226	0.50028	0.41552	0.35939	0.31508	0.28286	0.24976	0.21573
901.791	1.27	1.06	0.79813	0.62763	0.49115	0.39854	0.3371	0.29034	0.25762	0.22976	0.20691
902.519	1.27	1.04	0.76921	0.61557	0.5046	0.4158	0.3413	0.29898	0.28559	0.25893	0.21932
903.247	1.27	1.04	0.78215	0.63335	0.5219	0.43449	0.36143	0.31354	0.28678	0.2613	0.23692
903.975	1.27	1.03	0.76704	0.61693	0.50076	0.40838	0.32903	0.28161	0.25931	0.24465	0.23652
904.702	1.28	1.04	0.77702	0.61975	0.48894	0.40141	0.33658	0.30504	0.2981	0.26817	0.21942
905.43	1.28	1.03	0.77634	0.62302	0.4941	0.40869	0.34434	0.31074	0.29835	0.27062	0.23101
906.158	1.3	1.03	0.75181	0.61296	0.50292	0.41846	0.34492	0.3011	0.27631	0.24922	0.22028
906.886	1.27	1.01	0.7497	0.61108	0.49491	0.40894	0.33492	0.2908	0.26453	0.23982	0.21595
907.614	1.25	0.9964	0.73411	0.60638	0.50013	0.41262	0.33134	0.29103	0.27369	0.25216	0.22778
908.342	1.24	0.99692	0.75215	0.61833	0.49885	0.41565	0.34453	0.30877	0.29142	0.26188	0.22481
909.07	1.2	0.96994	0.72932	0.61019	0.50441	0.42871	0.36195	0.32028	0.29055	0.25958	0.22759
909.798	1.22	0.9822	0.73743	0.61496	0.50304	0.42371	0.35308	0.30881	0.27609	0.24179	0.20624
910.526	1.2	0.97391	0.7402	0.61978	0.50645	0.42719	0.35607	0.31574	0.28799	0.25967	0.23073
911.254	1.19	0.9459	0.69883	0.58506	0.47739	0.39776	0.32373	0.29949	0.29453	0.26666	0.22807
911.981	1.17	0.92525	0.67265	0.57493	0.4819	0.40828	0.33764	0.29386	0.25916	0.23767	0.22142
912.709	1.18	0.93083	0.68007	0.57769	0.47663	0.40807	0.34469	0.29415	0.24706	0.21448	0.18706
913.437	1.14	0.90581	0.6675	0.55971	0.45015	0.37902	0.31322	0.27665	0.2484	0.22144	0.19453
914.165	1.16	0.91347	0.66079	0.55477	0.44615	0.37801	0.31463	0.27768	0.24745	0.22193	0.19755
914.893	1.16	0.90991	0.65661	0.5741	0.48956	0.40313	0.31459	0.2814	0.26157	0.22896	0.19189
915.621	1.14	0.91385	0.68611	0.60268	0.5172	0.43367	0.34852	0.31033	0.28208	0.24898	0.21394
916.349	1.15	0.91464	0.67986	0.58445	0.48669	0.43279	0.3815	0.34137	0.30271	0.26666	0.2306
917.077	1.11	0.89751	0.6864	0.59375	0.49883	0.42597	0.35291	0.31803	0.28928	0.26081	0.23187
917.805	1.1	0.87627	0.6618	0.56961	0.47516	0.40638	0.33719	0.30821	0.28491	0.2723	0.26163
918.533	1.1	0.88126	0.67205	0.57894	0.48355	0.40787	0.33094	0.30098	0.2767	0.24979	0.22186
919.26	1.08	0.87602	0.67783	0.56582	0.45107	0.39619	0.34055	0.31316	0.28838	0.26481	0.24094
919.988	1.08	0.87857	0.68538	0.58351	0.47947	0.41288	0.34467	0.30966	0.27694	0.26032	0.24559
920.716	1.09	0.87501	0.67729	0.56804	0.45744	0.3951	0.33124	0.31886	0.30993	0.27607	0.23849
921.444	1.07	0.84353	0.64033	0.55229	0.46337	0.40103	0.33717	0.31881	0.30245	0.27429	0.24433
922.172	1.06	0.84971	0.6585	0.56447	0.47029	0.40796	0.34409	0.32139	0.29958	0.2759	0.25152
922.9	1.07	0.84692	0.65608	0.57219	0.48854	0.43046	0.37095	0.33809	0.30488	0.27303	0.24053
923.628	1.03	0.82376	0.64871	0.58187	0.51333	0.4425	0.36997	0.33562	0.30042	0.27662	0.25276
924.356	1.02	0.80656	0.62392	0.55109	0.47847	0.41991	0.36044	0.32851	0.29579	0.27274	0.24938
925.084	1	0.80325	0.63729	0.55985	0.48357	0.42596	0.36773	0.33047	0.29231	0.27331	0.25402
925.812	0.97949	0.78692	0.63045	0.56499	0.49956	0.44195	0.38435	0.35193	0.31876	0.28902	0.25866
926.539	0.97658	0.77051	0.61616	0.57882	0.53359	0.45189	0.37187	0.34042	0.30795	0.26433	0.22094
927.267	0.9972	0.76683	0.59188	0.53196	0.47067	0.40833	0.34796	0.32377	0.29905	0.27525	0.25132
927.995	0.99459	0.75702	0.57815	0.51085	0.44724	0.40332	0.35863	0.31557	0.27233	0.24259	0.21391
928.723	0.95337	0.72165	0.55557	0.50348	0.45102	0.40049	0.34973	0.30522	0.26196	0.24759	0.23135
929.451	0.9349	0.70994	0.55068	0.49629	0.43944	0.37758	0.31821	0.2829	0.2482	0.22787	0.20761
930.179	0.91477	0.7078	0.56247	0.50761	0.45141	0.39379	0.34009	0.31444	0.28808	0.26033	0.23397
930.907	0.91356	0.70029	0.55859	0.51341	0.46398	0.40495	0.34958	0.31764	0.28497	0.25176	0.22138
931.635	0.93311	0.6897	0.53638	0.49489	0.44298	0.36695	0.30255	0.29481	0.28547	0.26713	0.24651
932.363	0.90539	0.65208	0.49586	0.45068	0.40504	0.35971	0.31973	0.30377	0.28586	0.2591	0.22983
933.091	0.91744	0.65873	0.51028	0.47801	0.43829	0.38398	0.33015	0.28128	0.23873	0.23129	0.22086
933.818	0.91349	0.65658	0.50828	0.46541	0.41389	0.34683	0.29396	0.2896	0.27724	0.23065	0.19087
934.546	0.90169	0.62138	0.49118	0.49533	0.46593	0.37762	0.30639	0.28849	0.26923	0.24593	0.22393
935.274	0.86185	0.57885	0.44245	0.42678	0.39753	0.34652	0.30807	0.30468	0.28804	0.22509	0.17522
936.002	0.89521	0.61625	0.47072	0.42601	0.37516	0.31566	0.26946	0.25736	0.24398	0.22712	0.21067
936.73	0.87817	0.60506	0.47547	0.4455	0.40938	0.36499	0.32031	0.27628	0.23679	0.2125	0.19018
937.458	0.90772	0.60851	0.47443	0.44539	0.40519	0.35088	0.30859	0.29214	0.26971	0.23204	0.19912
938.186	0.90605	0.60055	0.46985	0.44081	0.40469	0.3603	0.32495	0.30754	0.2737	0.20034	0.15535
938.914	0.88992	0.60421	0.48983	0.46632	0.42496	0.36404	0.31209	0.27677	0.24895	0.23904	0.2285
939.642	0.9015	0.59645	0.4832	0.46245	0.42108	0.35875	0.31443	0.29991	0.27903	0.24533	0.21975
940.37	0.89258	0.59473	0.48724	0.46281	0.41498	0.34509	0.29755	0.284	0.27007	0.2557	0.235
941.097	0.89722	0.58452	0.48297	0.46454	0.42644	0.37119	0.33004	0.30875	0.28231	0.24712	0.22026
941.825	0.88672	0.58886	0.49659	0.47677	0.44076	0.39165	0.35464	0.33335	0.30705	0.27285	0.24055
942.553	0.89616	0.58706	0.49921	0.48077	0.44126	0.38601	0.34424	0.3186	0.29258	0.26631	0.24473
943.281	0.89789	0.61219	0.52272	0.48722	0.44213	0.39018	0.34429	0.3051	0.2746	0.25676	0.23968
944.009	0.91135	0.62835	0.54096	0.5004	0.45222	0.39885	0.35926	0.33362	0.3042	0.27	0.2483
944.737	0.93195	0.63455	0.5602	0.53208	0.48424	0.42474	0.38352	0.35933	0.33214	0.30141	0.27646
945.465	0.91794	0.62953	0.55876	0.52603	0.47913	0.42435	0.38269	0.3522	0.32785	0.31051	0.28809
946.193	0.92329	0.64388	0.56983	0.52512	0.47943	0.43268	0.39321	0.35935	0.32918	0.30291	0.27846
946.921	0.93505	0.67454	0.60504	0.5571	0.50816	0.45811	0.41449	0.3753	0.33992	0.3082	0.28554
947.649	0.95235	0.70084	0.63327	0.58118	0.52097	0.45675	0.41605	0.39089	0.36024	0.32455	0.29515
948.376	0.9568	0.70979	0.64162	0.58354	0.5171	0.44674	0.4093	0.39189	0.35944	0.31433	0.289
949.104	0.97861	0.73879	0.66232	0.59042	0.52564	0.46188	0.42121	0.39315	0.36312	0.3314	0.30513
949.832	0.99861	0.77005	0.68396	0.59776	0.52476	0.45393	0.41227	0.38518	0.35955	0.33477	0.31173
950.56	1.01	0.79618	0.71339	0.62857	0.55095	0.47351	0.4304	0.40282	0.37439	0.34514	0.32003
951.288	1.03	0.83673	0.73774	0.63633	0.56289	0.49347	0.44845	0.41313	0.3812	0.35096	0.32653
952.016	1.05	0.86914	0.76521	0.65873	0.57821	0.50029	0.4558	0.42338	0.38879	0.35261	0.32959
952.744	1.08	0.90605	0.78142	0.65374	0.56701	0.4839	0.44162	0.41259	0.38923	0.36841	0.34354
953.472	1.1	0.94083	0.81349	0.68305	0.5888	0.49624	0.45045	0.41803	0.39348	0.37217	0.34435
954.2	1.12	0.98667	0.84269	0.69519	0.60075	0.50819	0.46527	0.43479	0.40271	0.3695	0.34186
954.928	1.14	1.03	0.87177	0.71228	0.60767	0.5033	0.45691	0.42305	0.39898	0.37816	0.34521
955.655	1.17	1.06	0.89495	0.72671	0.6152	0.50234	0.45658	0.4232	0.40286	0.3865	0.35736
956.383	1.19	1.09	0.91221	0.72979	0.60856	0.48436	0.4462	0.42153	0.39521	0.36795	0.3394
957.111	1.23	1.13	0.9411	0.74513	0.63081	0.51369	0.46988	0.43505	0.40625	0.3785	0.34638
957.839	1.26	1.17	0.96564	0.75634	0.64018	0.52117	0.47654	0.4388	0.41406	0.39176	0.35207
958.567	1.28	1.21	0.99309	0.77821	0.65698	0.53278	0.48927	0.45104	0.4225	0.39524	0.36463
959.295	1.3	1.25	1.02	0.80378	0.66688	0.52663	0.48351	0.44432	0.42305	0.40422	0.37333
960.023	1.33	1.27	1.05	0.82481	0.68237	0.53645	0.4901	0.4451	0.41332	0.38259	0.35344
960.751	1.35	1.29	1.04	0.80267	0.66946	0.53299	0.48955	0.44504	0.41498	0.38574	0.35207
961.479	1.37	1.32	1.06	0.81001	0.67449	0.538	0.4955	0.45196	0.41963	0.38742	0.35023
962.207	1.39	1.34	1.07	0.82475	0.68463	0.54615	0.50696	0.4668	0.42614	0.3845	0.36326
962.934	1.4	1.34	1.07	0.83175	0.68931	0.55058	0.50241	0.45307	0.41837	0.38318	0.35772
963.662	1.42	1.36	1.07	0.8073	0.67363	0.54552	0.49829	0.44993	0.40977	0.36863	0.34889
964.39	1.41	1.34	1.05	0.80604	0.66545	0.53405	0.49249	0.45037	0.42522	0.39944	0.35709
965.118	1.43	1.35	1.09	0.84849	0.68439	0.53483	0.49186	0.44863	0.42008	0.3908	0.35412
965.846	1.4	1.32	1.07	0.83639	0.67276	0.52701	0.48545	0.44323	0.40452	0.36534	0.34155
966.574	1.39	1.31	1.06	0.84081	0.68778	0.55061	0.49158	0.43382	0.40044	0.3666	0.33885
967.302	1.36	1.26	1.02	0.81441	0.65769	0.52806	0.50539	0.47987	0.43681	0.39376	0.36302
968.03	1.31	1.2	0.97349	0.78122	0.64939	0.54053	0.50984	0.474	0.4111	0.35233	0.3454
968.758	1.25	1.14	0.93012	0.74835	0.60869	0.49434	0.45467	0.41428	0.37412	0.33818	0.33966
969.486	1.18	1.07	0.89312	0.73305	0.59661	0.49233	0.46966	0.44014	0.38353	0.33153	0.31418
970.213	1.14	1.02	0.84171	0.6992	0.59779	0.51529	0.47562	0.43122	0.37219	0.32282	0.32778
970.941	1.05	0.94331	0.79618	0.68109	0.59674	0.52054	0.46151	0.40981	0.38416	0.36131	0.35239
971.669	0.94804	0.85095	0.73262	0.62484	0.52574	0.45243	0.4241	0.38907	0.33682	0.29638	0.30282
972.397	0.83898	0.74384	0.6462	0.55224	0.46051	0.39802	0.38055	0.35331	0.30299	0.26907	0.29038
973.125	0.76272	0.66417	0.57778	0.50777	0.44831	0.40534	0.38504	0.35748	0.3149	0.28417	0.28863
973.853	0.73672	0.6133	0.49362	0.43097	0.40193	0.36673	0.32423	0.28902	0.2687	0.25485	0.25783
974.581	0.62236	0.54379	0.4799	0.43584	0.40173	0.36788	0.33435	0.30853	0.29644	0.2846	0.2737
975.309	0.61991	0.54152	0.47178	0.43374	0.40977	0.38792	0.36808	0.33609	0.28578	0.26151	0.28976
