# Supplementary material for: Proton–electron temporal asynchrony on femtosecond timescales enables anti-corrosive low-iridium anodes for PEM electrolysers
Source: Nat Nanotechnol. 2026 Feb 27;21(4):598–605. doi: 10.1038/s41565-026-02136-x (PMC13106038; doi:10.1038/s41565-026-02136-x)
Supplement: Supplementary file 3 — Statistical source data. [file 41565_2026_2136_MOESM3_ESM.xlsx]

## Sheet: Fig.2a
1	10
2	12
3	31
4	43
5	13
6	34
7	45

## Sheet: Fig.2b
	Cr	Mo	W	V	Nb	Ta	Ce
1	-0.0001305	-0.0001097	-6.533e-05	5.117E-4	-4.18e-06	-0.0001005	0.00708
1.001	-0.0001304	-0.0001097	-6.517e-05	5.127E-4	-3.609e-06	-0.0001003	0.00708
1.002	-0.0001304	-0.0001096	-6.489e-05	5.137E-4	-3.098e-06	-0.0001001	0.00709
1.003	-0.0001303	-0.0001096	-6.475e-05	5.146E-4	-2.761e-06	-9.996e-05	0.00709
1.004	-0.0001302	-0.0001095	-6.481e-05	5.156E-4	-2.489e-06	-9.987e-05	0.00709
1.005	-0.0001302	-0.0001093	-6.459e-05	5.165E-4	-2.181e-06	-9.981e-05	0.0071
1.006	-0.0001301	-0.000109	-6.428e-05	5.174E-4	-1.739e-06	-9.972e-05	0.0071
1.007	-0.0001301	-0.0001091	-6.42e-05	5.183E-4	-1.227e-06	-9.959e-05	0.00711
1.008	-0.00013	-0.0001093	-6.399e-05	5.193E-4	-8.577e-07	-9.941e-05	0.00711
1.009	-0.0001299	-0.0001096	-6.396e-05	5.204E-4	-4.769e-07	-9.922e-05	0.00712
1.01	-0.0001299	-0.0001097	-6.405e-05	5.216E-4	-3.063e-07	-9.9e-05	0.00713
1.011	-0.0001298	-0.0001097	-6.398e-05	5.23E-4	-1e-07	-9.881e-05	0.00713
1.012	-0.0001298	-0.0001099	-6.381e-05	5.243E-4	2.945E-7	-9.857e-05	0.00714
1.013	-0.0001297	-0.0001099	-6.363e-05	5.256E-4	6.444E-7	-9.838e-05	0.00714
1.014	-0.0001296	-0.0001098	-6.331e-05	5.267E-4	8.394E-7	-9.819e-05	0.00715
1.015	-0.0001296	-0.0001098	-6.292e-05	5.281E-4	1.136E-6	-9.8e-05	0.00716
1.016	-0.0001295	-0.0001098	-6.257e-05	5.296E-4	1.434E-6	-9.777e-05	0.00717
1.017	-0.0001294	-0.0001098	-6.207e-05	5.309E-4	1.857E-6	-9.753e-05	0.00717
1.018	-0.0001294	-0.0001098	-6.166e-05	5.324E-4	2.341E-6	-9.734e-05	0.00718
1.019	-0.0001293	-0.0001098	-6.143e-05	5.341E-4	2.658E-6	-9.717e-05	0.00719
1.02	-0.0001292	-0.0001098	-6.126e-05	5.358E-4	2.933E-6	-9.702e-05	0.0072
1.021	-0.0001291	-0.0001097	-6.102e-05	5.377E-4	3.299E-6	-9.683e-05	0.0072
1.022	-0.000129	-0.0001096	-6.076e-05	5.397E-4	3.569E-6	-9.661e-05	0.00721
1.023	-0.0001289	-0.0001094	-6.05e-05	5.418E-4	3.815E-6	-9.638e-05	0.00722
1.024	-0.0001287	-0.0001092	-6.014e-05	5.439E-4	4.081E-6	-9.613e-05	0.00723
1.025	-0.0001286	-0.0001091	-5.981e-05	5.461E-4	4.424E-6	-9.592e-05	0.00724
1.026	-0.0001284	-0.000109	-5.969e-05	5.483E-4	4.605E-6	-9.572e-05	0.00725
1.027	-0.0001282	-0.0001088	-5.964e-05	5.507E-4	4.773E-6	-9.552e-05	0.00726
1.028	-0.0001281	-0.0001087	-5.934e-05	5.532E-4	5.199E-6	-9.535e-05	0.00727
1.029	-0.0001279	-0.0001086	-5.908e-05	5.56E-4	5.682E-6	-9.516e-05	0.00728
1.03	-0.0001277	-0.0001086	-5.895e-05	5.588E-4	6.096E-6	-9.498e-05	0.00729
1.031	-0.0001276	-0.0001085	-5.866e-05	5.615E-4	6.309E-6	-9.478e-05	0.0073
1.032	-0.0001274	-0.0001084	-5.82e-05	5.643E-4	6.497E-6	-9.455e-05	0.00731
1.033	-0.0001272	-0.0001083	-5.767e-05	5.67E-4	6.601E-6	-9.428e-05	0.00732
1.034	-0.0001271	-0.0001081	-5.702e-05	5.697E-4	6.738E-6	-9.394e-05	0.00733
1.035	-0.0001269	-0.0001079	-5.645e-05	5.726E-4	7.011E-6	-9.365e-05	0.00734
1.036	-0.0001267	-0.0001076	-5.59e-05	5.756E-4	7.112E-6	-9.339e-05	0.00735
1.037	-0.0001266	-0.0001073	-5.53e-05	5.786E-4	7.213E-6	-9.33e-05	0.00737
1.038	-0.0001264	-0.0001069	-5.475e-05	5.818E-4	7.473E-6	-9.331e-05	0.00738
1.039	-0.0001262	-0.0001067	-5.428e-05	5.85E-4	7.886E-6	-9.335e-05	0.00739
1.04	-0.0001261	-0.0001066	-5.394e-05	5.883E-4	8.347E-6	-9.336e-05	0.0074
1.041	-0.0001259	-0.0001065	-5.364e-05	5.916E-4	8.819E-6	-9.334e-05	0.00741
1.042	-0.0001257	-0.0001064	-5.327e-05	5.95E-4	9.307E-6	-9.331e-05	0.00742
1.043	-0.0001255	-0.000106	-5.273e-05	5.984E-4	9.708E-6	-9.325e-05	0.00744
1.044	-0.0001254	-0.0001059	-5.222e-05	6.018E-4	1.029E-5	-9.318e-05	0.00745
1.045	-0.0001252	-0.000106	-5.176e-05	6.055E-4	1.087E-5	-9.304e-05	0.00746
1.046	-0.000125	-0.000106	-5.122e-05	6.091E-4	1.146E-5	-9.286e-05	0.00747
1.047	-0.0001248	-0.0001059	-5.087e-05	6.127E-4	1.206E-5	-9.269e-05	0.00749
1.048	-0.0001247	-0.0001058	-5.051e-05	6.163E-4	1.279E-5	-9.251e-05	0.0075
1.049	-0.0001245	-0.000106	-5.012e-05	6.198E-4	1.347E-5	-9.228e-05	0.00751
1.05	-0.0001243	-0.000106	-4.962e-05	6.233E-4	1.414E-5	-9.206e-05	0.00753
1.051	-0.0001241	-0.000106	-4.923e-05	6.268E-4	1.476E-5	-9.183e-05	0.00754
1.052	-0.000124	-0.000106	-4.876e-05	6.304E-4	1.539E-5	-9.156e-05	0.00755
1.053	-0.0001238	-0.0001059	-4.809e-05	6.343E-4	1.613E-5	-9.123e-05	0.00757
1.054	-0.0001236	-0.000106	-4.747e-05	6.38E-4	1.691E-5	-9.08e-05	0.00758
1.055	-0.0001235	-0.0001063	-4.7e-05	6.417E-4	1.77E-5	-9.028e-05	0.00759
1.056	-0.0001233	-0.0001064	-4.641e-05	6.454E-4	1.838E-5	-8.975e-05	0.00761
1.057	-0.0001232	-0.0001064	-4.593e-05	6.492E-4	1.902E-5	-8.924e-05	0.00762
1.058	-0.000123	-0.0001064	-4.53e-05	6.531E-4	1.961E-5	-8.872e-05	0.00763
1.059	-0.0001228	-0.0001062	-4.453e-05	6.57E-4	2.027E-5	-8.819e-05	0.00765
1.06	-0.0001227	-0.0001059	-4.373e-05	6.608E-4	2.079E-5	-8.769e-05	0.00766
1.061	-0.0001225	-0.0001057	-4.289e-05	6.647E-4	2.121E-5	-8.712e-05	0.00768
1.062	-0.0001224	-0.0001056	-4.199e-05	6.688E-4	2.181E-5	-8.652e-05	0.00769
1.063	-0.0001222	-0.0001055	-4.127e-05	6.73E-4	2.245E-5	-8.599e-05	0.00771
1.064	-0.0001221	-0.0001054	-4.056e-05	6.772E-4	2.312E-5	-8.546e-05	0.00772
1.065	-0.0001219	-0.0001054	-3.978e-05	6.816E-4	2.375E-5	-8.501e-05	0.00773
1.066	-0.0001218	-0.0001054	-3.929e-05	6.86E-4	2.44E-5	-8.458e-05	0.00775
1.067	-0.0001216	-0.0001053	-3.867e-05	6.902E-4	2.512E-5	-8.409e-05	0.00776
1.068	-0.0001215	-0.0001052	-3.794e-05	6.944E-4	2.564E-5	-8.348e-05	0.00778
1.069	-0.0001213	-0.0001049	-3.713e-05	6.986E-4	2.615E-5	-8.284e-05	0.00779
1.07	-0.0001212	-0.0001047	-3.627e-05	7.029E-4	2.674E-5	-8.222e-05	0.00781
1.071	-0.000121	-0.0001046	-3.541e-05	7.072E-4	2.695E-5	-8.164e-05	0.00782
1.072	-0.0001208	-0.0001045	-3.463e-05	7.116E-4	2.7E-5	-8.112e-05	0.00784
1.073	-0.0001207	-0.0001043	-3.391e-05	7.162E-4	2.706E-5	-8.062e-05	0.00785
1.074	-0.0001205	-0.0001042	-3.308e-05	7.209E-4	2.734E-5	-8.011e-05	0.00786
1.075	-0.0001204	-0.0001039	-3.217e-05	7.256E-4	2.769E-5	-7.955e-05	0.00788
1.076	-0.0001203	-0.0001037	-3.112e-05	7.304E-4	2.815E-5	-7.896e-05	0.00789
1.077	-0.0001201	-0.0001037	-3.032e-05	7.353E-4	2.867E-5	-7.84e-05	0.00791
1.078	-0.00012	-0.0001034	-2.966e-05	7.401E-4	2.912E-5	-7.788e-05	0.00792
1.079	-0.0001199	-0.0001032	-2.874e-05	7.448E-4	2.972E-5	-7.742e-05	0.00794
1.08	-0.0001197	-0.000103	-2.75e-05	7.497E-4	3.047E-5	-7.698e-05	0.00795
1.081	-0.0001196	-0.0001027	-2.658e-05	7.547E-4	3.116E-5	-7.66e-05	0.00796
1.082	-0.0001194	-0.0001023	-2.579e-05	7.599E-4	3.173E-5	-7.629e-05	0.00798
1.083	-0.0001192	-0.0001021	-2.494e-05	7.651E-4	3.229E-5	-7.606e-05	0.00799
1.084	-0.0001191	-0.0001018	-2.425e-05	7.705E-4	3.283E-5	-7.587e-05	0.00801
1.085	-0.0001189	-0.0001015	-2.349e-05	7.76E-4	3.344E-5	-7.572e-05	0.00802
1.086	-0.0001187	-0.0001012	-2.289e-05	7.815E-4	3.4E-5	-7.551e-05	0.00803
1.087	-0.0001185	-0.0001012	-2.24e-05	7.87E-4	3.442E-5	-7.521e-05	0.00805
1.088	-0.0001183	-0.0001011	-2.185e-05	7.925E-4	3.488E-5	-7.488e-05	0.00806
1.089	-0.0001182	-0.000101	-2.129e-05	7.981E-4	3.535E-5	-7.455e-05	0.00807
1.09	-0.000118	-0.0001008	-2.066e-05	8.038E-4	3.587E-5	-7.418e-05	0.00809
1.091	-0.0001178	-0.0001008	-1.997e-05	8.094E-4	3.64E-5	-7.376e-05	0.0081
1.092	-0.0001176	-0.000101	-1.933e-05	8.151E-4	3.695E-5	-7.33e-05	0.00811
1.093	-0.0001174	-0.0001009	-1.863e-05	8.21E-4	3.749E-5	-7.282e-05	0.00813
1.094	-0.0001172	-0.0001007	-1.777e-05	8.268E-4	3.802E-5	-7.226e-05	0.00814
1.095	-0.000117	-0.0001005	-1.692e-05	8.328E-4	3.855E-5	-7.173e-05	0.00815
1.096	-0.0001167	-0.0001004	-1.602e-05	8.387E-4	3.911E-5	-7.123e-05	0.00816
1.097	-0.0001165	-0.0001004	-1.507e-05	8.448E-4	3.96E-5	-7.071e-05	0.00818
1.098	-0.0001163	-0.0001002	-1.408e-05	8.511E-4	4.012E-5	-7.013e-05	0.00819
1.099	-0.000116	-9.984e-05	-1.301e-05	8.57E-4	4.074E-5	-6.956e-05	0.0082
1.1	-0.0001158	-9.963e-05	-1.179e-05	8.628E-4	4.141E-5	-6.91e-05	0.00821
1.101	-0.0001156	-9.957e-05	-1.05e-05	8.687E-4	4.204E-5	-6.862e-05	0.00822
1.102	-0.0001154	-9.937e-05	-9.318e-06	8.744E-4	4.26E-5	-6.804e-05	0.00823
1.103	-0.0001151	-9.943e-05	-8.289e-06	8.802E-4	4.327E-5	-6.75e-05	0.00824
1.104	-0.0001149	-9.939e-05	-7.29e-06	8.863E-4	4.399E-5	-6.704e-05	0.00826
1.105	-0.0001147	-9.913e-05	-6.173e-06	8.925E-4	4.468E-5	-6.661e-05	0.00827
1.106	-0.0001144	-9.911e-05	-4.943e-06	8.987E-4	4.537E-5	-6.617e-05	0.00828
1.107	-0.0001142	-9.901e-05	-3.671e-06	9.05E-4	4.586E-5	-6.578e-05	0.00829
1.108	-0.000114	-9.87e-05	-2.427e-06	9.113E-4	4.64E-5	-6.541e-05	0.0083
1.109	-0.0001138	-9.869e-05	-1.242e-06	9.178E-4	4.693E-5	-6.502e-05	0.00831
1.11	-0.0001135	-9.863e-05	-5.349e-09	9.243E-4	4.733E-5	-6.471e-05	0.00832
1.111	-0.0001133	-9.845e-05	1.183E-6	9.307E-4	4.787E-5	-6.434e-05	0.00833
1.112	-0.0001131	-9.839e-05	2.458E-6	9.372E-4	4.851E-5	-6.38e-05	0.00834
1.113	-0.0001129	-9.849e-05	3.788E-6	9.436E-4	4.915E-5	-6.331e-05	0.00835
1.114	-0.0001127	-9.839e-05	5.122E-6	9.498E-4	4.983E-5	-6.286e-05	0.00836
1.115	-0.0001125	-9.801e-05	6.521E-6	9.561E-4	5.047E-5	-6.238e-05	0.00837
1.116	-0.0001123	-9.782e-05	7.942E-6	9.626E-4	5.111E-5	-6.183e-05	0.00838
1.117	-0.0001121	-9.747e-05	9.33E-6	9.693E-4	5.173E-5	-6.132e-05	0.00839
1.118	-0.0001119	-9.72e-05	1.068E-5	9.761E-4	5.231E-5	-6.082e-05	0.00839
1.119	-0.0001118	-9.674e-05	1.205E-5	9.829E-4	5.29E-5	-6.029e-05	0.0084
1.12	-0.0001116	-9.648e-05	1.342E-5	9.897E-4	5.348E-5	-5.972e-05	0.00841
1.121	-0.0001114	-9.611e-05	1.485E-5	9.966E-4	5.404E-5	-5.908e-05	0.00842
1.122	-0.0001112	-9.56e-05	1.635E-5	0.001	5.457E-5	-5.846e-05	0.00843
1.123	-0.000111	-9.533e-05	1.775E-5	0.00101	5.498E-5	-5.786e-05	0.00843
1.124	-0.0001108	-9.521e-05	1.908E-5	0.00102	5.54E-5	-5.73e-05	0.00844
1.125	-0.0001106	-9.503e-05	2.045E-5	0.00102	5.592E-5	-5.673e-05	0.00845
1.126	-0.0001104	-9.477e-05	2.203E-5	0.00103	5.651E-5	-5.613e-05	0.00846
1.127	-0.0001102	-9.448e-05	2.358E-5	0.00104	5.712E-5	-5.556e-05	0.00846
1.128	-0.0001099	-9.405e-05	2.498E-5	0.00105	5.774E-5	-5.489e-05	0.00847
1.129	-0.0001097	-9.35e-05	2.606E-5	0.00105	5.822E-5	-5.417e-05	0.00848
1.13	-0.0001094	-9.303e-05	2.725E-5	0.00106	5.867E-5	-5.346e-05	0.00848
1.131	-0.0001092	-9.27e-05	2.844E-5	0.00107	5.909E-5	-5.272e-05	0.00849
1.132	-0.0001089	-9.227e-05	2.944E-5	0.00107	5.956E-5	-5.201e-05	0.00849
1.133	-0.0001087	-9.192e-05	3.073E-5	0.00108	6.005E-5	-5.128e-05	0.0085
1.134	-0.0001084	-9.151e-05	3.182E-5	0.00109	6.055E-5	-5.065e-05	0.00851
1.135	-0.0001082	-9.11e-05	3.299E-5	0.0011	6.113E-5	-5e-05	0.00851
1.136	-0.0001079	-9.067e-05	3.43E-5	0.0011	6.176E-5	-4.933e-05	0.00852
1.137	-0.0001076	-9.059e-05	3.558E-5	0.00111	6.235E-5	-4.863e-05	0.00852
1.138	-0.0001074	-8.995e-05	3.679E-5	0.00112	6.294E-5	-4.791e-05	0.00853
1.139	-0.0001071	-8.95e-05	3.798E-5	0.00113	6.356E-5	-4.712e-05	0.00853
1.14	-0.0001069	-8.905e-05	3.926E-5	0.00113	6.417E-5	-4.634e-05	0.00854
1.141	-0.0001066	-8.87e-05	4.062E-5	0.00114	6.471E-5	-4.554e-05	0.00854
1.142	-0.0001063	-8.85e-05	4.186E-5	0.00115	6.522E-5	-4.473e-05	0.00855
1.143	-0.0001061	-8.805e-05	4.303E-5	0.00116	6.579E-5	-4.401e-05	0.00855
1.144	-0.0001058	-8.756e-05	4.411E-5	0.00116	6.647E-5	-4.332e-05	0.00856
1.145	-0.0001056	-8.698e-05	4.525E-5	0.00117	6.707E-5	-4.257e-05	0.00856
1.146	-0.0001053	-8.626e-05	4.659E-5	0.00118	6.76E-5	-4.184e-05	0.00856
1.147	-0.0001051	-8.56e-05	4.798E-5	0.00119	6.814E-5	-4.121e-05	0.00857
1.148	-0.0001049	-8.535e-05	4.941E-5	0.0012	6.871E-5	-4.064e-05	0.00857
1.149	-0.0001046	-8.505e-05	5.052E-5	0.0012	6.928E-5	-4.008e-05	0.00857
1.15	-0.0001044	-8.452e-05	5.15E-5	0.00121	6.988E-5	-3.952e-05	0.00858
1.151	-0.0001042	-8.414e-05	5.265E-5	0.00122	7.042E-5	-3.906e-05	0.00858
1.152	-0.000104	-8.36e-05	5.4E-5	0.00123	7.098E-5	-3.86e-05	0.00858
1.153	-0.0001038	-8.3e-05	5.539E-5	0.00123	7.155E-5	-3.813e-05	0.00859
1.154	-0.0001036	-8.265e-05	5.669E-5	0.00124	7.21E-5	-3.764e-05	0.00859
1.155	-0.0001034	-8.231e-05	5.793E-5	0.00125	7.262E-5	-3.717e-05	0.00859
1.156	-0.0001032	-8.164e-05	5.909E-5	0.00126	7.31E-5	-3.662e-05	0.00859
1.157	-0.000103	-8.128e-05	6.025E-5	0.00127	7.358E-5	-3.597e-05	0.0086
1.158	-0.0001028	-8.088e-05	6.166E-5	0.00128	7.408E-5	-3.527e-05	0.0086
1.159	-0.0001026	-8.023e-05	6.3E-5	0.00128	7.459E-5	-3.451e-05	0.0086
1.16	-0.0001024	-7.992e-05	6.422E-5	0.00129	7.511E-5	-3.375e-05	0.0086
1.161	-0.0001022	-7.955e-05	6.569E-5	0.0013	7.556E-5	-3.311e-05	0.0086
1.162	-0.000102	-7.879e-05	6.699E-5	0.00131	7.603E-5	-3.244e-05	0.00861
1.163	-0.0001018	-7.812e-05	6.828E-5	0.00132	7.651E-5	-3.16e-05	0.00861
1.164	-0.0001016	-7.763e-05	6.961E-5	0.00133	7.704E-5	-3.074e-05	0.00861
1.165	-0.0001014	-7.694e-05	7.09E-5	0.00134	7.77E-5	-2.994e-05	0.00861
1.166	-0.0001011	-7.634e-05	7.223E-5	0.00135	7.836E-5	-2.915e-05	0.00861
1.167	-0.0001009	-7.58e-05	7.355E-5	0.00136	7.887E-5	-2.837e-05	0.00861
1.168	-0.0001006	-7.522e-05	7.493E-5	0.00137	7.93E-5	-2.759e-05	0.00861
1.169	-0.0001003	-7.481e-05	7.645E-5	0.00137	7.973E-5	-2.678e-05	0.00861
1.17	-0.0001	-7.433e-05	7.785E-5	0.00138	8.02E-5	-2.598e-05	0.00862
1.171	-9.973e-05	-7.429e-05	7.932E-5	0.00139	8.062E-5	-2.512e-05	0.00862
1.172	-9.94e-05	-7.415e-05	8.086E-5	0.0014	8.105E-5	-2.427e-05	0.00862
1.173	-9.905e-05	-7.38e-05	8.235E-5	0.00141	8.151E-5	-2.342e-05	0.00862
1.174	-9.869e-05	-7.34e-05	8.378E-5	0.00142	8.211E-5	-2.263e-05	0.00862
1.175	-9.831e-05	-7.279e-05	8.51E-5	0.00143	8.273E-5	-2.186e-05	0.00862
1.176	-9.791e-05	-7.237e-05	8.661E-5	0.00144	8.34E-5	-2.104e-05	0.00862
1.177	-9.752e-05	-7.198e-05	8.84E-5	0.00145	8.409E-5	-2.024e-05	0.00862
1.178	-9.713e-05	-7.164e-05	9.007E-5	0.00146	8.459E-5	-1.949e-05	0.00862
1.179	-9.674e-05	-7.167e-05	9.162E-5	0.00147	8.503E-5	-1.869e-05	0.00862
1.18	-9.635e-05	-7.129e-05	9.32E-5	0.00148	8.553E-5	-1.785e-05	0.00862
1.181	-9.596e-05	-7.095e-05	9.48E-5	0.00149	8.61E-5	-1.699e-05	0.00862
1.182	-9.558e-05	-7.058e-05	9.617E-5	0.0015	8.669E-5	-1.612e-05	0.00862
1.183	-9.52e-05	-7.024e-05	9.768E-5	0.00151	8.734E-5	-1.518e-05	0.00862
1.184	-9.483e-05	-6.982e-05	9.922E-5	0.00152	8.809E-5	-1.421e-05	0.00862
1.185	-9.446e-05	-6.962e-05	1.008E-4	0.00153	8.888E-5	-1.326e-05	0.00862
1.186	-9.411e-05	-6.911e-05	1.024E-4	0.00154	8.961E-5	-1.231e-05	0.00862
1.187	-9.376e-05	-6.917e-05	1.039E-4	0.00155	9.031E-5	-1.128e-05	0.00862
1.188	-9.341e-05	-6.91e-05	1.056E-4	0.00156	9.112E-5	-1.02e-05	0.00862
1.189	-9.307e-05	-6.895e-05	1.073E-4	0.00158	9.2E-5	-9.1e-06	0.00862
1.19	-9.273e-05	-6.829e-05	1.088E-4	0.00159	9.294E-5	-8.02e-06	0.00861
1.191	-9.24e-05	-6.752e-05	1.104E-4	0.0016	9.385E-5	-6.93e-06	0.00861
1.192	-9.208e-05	-6.674e-05	1.121E-4	0.00161	9.466E-5	-5.774e-06	0.00861
1.193	-9.177e-05	-6.639e-05	1.14E-4	0.00162	9.539E-5	-4.652e-06	0.00861
1.194	-9.146e-05	-6.623e-05	1.158E-4	0.00163	9.621E-5	-3.649e-06	0.00861
1.195	-9.115e-05	-6.598e-05	1.176E-4	0.00164	9.709E-5	-2.692e-06	0.00861
1.196	-9.085e-05	-6.563e-05	1.196E-4	0.00165	9.801E-5	-1.773e-06	0.00861
1.197	-9.055e-05	-6.507e-05	1.212E-4	0.00166	9.896E-5	-7.916e-07	0.00861
1.198	-9.025e-05	-6.439e-05	1.23E-4	0.00167	9.999E-5	3.107E-7	0.00861
1.199	-8.994e-05	-6.384e-05	1.249E-4	0.00168	1.01E-4	1.441E-6	0.00861
1.2	-8.964e-05	-6.352e-05	1.268E-4	0.0017	1.021E-4	2.642E-6	0.0086
1.201	-8.934e-05	-6.307e-05	1.285E-4	0.00171	1.032E-4	3.856E-6	0.0086
1.202	-8.904e-05	-6.224e-05	1.303E-4	0.00172	1.045E-4	5.113E-6	0.0086
1.203	-8.873e-05	-6.158e-05	1.323E-4	0.00173	1.058E-4	6.329E-6	0.0086
1.204	-8.841e-05	-6.057e-05	1.343E-4	0.00174	1.069E-4	7.604E-6	0.0086
1.205	-8.809e-05	-5.976e-05	1.363E-4	0.00175	1.08E-4	8.884E-6	0.0086
1.206	-8.777e-05	-5.892e-05	1.383E-4	0.00177	1.091E-4	1.015E-5	0.0086
1.207	-8.743e-05	-5.799e-05	1.402E-4	0.00178	1.102E-4	1.144E-5	0.0086
1.208	-8.71e-05	-5.737e-05	1.421E-4	0.00179	1.111E-4	1.278E-5	0.0086
1.209	-8.675e-05	-5.643e-05	1.441E-4	0.0018	1.12E-4	1.409E-5	0.00859
1.21	-8.64e-05	-5.54e-05	1.459E-4	0.00181	1.131E-4	1.545E-5	0.00859
1.211	-8.605e-05	-5.459e-05	1.479E-4	0.00183	1.141E-4	1.685E-5	0.00859
1.212	-8.569e-05	-5.362e-05	1.499E-4	0.00184	1.152E-4	1.818E-5	0.00859
1.213	-8.531e-05	-5.273e-05	1.52E-4	0.00185	1.163E-4	1.95E-5	0.00859
1.214	-8.493e-05	-5.179e-05	1.54E-4	0.00187	1.174E-4	2.081E-5	0.00859
1.215	-8.453e-05	-5.093e-05	1.559E-4	0.00188	1.186E-4	2.214E-5	0.00859
1.216	-8.411e-05	-4.997e-05	1.579E-4	0.00189	1.198E-4	2.351E-5	0.00859
1.217	-8.369e-05	-4.94e-05	1.598E-4	0.00191	1.209E-4	2.486E-5	0.00859
1.218	-8.325e-05	-4.868e-05	1.616E-4	0.00192	1.222E-4	2.621E-5	0.00859
1.219	-8.281e-05	-4.805e-05	1.635E-4	0.00193	1.234E-4	2.755E-5	0.00858
1.22	-8.236e-05	-4.738e-05	1.655E-4	0.00194	1.245E-4	2.879E-5	0.00858
1.221	-8.191e-05	-4.66e-05	1.673E-4	0.00196	1.257E-4	3.003E-5	0.00858
1.222	-8.147e-05	-4.609e-05	1.693E-4	0.00197	1.269E-4	3.132E-5	0.00858
1.223	-8.103e-05	-4.557e-05	1.712E-4	0.00199	1.283E-4	3.26E-5	0.00858
1.224	-8.06e-05	-4.522e-05	1.731E-4	0.002	1.297E-4	3.39E-5	0.00858
1.225	-8.018e-05	-4.479e-05	1.749E-4	0.00202	1.31E-4	3.521E-5	0.00858
1.226	-7.976e-05	-4.431e-05	1.762E-4	0.00203	1.323E-4	3.652E-5	0.00858
1.227	-7.935e-05	-4.386e-05	1.776E-4	0.00204	1.337E-4	3.786E-5	0.00858
1.228	-7.895e-05	-4.307e-05	1.792E-4	0.00206	1.351E-4	3.922E-5	0.00858
1.229	-7.856e-05	-4.247e-05	1.809E-4	0.00207	1.365E-4	4.057E-5	0.00858
1.23	-7.817e-05	-4.18e-05	1.824E-4	0.00209	1.379E-4	4.189E-5	0.00858
1.231	-7.778e-05	-4.137e-05	1.84E-4	0.0021	1.393E-4	4.322E-5	0.00858
1.232	-7.741e-05	-4.111e-05	1.854E-4	0.00212	1.408E-4	4.452E-5	0.00858
1.233	-7.704e-05	-4.085e-05	1.869E-4	0.00213	1.421E-4	4.584E-5	0.00858
1.234	-7.668e-05	-4.055e-05	1.882E-4	0.00215	1.434E-4	4.725E-5	0.00858
1.235	-7.633e-05	-4.012e-05	1.897E-4	0.00216	1.448E-4	4.87E-5	0.00858
1.236	-7.599e-05	-3.949e-05	1.911E-4	0.00218	1.463E-4	5.012E-5	0.00858
1.237	-7.566e-05	-3.901e-05	1.924E-4	0.00219	1.478E-4	5.149E-5	0.00858
1.238	-7.533e-05	-3.884e-05	1.937E-4	0.00221	1.493E-4	5.284E-5	0.00858
1.239	-7.502e-05	-3.89e-05	1.95E-4	0.00223	1.509E-4	5.419E-5	0.00858
1.24	-7.471e-05	-3.877e-05	1.965E-4	0.00224	1.524E-4	5.555E-5	0.00858
1.241	-7.441e-05	-3.888e-05	1.978E-4	0.00226	1.54E-4	5.687E-5	0.00858
1.242	-7.412e-05	-3.893e-05	1.991E-4	0.00227	1.558E-4	5.828E-5	0.00859
1.243	-7.383e-05	-3.885e-05	2.004E-4	0.00229	1.576E-4	5.981E-5	0.00859
1.244	-7.355e-05	-3.866e-05	2.017E-4	0.00231	1.593E-4	6.136E-5	0.00859
1.245	-7.329e-05	-3.868e-05	2.026E-4	0.00232	1.607E-4	6.294E-5	0.00859
1.246	-7.305e-05	-3.849e-05	2.038E-4	0.00234	1.62E-4	6.453E-5	0.00859
1.247	-7.281e-05	-3.863e-05	2.05E-4	0.00235	1.634E-4	6.614E-5	0.00859
1.248	-7.259e-05	-3.868e-05	2.062E-4	0.00237	1.649E-4	6.773E-5	0.00859
1.249	-7.238e-05	-3.851e-05	2.074E-4	0.00239	1.663E-4	6.935E-5	0.00859
1.25	-7.218e-05	-3.842e-05	2.085E-4	0.0024	1.676E-4	7.103E-5	0.0086
1.251	-7.199e-05	-3.874e-05	2.097E-4	0.00242	1.691E-4	7.269E-5	0.0086
1.252	-7.181e-05	-3.874e-05	2.108E-4	0.00244	1.705E-4	7.446E-5	0.0086
1.253	-7.165e-05	-3.886e-05	2.118E-4	0.00245	1.721E-4	7.622E-5	0.0086
1.254	-7.15e-05	-3.911e-05	2.129E-4	0.00247	1.737E-4	7.8E-5	0.0086
1.255	-7.136e-05	-3.933e-05	2.139E-4	0.00249	1.753E-4	7.985E-5	0.00861
1.256	-7.123e-05	-3.95e-05	2.149E-4	0.00251	1.769E-4	8.17E-5	0.00861
1.257	-7.111e-05	-3.992e-05	2.159E-4	0.00252	1.786E-4	8.35E-5	0.00861
1.258	-7.1e-05	-4.037e-05	2.169E-4	0.00254	1.803E-4	8.524E-5	0.00861
1.259	-7.09e-05	-4.071e-05	2.179E-4	0.00256	1.821E-4	8.691E-5	0.00862
1.26	-7.082e-05	-4.073e-05	2.187E-4	0.00258	1.84E-4	8.854E-5	0.00862
1.261	-7.075e-05	-4.107e-05	2.196E-4	0.0026	1.858E-4	9.023E-5	0.00862
1.262	-7.068e-05	-4.124e-05	2.204E-4	0.00261	1.877E-4	9.195E-5	0.00863
1.263	-7.061e-05	-4.152e-05	2.211E-4	0.00263	1.895E-4	9.36E-5	0.00863
1.264	-7.055e-05	-4.181e-05	2.22E-4	0.00265	1.914E-4	9.519E-5	0.00863
1.265	-7.05e-05	-4.216e-05	2.229E-4	0.00267	1.934E-4	9.677E-5	0.00864
1.266	-7.045e-05	-4.272e-05	2.239E-4	0.00269	1.954E-4	9.85E-5	0.00864
1.267	-7.042e-05	-4.313e-05	2.248E-4	0.00271	1.974E-4	1.002E-4	0.00864
1.268	-7.039e-05	-4.344e-05	2.256E-4	0.00273	1.994E-4	1.018E-4	0.00865
1.269	-7.037e-05	-4.361e-05	2.263E-4	0.00274	2.015E-4	1.034E-4	0.00865
1.27	-7.036e-05	-4.368e-05	2.271E-4	0.00276	2.036E-4	1.05E-4	0.00866
1.271	-7.036e-05	-4.371e-05	2.279E-4	0.00278	2.057E-4	1.067E-4	0.00866
1.272	-7.036e-05	-4.383e-05	2.287E-4	0.0028	2.079E-4	1.084E-4	0.00866
1.273	-7.036e-05	-4.403e-05	2.291E-4	0.00282	2.101E-4	1.102E-4	0.00867
1.274	-7.036e-05	-4.409e-05	2.295E-4	0.00284	2.123E-4	1.12E-4	0.00868
1.275	-7.036e-05	-4.39e-05	2.301E-4	0.00286	2.145E-4	1.138E-4	0.00868
1.276	-7.035e-05	-4.372e-05	2.305E-4	0.00288	2.167E-4	1.157E-4	0.00869
1.277	-7.034e-05	-4.353e-05	2.309E-4	0.0029	2.191E-4	1.177E-4	0.00869
1.278	-7.032e-05	-4.347e-05	2.313E-4	0.00292	2.214E-4	1.197E-4	0.0087
1.279	-7.029e-05	-4.368e-05	2.32E-4	0.00294	2.237E-4	1.218E-4	0.0087
1.28	-7.025e-05	-4.348e-05	2.326E-4	0.00296	2.262E-4	1.24E-4	0.00871
1.281	-7.021e-05	-4.309e-05	2.332E-4	0.00298	2.286E-4	1.262E-4	0.00872
1.282	-7.015e-05	-4.312e-05	2.342E-4	0.003	2.311E-4	1.284E-4	0.00872
1.283	-7.007e-05	-4.309e-05	2.35E-4	0.00302	2.337E-4	1.306E-4	0.00873
1.284	-6.998e-05	-4.335e-05	2.357E-4	0.00304	2.363E-4	1.329E-4	0.00873
1.285	-6.986e-05	-4.371e-05	2.366E-4	0.00306	2.386E-4	1.352E-4	0.00874
1.286	-6.972e-05	-4.388e-05	2.375E-4	0.00308	2.41E-4	1.377E-4	0.00875
1.287	-6.955e-05	-4.365e-05	2.384E-4	0.0031	2.434E-4	1.401E-4	0.00876
1.288	-6.936e-05	-4.348e-05	2.395E-4	0.00312	2.459E-4	1.426E-4	0.00876
1.289	-6.914e-05	-4.348e-05	2.407E-4	0.00314	2.483E-4	1.452E-4	0.00877
1.29	-6.89e-05	-4.337e-05	2.418E-4	0.00316	2.508E-4	1.478E-4	0.00878
1.291	-6.865e-05	-4.318e-05	2.427E-4	0.00318	2.533E-4	1.505E-4	0.00879
1.292	-6.838e-05	-4.307e-05	2.439E-4	0.0032	2.557E-4	1.531E-4	0.0088
1.293	-6.81e-05	-4.31e-05	2.452E-4	0.00322	2.583E-4	1.559E-4	0.0088
1.294	-6.778e-05	-4.326e-05	2.463E-4	0.00324	2.608E-4	1.587E-4	0.00881
1.295	-6.744e-05	-4.37e-05	2.472E-4	0.00326	2.634E-4	1.615E-4	0.00882
1.296	-6.708e-05	-4.398e-05	2.483E-4	0.00328	2.661E-4	1.644E-4	0.00883
1.297	-6.67e-05	-4.43e-05	2.495E-4	0.0033	2.688E-4	1.673E-4	0.00884
1.298	-6.629e-05	-4.43e-05	2.506E-4	0.00332	2.715E-4	1.702E-4	0.00885
1.299	-6.589e-05	-4.421e-05	2.518E-4	0.00335	2.743E-4	1.73E-4	0.00886
1.3	-6.546e-05	-4.429e-05	2.531E-4	0.00337	2.771E-4	1.759E-4	0.00887
1.301	-6.503e-05	-4.456e-05	2.545E-4	0.00339	2.798E-4	1.787E-4	0.00888
1.302	-6.459e-05	-4.471e-05	2.559E-4	0.00341	2.826E-4	1.816E-4	0.00889
1.303	-6.414e-05	-4.465e-05	2.574E-4	0.00343	2.855E-4	1.845E-4	0.0089
1.304	-6.369e-05	-4.471e-05	2.59E-4	0.00345	2.883E-4	1.872E-4	0.00891
1.305	-6.325e-05	-4.499e-05	2.606E-4	0.00348	2.911E-4	1.899E-4	0.00892
1.306	-6.281e-05	-4.472e-05	2.62E-4	0.0035	2.939E-4	1.926E-4	0.00893
1.307	-6.239e-05	-4.442e-05	2.635E-4	0.00352	2.967E-4	1.954E-4	0.00894
1.308	-6.196e-05	-4.416e-05	2.651E-4	0.00354	2.996E-4	1.982E-4	0.00895
1.309	-6.152e-05	-4.429e-05	2.668E-4	0.00357	3.025E-4	2.01E-4	0.00896
1.31	-6.109e-05	-4.409e-05	2.684E-4	0.00359	3.054E-4	2.037E-4	0.00898
1.311	-6.066e-05	-4.424e-05	2.7E-4	0.00361	3.084E-4	2.064E-4	0.00899
1.312	-6.024e-05	-4.417e-05	2.715E-4	0.00363	3.115E-4	2.093E-4	0.009
1.313	-5.984e-05	-4.396e-05	2.732E-4	0.00366	3.145E-4	2.121E-4	0.00901
1.314	-5.945e-05	-4.409e-05	2.749E-4	0.00368	3.176E-4	2.148E-4	0.00903
1.315	-5.908e-05	-4.404e-05	2.767E-4	0.0037	3.208E-4	2.176E-4	0.00904
1.316	-5.872e-05	-4.374e-05	2.783E-4	0.00373	3.24E-4	2.203E-4	0.00905
1.317	-5.837e-05	-4.329e-05	2.8E-4	0.00375	3.272E-4	2.232E-4	0.00906
1.318	-5.803e-05	-4.316e-05	2.816E-4	0.00377	3.304E-4	2.26E-4	0.00908
1.319	-5.77e-05	-4.289e-05	2.833E-4	0.00379	3.338E-4	2.288E-4	0.00909
1.32	-5.738e-05	-4.259e-05	2.847E-4	0.00382	3.371E-4	2.317E-4	0.00911
1.321	-5.706e-05	-4.25e-05	2.861E-4	0.00384	3.405E-4	2.346E-4	0.00912
1.322	-5.675e-05	-4.205e-05	2.878E-4	0.00387	3.438E-4	2.376E-4	0.00913
1.323	-5.644e-05	-4.156e-05	2.897E-4	0.00389	3.472E-4	2.406E-4	0.00915
1.324	-5.613e-05	-4.136e-05	2.914E-4	0.00391	3.506E-4	2.435E-4	0.00916
1.325	-5.583e-05	-4.08e-05	2.931E-4	0.00394	3.541E-4	2.466E-4	0.00918
1.326	-5.551e-05	-4.025e-05	2.95E-4	0.00396	3.576E-4	2.497E-4	0.00919
1.327	-5.519e-05	-4.002e-05	2.968E-4	0.00398	3.611E-4	2.528E-4	0.00921
1.328	-5.487e-05	-3.966e-05	2.986E-4	0.00401	3.646E-4	2.561E-4	0.00922
1.329	-5.453e-05	-3.919e-05	3.006E-4	0.00403	3.681E-4	2.594E-4	0.00924
1.33	-5.418e-05	-3.904e-05	3.028E-4	0.00406	3.716E-4	2.627E-4	0.00926
1.331	-5.38e-05	-3.858e-05	3.047E-4	0.00408	3.75E-4	2.661E-4	0.00927
1.332	-5.34e-05	-3.823e-05	3.068E-4	0.00411	3.784E-4	2.694E-4	0.00929
1.333	-5.297e-05	-3.779e-05	3.09E-4	0.00413	3.819E-4	2.729E-4	0.0093
1.334	-5.252e-05	-3.735e-05	3.11E-4	0.00416	3.854E-4	2.763E-4	0.00932
1.335	-5.204e-05	-3.698e-05	3.13E-4	0.00418	3.889E-4	2.798E-4	0.00934
1.336	-5.154e-05	-3.65e-05	3.152E-4	0.00421	3.925E-4	2.834E-4	0.00936
1.337	-5.104e-05	-3.624e-05	3.173E-4	0.00423	3.96E-4	2.871E-4	0.00937
1.338	-5.052e-05	-3.618e-05	3.19E-4	0.00426	3.995E-4	2.908E-4	0.00939
1.339	-4.999e-05	-3.583e-05	3.21E-4	0.00428	4.031E-4	2.944E-4	0.00941
1.34	-4.942e-05	-3.57e-05	3.233E-4	0.00431	4.067E-4	2.98E-4	0.00943
1.341	-4.883e-05	-3.536e-05	3.253E-4	0.00433	4.103E-4	3.017E-4	0.00945
1.342	-4.822e-05	-3.512e-05	3.272E-4	0.00436	4.139E-4	3.055E-4	0.00947
1.343	-4.761e-05	-3.476e-05	3.292E-4	0.00438	4.175E-4	3.093E-4	0.00949
1.344	-4.698e-05	-3.396e-05	3.314E-4	0.00441	4.212E-4	3.131E-4	0.00951
1.345	-4.635e-05	-3.327e-05	3.336E-4	0.00443	4.249E-4	3.17E-4	0.00953
1.346	-4.571e-05	-3.262e-05	3.357E-4	0.00446	4.286E-4	3.209E-4	0.00955
1.347	-4.507e-05	-3.227e-05	3.38E-4	0.00449	4.324E-4	3.248E-4	0.00957
1.348	-4.442e-05	-3.191e-05	3.401E-4	0.00451	4.362E-4	3.289E-4	0.00959
1.349	-4.378e-05	-3.152e-05	3.423E-4	0.00454	4.401E-4	3.329E-4	0.00961
1.35	-4.313e-05	-3.113e-05	3.445E-4	0.00457	4.44E-4	3.369E-4	0.00963
1.351	-4.249e-05	-3.087e-05	3.467E-4	0.00459	4.479E-4	3.409E-4	0.00966
1.352	-4.185e-05	-3.058e-05	3.488E-4	0.00462	4.519E-4	3.451E-4	0.00968
1.353	-4.121e-05	-3.025e-05	3.508E-4	0.00465	4.558E-4	3.492E-4	0.0097
1.354	-4.058e-05	-2.965e-05	3.528E-4	0.00468	4.599E-4	3.534E-4	0.00973
1.355	-3.993e-05	-2.929e-05	3.551E-4	0.0047	4.64E-4	3.576E-4	0.00975
1.356	-3.928e-05	-2.917e-05	3.575E-4	0.00473	4.682E-4	3.619E-4	0.00978
1.357	-3.863e-05	-2.919e-05	3.597E-4	0.00476	4.725E-4	3.663E-4	0.0098
1.358	-3.797e-05	-2.894e-05	3.618E-4	0.00479	4.768E-4	3.706E-4	0.00983
1.359	-3.732e-05	-2.857e-05	3.64E-4	0.00481	4.813E-4	3.75E-4	0.00986
1.36	-3.666e-05	-2.778e-05	3.663E-4	0.00484	4.859E-4	3.794E-4	0.00988
1.361	-3.601e-05	-2.734e-05	3.687E-4	0.00487	4.903E-4	3.839E-4	0.00991
1.362	-3.535e-05	-2.712e-05	3.711E-4	0.0049	4.947E-4	3.886E-4	0.00994
1.363	-3.469e-05	-2.656e-05	3.736E-4	0.00493	4.992E-4	3.934E-4	0.00997
1.364	-3.402e-05	-2.561e-05	3.759E-4	0.00496	5.036E-4	3.982E-4	0.01
1.365	-3.334e-05	-2.5e-05	3.783E-4	0.00498	5.081E-4	4.032E-4	0.01003
1.366	-3.266e-05	-2.463e-05	3.808E-4	0.00501	5.126E-4	4.082E-4	0.01006
1.367	-3.198e-05	-2.399e-05	3.834E-4	0.00504	5.172E-4	4.133E-4	0.0101
1.368	-3.13e-05	-2.378e-05	3.859E-4	0.00507	5.218E-4	4.186E-4	0.01013
1.369	-3.06e-05	-2.341e-05	3.884E-4	0.0051	5.266E-4	4.239E-4	0.01017
1.37	-2.989e-05	-2.279e-05	3.91E-4	0.00513	5.314E-4	4.294E-4	0.0102
1.371	-2.916e-05	-2.22e-05	3.935E-4	0.00516	5.363E-4	4.35E-4	0.01024
1.372	-2.841e-05	-2.153e-05	3.959E-4	0.00519	5.414E-4	4.408E-4	0.01028
1.373	-2.764e-05	-2.064e-05	3.986E-4	0.00522	5.466E-4	4.468E-4	0.01032
1.374	-2.687e-05	-2.016e-05	4.014E-4	0.00525	5.519E-4	4.53E-4	0.01036
1.375	-2.608e-05	-1.98e-05	4.042E-4	0.00528	5.571E-4	4.593E-4	0.01041
1.376	-2.528e-05	-1.911e-05	4.07E-4	0.00531	5.625E-4	4.657E-4	0.01045
1.377	-2.446e-05	-1.823e-05	4.099E-4	0.00534	5.678E-4	4.722E-4	0.0105
1.378	-2.362e-05	-1.77e-05	4.129E-4	0.00537	5.732E-4	4.788E-4	0.01055
1.379	-2.277e-05	-1.717e-05	4.159E-4	0.00541	5.787E-4	4.857E-4	0.0106
1.38	-2.191e-05	-1.672e-05	4.187E-4	0.00544	5.844E-4	4.928E-4	0.01065
1.381	-2.102e-05	-1.622e-05	4.212E-4	0.00547	5.902E-4	5.001E-4	0.0107
1.382	-2.013e-05	-1.555e-05	4.239E-4	0.0055	5.961E-4	5.077E-4	0.01076
1.383	-1.923e-05	-1.472e-05	4.268E-4	0.00554	6.021E-4	5.154E-4	0.01082
1.384	-1.833e-05	-1.398e-05	4.297E-4	0.00557	6.083E-4	5.233E-4	0.01088
1.385	-1.743e-05	-1.354e-05	4.324E-4	0.0056	6.146E-4	5.313E-4	0.01095
1.386	-1.651e-05	-1.278e-05	4.351E-4	0.00563	6.21E-4	5.395E-4	0.01101
1.387	-1.557e-05	-1.159e-05	4.378E-4	0.00567	6.275E-4	5.479E-4	0.01108
1.388	-1.462e-05	-1.081e-05	4.406E-4	0.00571	6.342E-4	5.566E-4	0.01115
1.389	-1.368e-05	-9.876e-06	4.432E-4	0.00574	6.41E-4	5.656E-4	0.01123
1.39	-1.274e-05	-8.968e-06	4.458E-4	0.00578	6.481E-4	5.749E-4	0.01131
1.391	-1.181e-05	-8.078e-06	4.486E-4	0.00581	6.554E-4	5.844E-4	0.01139
1.392	-1.089e-05	-6.924e-06	4.514E-4	0.00585	6.627E-4	5.942E-4	0.01148
1.393	-9.981e-06	-6.095e-06	4.544E-4	0.00589	6.702E-4	6.043E-4	0.01157
1.394	-9.085e-06	-5.415e-06	4.575E-4	0.00592	6.779E-4	6.146E-4	0.01166
1.395	-8.201e-06	-4.816e-06	4.603E-4	0.00596	6.857E-4	6.252E-4	0.01176
1.396	-7.328e-06	-4.108e-06	4.632E-4	0.006	6.938E-4	6.36E-4	0.01186
1.397	-6.462e-06	-3.475e-06	4.663E-4	0.00604	7.02E-4	6.471E-4	0.01197
1.398	-5.603e-06	-2.749e-06	4.695E-4	0.00608	7.103E-4	6.586E-4	0.01208
1.399	-4.746e-06	-1.766e-06	4.726E-4	0.00613	7.188E-4	6.704E-4	0.0122
1.4	-3.89e-06	-6.391e-07	4.757E-4	0.00617	7.274E-4	6.826E-4	0.01232
1.401	-3.037e-06	3.08E-7	4.79E-4	0.00621	7.362E-4	6.95E-4	0.01245
1.402	-2.181e-06	1.119E-6	4.824E-4	0.00625	7.451E-4	7.079E-4	0.01258
1.403	-1.319e-06	1.988E-6	4.859E-4	0.0063	7.541E-4	7.212E-4	0.01272
1.404	-4.506e-07	2.989E-6	4.894E-4	0.00634	7.634E-4	7.348E-4	0.01286
1.405	4.242E-7	4.271E-6	4.927E-4	0.00639	7.73E-4	7.489E-4	0.01301
1.406	1.309E-6	5.764E-6	4.961E-4	0.00643	7.827E-4	7.633E-4	0.01317
1.407	2.204E-6	7.256E-6	5E-4	0.00648	7.926E-4	7.782E-4	0.01333
1.408	3.108E-6	8.586E-6	5.039E-4	0.00653	8.03E-4	7.937E-4	0.0135
1.409	4.026E-6	9.657E-6	5.079E-4	0.00658	8.135E-4	8.096E-4	0.01367
1.41	4.956E-6	1.078E-5	5.12E-4	0.00662	8.243E-4	8.26E-4	0.01385
1.411	5.893E-6	1.181E-5	5.16E-4	0.00667	8.354E-4	8.428E-4	0.01404
1.412	6.837E-6	1.267E-5	5.203E-4	0.00673	8.469E-4	8.601E-4	0.01423
1.413	7.793E-6	1.38E-5	5.247E-4	0.00678	8.586E-4	8.779E-4	0.01443
1.414	8.768E-6	1.51E-5	5.291E-4	0.00683	8.707E-4	8.96E-4	0.01464
1.415	9.77E-6	1.638E-5	5.336E-4	0.00689	8.829E-4	9.146E-4	0.01485
1.416	1.081E-5	1.779E-5	5.384E-4	0.00694	8.955E-4	9.338E-4	0.01508
1.417	1.187E-5	1.93E-5	5.434E-4	0.007	9.082E-4	9.536E-4	0.01531
1.418	1.296E-5	2.053E-5	5.485E-4	0.00706	9.213E-4	9.738E-4	0.01554
1.419	1.406E-5	2.201E-5	5.538E-4	0.00712	9.348E-4	9.947E-4	0.01578
1.42	1.518E-5	2.367E-5	5.592E-4	0.00718	9.488E-4	0.00102	0.01604
1.421	1.631E-5	2.518E-5	5.648E-4	0.00724	9.632E-4	0.00104	0.01629
1.422	1.746E-5	2.655E-5	5.705E-4	0.0073	9.78E-4	0.00106	0.01656
1.423	1.863E-5	2.788E-5	5.762E-4	0.00736	9.93E-4	0.00108	0.01683
1.424	1.982E-5	2.945E-5	5.822E-4	0.00743	0.00101	0.00111	0.01711
1.425	2.103E-5	3.105E-5	5.882E-4	0.00749	0.00102	0.00113	0.0174
1.426	2.227E-5	3.26E-5	5.945E-4	0.00756	0.00104	0.00116	0.01769
1.427	2.355E-5	3.404E-5	6.008E-4	0.00763	0.00106	0.00118	0.018
1.428	2.486E-5	3.578E-5	6.072E-4	0.0077	0.00107	0.00121	0.01831
1.429	2.62E-5	3.748E-5	6.139E-4	0.00776	0.00109	0.00124	0.01862
1.43	2.758E-5	3.932E-5	6.21E-4	0.00784	0.00111	0.00126	0.01894
1.431	2.899E-5	4.104E-5	6.279E-4	0.00791	0.00113	0.00129	0.01927
1.432	3.043E-5	4.28E-5	6.351E-4	0.00798	0.00115	0.00132	0.01961
1.433	3.194E-5	4.475E-5	6.424E-4	0.00805	0.00117	0.00135	0.01996
1.434	3.348E-5	4.668E-5	6.5E-4	0.00813	0.00119	0.00138	0.02031
1.435	3.505E-5	4.859E-5	6.579E-4	0.0082	0.00121	0.00141	0.02066
1.436	3.663E-5	5.078E-5	6.662E-4	0.00828	0.00123	0.00144	0.02103
1.437	3.823E-5	5.293E-5	6.747E-4	0.00836	0.00125	0.00147	0.0214
1.438	3.984E-5	5.494E-5	6.833E-4	0.00844	0.00127	0.00151	0.02178
1.439	4.148E-5	5.72E-5	6.919E-4	0.00852	0.00129	0.00154	0.02216
1.44	4.313E-5	5.935E-5	7.007E-4	0.0086	0.00132	0.00157	0.02255
1.441	4.482E-5	6.158E-5	7.098E-4	0.00868	0.00134	0.00161	0.02294
1.442	4.655E-5	6.374E-5	7.19E-4	0.00876	0.00136	0.00165	0.02334
1.443	4.831E-5	6.607E-5	7.287E-4	0.00885	0.00139	0.00168	0.02375
1.444	5.011E-5	6.863E-5	7.388E-4	0.00893	0.00141	0.00172	0.02416
1.445	5.195E-5	7.129E-5	7.489E-4	0.00902	0.00144	0.00176	0.02458
1.446	5.382E-5	7.414E-5	7.59E-4	0.0091	0.00146	0.00179	0.025
1.447	5.576E-5	7.75E-5	7.692E-4	0.00919	0.00149	0.00183	0.02543
1.448	5.775E-5	8.05E-5	7.799E-4	0.00928	0.00151	0.00187	0.02586
1.449	5.979E-5	8.376E-5	7.908E-4	0.00937	0.00154	0.00192	0.0263
1.45	6.191E-5	8.704E-5	8.022E-4	0.00946	0.00157	0.00196	0.02674
1.451	6.409E-5	9.069E-5	8.137E-4	0.00955	0.00159	0.002	0.02719
1.452	6.634E-5	9.437E-5	8.256E-4	0.00964	0.00162	0.00204	0.02764
1.453	6.867E-5	9.789E-5	8.378E-4	0.00973	0.00165	0.00209	0.02809
1.454	7.109E-5	1.018E-4	8.506E-4	0.00983	0.00168	0.00213	0.02855
1.455	7.359E-5	1.06E-4	8.635E-4	0.00992	0.00171	0.00218	0.02902
1.456	7.617E-5	1.1E-4	8.766E-4	0.01002	0.00174	0.00223	0.02949
1.457	7.885E-5	1.14E-4	8.899E-4	0.01011	0.00177	0.00227	0.02996
1.458	8.162E-5	1.181E-4	9.037E-4	0.01021	0.0018	0.00232	0.03044
1.459	8.449E-5	1.224E-4	9.18E-4	0.01031	0.00184	0.00237	0.03092
1.46	8.747E-5	1.273E-4	9.326E-4	0.01041	0.00187	0.00242	0.0314
1.461	9.058E-5	1.327E-4	9.475E-4	0.01051	0.0019	0.00247	0.03189
1.462	9.383E-5	1.38E-4	9.627E-4	0.01061	0.00194	0.00252	0.03238
1.463	9.722E-5	1.433E-4	9.785E-4	0.01071	0.00197	0.00258	0.03287
1.464	1.007E-4	1.488E-4	9.947E-4	0.01082	0.002	0.00263	0.03337
1.465	1.044E-4	1.542E-4	0.00101	0.01092	0.00204	0.00268	0.03387
1.466	1.082E-4	1.599E-4	0.00103	0.01103	0.00208	0.00274	0.03437
1.467	1.121E-4	1.662E-4	0.00104	0.01113	0.00211	0.00279	0.03488
1.468	1.162E-4	1.725E-4	0.00106	0.01124	0.00215	0.00285	0.03539
1.469	1.205E-4	1.787E-4	0.00108	0.01135	0.00219	0.0029	0.0359
1.47	1.25E-4	1.851E-4	0.0011	0.01146	0.00223	0.00296	0.03642
1.471	1.296E-4	1.919E-4	0.00111	0.01157	0.00226	0.00302	0.03694
1.472	1.345E-4	1.989E-4	0.00113	0.01168	0.0023	0.00308	0.03746
1.473	1.395E-4	2.058E-4	0.00115	0.01179	0.00234	0.00314	0.03798
1.474	1.448E-4	2.131E-4	0.00117	0.0119	0.00238	0.0032	0.03851
1.475	1.503E-4	2.202E-4	0.00119	0.01201	0.00242	0.00326	0.03904
1.476	1.561E-4	2.277E-4	0.00121	0.01212	0.00247	0.00332	0.03957
1.477	1.622E-4	2.352E-4	0.00123	0.01224	0.00251	0.00338	0.0401
1.478	1.685E-4	2.432E-4	0.00126	0.01235	0.00255	0.00345	0.04064
1.479	1.752E-4	2.513E-4	0.00128	0.01247	0.0026	0.00351	0.04117
1.48	1.821E-4	2.594E-4	0.0013	0.01258	0.00264	0.00358	0.04171
1.481	1.893E-4	2.677E-4	0.00132	0.0127	0.00268	0.00364	0.04225
1.482	1.968E-4	2.762E-4	0.00135	0.01282	0.00273	0.00371	0.0428
1.483	2.047E-4	2.85E-4	0.00137	0.01294	0.00277	0.00377	0.04334
1.484	2.129E-4	2.942E-4	0.0014	0.01306	0.00282	0.00384	0.04389
1.485	2.215E-4	3.033E-4	0.00142	0.01318	0.00287	0.00391	0.04444
1.486	2.305E-4	3.126E-4	0.00145	0.0133	0.00291	0.00398	0.04499
1.487	2.399E-4	3.223E-4	0.00147	0.01342	0.00296	0.00405	0.04555
1.488	2.497E-4	3.319E-4	0.0015	0.01354	0.00301	0.00412	0.0461
1.489	2.6E-4	3.421E-4	0.00153	0.01366	0.00306	0.00419	0.04666
1.49	2.708E-4	3.526E-4	0.00155	0.01379	0.0031	0.00426	0.04721
1.491	2.821E-4	3.633E-4	0.00158	0.01391	0.00315	0.00433	0.04777
1.492	2.939E-4	3.745E-4	0.00161	0.01404	0.0032	0.00441	0.04833
1.493	3.062E-4	3.858E-4	0.00164	0.01417	0.00325	0.00448	0.0489
1.494	3.191E-4	3.974E-4	0.00167	0.01429	0.0033	0.00456	0.04946
1.495	3.327E-4	4.095E-4	0.0017	0.01442	0.00335	0.00463	0.05003
1.496	3.468E-4	4.212E-4	0.00173	0.01455	0.00341	0.00471	0.05059
1.497	3.616E-4	4.333E-4	0.00177	0.01468	0.00346	0.00478	0.05116
1.498	3.771E-4	4.456E-4	0.0018	0.01481	0.00351	0.00486	0.05173
1.499	3.932E-4	4.583E-4	0.00184	0.01493	0.00356	0.00494	0.0523
1.5	4.101E-4	4.717E-4	0.00187	0.01506	0.00362	0.00501	0.05287
1.501	4.277E-4	4.853E-4	0.00191	0.01519	0.00367	0.00509	0.05344
1.502	4.461E-4	4.994E-4	0.00194	0.01532	0.00373	0.00517	0.05402
1.503	4.652E-4	5.138E-4	0.00198	0.01545	0.00378	0.00525	0.05459
1.504	4.851E-4	5.28E-4	0.00202	0.01558	0.00384	0.00533	0.05517
1.505	5.058E-4	5.428E-4	0.00206	0.01572	0.00389	0.00542	0.05574
1.506	5.274E-4	5.579E-4	0.0021	0.01585	0.00395	0.0055	0.05632
1.507	5.498E-4	5.735E-4	0.00214	0.01598	0.00401	0.00558	0.0569
1.508	5.73E-4	5.898E-4	0.00218	0.01611	0.00406	0.00566	0.05748
1.509	5.971E-4	6.063E-4	0.00223	0.01624	0.00412	0.00575	0.05806
1.51	6.221E-4	6.23E-4	0.00227	0.01638	0.00418	0.00583	0.05865
1.511	6.479E-4	6.396E-4	0.00232	0.01651	0.00424	0.00592	0.05923
1.512	6.746E-4	6.566E-4	0.00236	0.01664	0.0043	0.006	0.05981
1.513	7.021E-4	6.743E-4	0.00241	0.01678	0.00436	0.00609	0.0604
1.514	7.305E-4	6.923E-4	0.00246	0.01691	0.00442	0.00618	0.06098
1.515	7.597E-4	7.107E-4	0.00251	0.01704	0.00448	0.00626	0.06157
1.516	7.898E-4	7.289E-4	0.00256	0.01717	0.00454	0.00635	0.06216
1.517	8.208E-4	7.476E-4	0.00261	0.01731	0.0046	0.00644	0.06275
1.518	8.526E-4	7.668E-4	0.00266	0.01744	0.00466	0.00653	0.06334
1.519	8.853E-4	7.865E-4	0.00272	0.01758	0.00473	0.00662	0.06393
1.52	9.188E-4	8.063E-4	0.00277	0.01771	0.00479	0.00671	0.06452
1.521	9.531E-4	8.264E-4	0.00283	0.01785	0.00485	0.00681	0.06511
1.522	9.882E-4	8.467E-4	0.00289	0.01798	0.00492	0.0069	0.06571
1.523	0.00102	8.672E-4	0.00295	0.01812	0.00498	0.00699	0.0663
1.524	0.00106	8.885E-4	0.003	0.01825	0.00504	0.00708	0.06689
1.525	0.0011	9.1E-4	0.00307	0.01839	0.00511	0.00718	0.06749
1.526	0.00114	9.314E-4	0.00313	0.01852	0.00517	0.00727	0.06808
1.527	0.00118	9.53E-4	0.00319	0.01866	0.00524	0.00737	0.06868
1.528	0.00122	9.751E-4	0.00325	0.0188	0.0053	0.00746	0.06928
1.529	0.00125	9.978E-4	0.00332	0.01893	0.00537	0.00756	0.06987
1.53	0.0013	0.00102	0.00339	0.01907	0.00544	0.00766	0.07047
1.531	0.00134	0.00104	0.00345	0.01921	0.0055	0.00775	0.07107
1.532	0.00138	0.00107	0.00352	0.01933	0.00557	0.00785	0.07167
1.533	0.00142	0.00109	0.00359	0.01945	0.00564	0.00795	0.07227
1.534	0.00147	0.00111	0.00366	0.01958	0.00571	0.00805	0.07287
1.535	0.00151	0.00114	0.00373	0.01972	0.00578	0.00814	0.07347
1.536	0.00156	0.00116	0.00381	0.01986	0.00585	0.00824	0.07407
1.537	0.0016	0.00119	0.00388	0.02001	0.00592	0.00834	0.07467
1.538	0.00165	0.00121	0.00396	0.02016	0.00599	0.00844	0.07528
1.539	0.00169	0.00124	0.00403	0.02031	0.00606	0.00854	0.07588
1.54	0.00174	0.00127	0.00411	0.02047	0.00613	0.00864	0.07648
1.541	0.00179	0.00129	0.00419	0.02063	0.0062	0.00874	0.07709
1.542	0.00183	0.00132	0.00427	0.02079	0.00628	0.00885	0.07769
1.543	0.00188	0.00134	0.00435	0.02096	0.00635	0.00895	0.07829
1.544	0.00193	0.00137	0.00443	0.02113	0.00642	0.00905	0.0789
1.545	0.00198	0.0014	0.00451	0.0213	0.0065	0.00915	0.0795
1.546	0.00203	0.00142	0.0046	0.02147	0.00657	0.00926	0.08011
1.547	0.00208	0.00145	0.00468	0.02165	0.00664	0.00936	0.08072
1.548	0.00213	0.00148	0.00477	0.02183	0.00672	0.00947	0.08132
1.549	0.00218	0.00151	0.00486	0.02201	0.00679	0.00957	0.08193
1.55	0.00223	0.00153	0.00495	0.02219	0.00687	0.00968	0.08254
1.551	0.00228	0.00156	0.00504	0.02237	0.00695	0.00978	0.08315
1.552	0.00233	0.00159	0.00513	0.02256	0.00702	0.00988	0.08375
1.553	0.00238	0.00162	0.00522	0.02274	0.0071	0.00999	0.08436
1.554	0.00243	0.00165	0.00531	0.02292	0.00718	0.0101	0.08497
1.555	0.00248	0.00168	0.00541	0.0231	0.00725	0.0102	0.08559
1.556	0.00254	0.00171	0.0055	0.02328	0.00733	0.01031	0.0862
1.557	0.00259	0.00174	0.0056	0.02346	0.00741	0.01042	0.08681
1.558	0.00264	0.00177	0.00569	0.02364	0.00749	0.01052	0.08742
1.559	0.00269	0.0018	0.00579	0.02382	0.00756	0.01063	0.08803
1.56	0.00275	0.00183	0.00589	0.02399	0.00764	0.01074	0.08865
1.561	0.0028	0.00186	0.00599	0.02417	0.00772	0.01085	0.08926
1.562	0.00285	0.00189	0.00609	0.02434	0.0078	0.01096	0.08988
1.563	0.00291	0.00192	0.0062	0.02451	0.00788	0.01106	0.09049
1.564	0.00296	0.00196	0.0063	0.02468	0.00796	0.01117	0.09111
1.565	0.00301	0.00199	0.00641	0.02484	0.00804	0.01128	0.09173
1.566	0.00307	0.00202	0.00651	0.02501	0.00812	0.01139	0.09234
1.567	0.00312	0.00205	0.00662	0.02517	0.0082	0.0115	0.09296
1.568	0.00318	0.00209	0.00673	0.02532	0.00828	0.01161	0.09358
1.569	0.00323	0.00212	0.00684	0.02548	0.00836	0.01172	0.09419
1.57	0.00329	0.00215	0.00695	0.02563	0.00845	0.01184	0.09481
1.571	0.00334	0.00219	0.00706	0.02578	0.00853	0.01195	0.09543
1.572	0.0034	0.00222	0.00717	0.02593	0.00861	0.01206	0.09605
1.573	0.00345	0.00226	0.00728	0.02607	0.00869	0.01217	0.09667
1.574	0.00351	0.00229	0.0074	0.02622	0.00877	0.01228	0.09728
1.575	0.00356	0.00233	0.00751	0.02635	0.00886	0.0124	0.0979
1.576	0.00362	0.00237	0.00763	0.02649	0.00894	0.01251	0.09852
1.577	0.00367	0.0024	0.00775	0.02662	0.00902	0.01262	0.09914
1.578	0.00373	0.00244	0.00787	0.02674	0.0091	0.01273	0.09975
1.579	0.00379	0.00248	0.00799	0.02687	0.00919	0.01285	0.1004
1.58	0.00384	0.00251	0.00811	0.02699	0.00927	0.01296	0.101
1.581	0.0039	0.00255	0.00823	0.02713	0.00935	0.01308	0.1016
1.582	0.00396	0.00259	0.00835	0.02728	0.00944	0.01319	0.1022
1.583	0.00402	0.00263	0.00847	0.02742	0.00952	0.01331	0.1028
1.584	0.00408	0.00267	0.0086	0.02757	0.0096	0.01342	0.1034
1.585	0.00413	0.00271	0.00872	0.02771	0.00969	0.01354	0.1041
1.586	0.00419	0.00275	0.00885	0.02786	0.00977	0.01366	0.1047
1.587	0.00425	0.00279	0.00898	0.028	0.00986	0.01377	0.1053
1.588	0.00431	0.00283	0.0091	0.02815	0.00994	0.01389	0.1059
1.589	0.00437	0.00287	0.00923	0.02827	0.01002	0.01401	0.1065
1.59	0.00443	0.00291	0.00936	0.0284	0.01011	0.01412	0.1071
1.591	0.00449	0.00295	0.00949	0.02853	0.01019	0.01424	0.1077
1.592	0.00455	0.00299	0.00962	0.02868	0.01028	0.01436	0.1083
1.593	0.00461	0.00303	0.00976	0.02883	0.01036	0.01448	0.1089
1.594	0.00467	0.00307	0.00989	0.02898	0.01044	0.0146	0.1095
1.595	0.00474	0.00312	0.01003	0.02914	0.01053	0.01472	0.1101
1.596	0.0048	0.00316	0.01016	0.0293	0.01061	0.01484	0.1108
1.597	0.00486	0.0032	0.0103	0.02947	0.0107	0.01496	0.1114
1.598	0.00492	0.00325	0.01044	0.02965	0.01078	0.01508	0.112
1.599	0.00499	0.00329	0.01058	0.02982	0.01086	0.01521	0.1126
1.6	0.00505	0.00334	0.01072	0.03	0.01095	0.01533	0.1132
1.601	0.00512	0.00338	0.01086	0.03018	0.01103	0.01545	0.1138
1.602	0.00518	0.00343	0.011	0.03036	0.01111	0.01557	0.1144
1.603	0.00525	0.00347	0.01114	0.03054	0.0112	0.0157	0.115
1.604	0.00532	0.00352	0.01128	0.03073	0.01128	0.01582	0.1156
1.605	0.00538	0.00357	0.01143	0.03091	0.01137	0.01595	0.1162
1.606	0.00545	0.00361	0.01157	0.0311	0.01145	0.01607	0.1168
1.607	0.00552	0.00366	0.01172	0.03128	0.01154	0.0162	0.1174
1.608	0.00559	0.00371	0.01187	0.03147	0.01162	0.01632	0.118
1.609	0.00566	0.00376	0.01202	0.03165	0.01171	0.01645	0.1186
1.61	0.00573	0.00381	0.01216	0.03184	0.01179	0.01657	0.1192
1.611	0.0058	0.00385	0.01231	0.03203	0.01188	0.0167	0.1198
1.612	0.00587	0.0039	0.01247	0.03222	0.01196	0.01683	0.1204
1.613	0.00594	0.00395	0.01262	0.03241	0.01205	0.01696	0.121
1.614	0.00601	0.004	0.01277	0.03259	0.01214	0.01708	0.1216
1.615	0.00608	0.00405	0.01293	0.03278	0.01222	0.01721	0.1222
1.616	0.00616	0.0041	0.01308	0.03296	0.01231	0.01734	0.1228
1.617	0.00623	0.00415	0.01324	0.03315	0.0124	0.01747	0.1234
1.618	0.00631	0.00421	0.0134	0.03333	0.01248	0.0176	0.124
1.619	0.00638	0.00426	0.01355	0.03352	0.01257	0.01773	0.1246
1.62	0.00646	0.00431	0.01371	0.03369	0.01265	0.01786	0.1252
1.621	0.00654	0.00436	0.01387	0.03387	0.01274	0.01799	0.1258
1.622	0.00661	0.00442	0.01403	0.03404	0.01282	0.01812	0.1264
1.623	0.00669	0.00447	0.0142	0.03421	0.01291	0.01825	0.127
1.624	0.00677	0.00453	0.01436	0.03438	0.013	0.01838	0.1277
1.625	0.00685	0.00458	0.01452	0.03454	0.01309	0.0185	0.1283
1.626	0.00693	0.00464	0.01469	0.0347	0.01317	0.01863	0.1289
1.627	0.00701	0.00469	0.01485	0.03486	0.01326	0.01876	0.1295
1.628	0.00709	0.00475	0.01502	0.03501	0.01335	0.01889	0.1301
1.629	0.00717	0.0048	0.01519	0.03516	0.01344	0.01902	0.1307
1.63	0.00726	0.00486	0.01536	0.0353	0.01353	0.01914	0.1313
1.631	0.00734	0.00492	0.01553	0.03544	0.01362	0.01927	0.1319
1.632	0.00743	0.00497	0.0157	0.03558	0.01371	0.01939	0.1325
1.633	0.00751	0.00503	0.01587	0.03571	0.0138	0.01951	0.1332
1.634	0.0076	0.00509	0.01604	0.03583	0.01389	0.01964	0.1338
1.635	0.00768	0.00514	0.01621	0.03592	0.01398	0.01976	0.1344
1.636	0.00777	0.0052	0.01638	0.03602	0.01408	0.01988	0.135
1.637	0.00786	0.00526	0.01655	0.03613	0.01417	0.02001	0.1356
1.638	0.00794	0.00532	0.01672	0.03627	0.01426	0.02013	0.1363
1.639	0.00803	0.00538	0.01689	0.03642	0.01435	0.02026	0.1369
1.64	0.00812	0.00544	0.01707	0.03658	0.01444	0.02039	0.1375
1.641	0.00821	0.0055	0.01724	0.03675	0.01453	0.02051	0.1382
1.642	0.0083	0.00556	0.01741	0.03692	0.01462	0.02064	0.1388
1.643	0.00839	0.00562	0.01759	0.03709	0.01472	0.02077	0.1395
1.644	0.00849	0.00568	0.01776	0.03727	0.01481	0.0209	0.1401
1.645	0.00858	0.00574	0.01794	0.03746	0.0149	0.02102	0.1408
1.646	0.00867	0.0058	0.01811	0.03764	0.01499	0.02115	0.1414
1.647	0.00877	0.00587	0.01828	0.03783	0.01508	0.02128	0.1421
1.648	0.00886	0.00593	0.01846	0.03802	0.01517	0.02141	0.1427
1.649	0.00896	0.00599	0.01863	0.03821	0.01527	0.02154	0.1434
1.65	0.00905	0.00605	0.01881	0.0384	0.01536	0.02167	0.1441
1.651	0.00915	0.00612	0.01898	0.0386	0.01545	0.0218	0.1447
1.652	0.00925	0.00618	0.01916	0.0388	0.01554	0.02193	0.1454
1.653	0.00935	0.00624	0.01933	0.03899	0.01563	0.02207	0.1461
1.654	0.00945	0.00631	0.01951	0.03919	0.01572	0.0222	0.1467
1.655	0.00954	0.00637	0.01969	0.03939	0.01581	0.02233	0.1474
1.656	0.00964	0.00643	0.01986	0.03958	0.0159	0.02247	0.1481
1.657	0.00974	0.0065	0.02004	0.03979	0.01599	0.0226	0.1487
1.658	0.00985	0.00657	0.02022	0.03999	0.01608	0.02274	0.1494
1.659	0.00995	0.00663	0.02041	0.04019	0.01617	0.02288	0.1501
1.66	0.01005	0.0067	0.02059	0.04039	0.01625	0.02302	0.1507
1.661	0.01015	0.00677	0.02078	0.04058	0.01634	0.02316	0.1514
1.662	0.01025	0.00683	0.02096	0.04078	0.01642	0.0233	0.1521
1.663	0.01036	0.0069	0.02115	0.04097	0.01651	0.02344	0.1527
1.664	0.01046	0.00697	0.02134	0.04116	0.01659	0.02359	0.1534
1.665	0.01057	0.00704	0.02153	0.04135	0.01668	0.02373	0.154
1.666	0.01067	0.0071	0.02172	0.04153	0.01676	0.02387	0.1547
1.667	0.01078	0.00717	0.02191	0.0417	0.01685	0.02401	0.1554
1.668	0.01089	0.00724	0.0221	0.04188	0.01693	0.02415	0.156
1.669	0.01099	0.00731	0.02229	0.04205	0.01702	0.02429	0.1567
1.67	0.0111	0.00738	0.02249	0.04222	0.0171	0.02444	0.1573
1.671	0.01121	0.00745	0.02268	0.04238	0.01718	0.02458	0.1579
1.672	0.01132	0.00752	0.02288	0.04254	0.01726	0.02472	0.1586
1.673	0.01142	0.00759	0.02307	0.04269	0.01735	0.02485	0.1592
1.674	0.01153	0.00766	0.02327	0.04284	0.01742	0.02497	0.1598
1.675	0.01164	0.00773	0.02347	0.04298	0.0175	0.0251	0.1605
1.676	0.01175	0.0078	0.02366	0.0431	0.01758	0.02523	0.1611
1.677	0.01186	0.00787	0.02386	0.0432	0.01767	0.02536	0.1617
1.678	0.01198	0.00795	0.02406	0.04331	0.01775	0.02551	0.1624
1.679	0.01209	0.00802	0.02426	0.04342	0.01783	0.02566	0.163
1.68	0.0122	0.00809	0.02445	0.04354	0.01791	0.02581	0.1636
1.681	0.01231	0.00816	0.02465	0.04367	0.018	0.02596	0.1642
1.682	0.01243	0.00823	0.02484	0.04379	0.01808	0.02612	0.1648
1.683	0.01254	0.00831	0.02504	0.04393	0.01816	0.02628	0.1654
1.684	0.01265	0.00838	0.02524	0.04411	0.01823	0.02645	0.166
1.685	0.01277	0.00845	0.02543	0.04429	0.01828	0.02662	0.1666
1.686	0.01289	0.00852	0.02563	0.04447	0.01835	0.02679	0.1673
1.687	0.013	0.0086	0.02582	0.04466	0.01843	0.02697	0.1679
1.688	0.01312	0.00867	0.02602	0.04485	0.01851	0.02714	0.1685
1.689	0.01324	0.00874	0.02622	0.04505	0.0186	0.02732	0.1691
1.69	0.01336	0.00882	0.02642	0.04524	0.0187	0.0275	0.1697
1.691	0.01348	0.0089	0.02662	0.04545	0.01881	0.02768	0.1703
1.692	0.0136	0.00897	0.02682	0.04565	0.01892	0.02786	0.1709
1.693	0.01372	0.00905	0.02702	0.04585	0.01904	0.02805	0.1715
1.694	0.01384	0.00912	0.02721	0.04606	0.01916	0.02823	0.1721
1.695	0.01396	0.0092	0.02741	0.04626	0.01928	0.0284	0.1727
1.696	0.01408	0.00928	0.02761	0.04647	0.01941	0.02858	0.1733
1.697	0.01421	0.00935	0.02782	0.04667	0.01954	0.02876	0.1739
1.698	0.01433	0.00943	0.02802	0.04688	0.01967	0.02893	0.1745
1.699	0.01446	0.00951	0.02822	0.04709	0.01981	0.02911	0.175
1.7	0.01458	0.00959	0.02842	0.04729	0.01994	0.02928	0.1756
1.701	0.01471	0.00966	0.02863	0.04749	0.02008	0.02945	0.1762
1.702	0.01483	0.00974	0.02884	0.04769	0.02022	0.02961	0.1768
1.703	0.01496	0.00982	0.02904	0.04789	0.02035	0.02978	0.1774
1.704	0.01509	0.0099	0.02925	0.04809	0.02049	0.02995	0.178
1.705	0.01522	0.00997	0.02946	0.04828	0.02063	0.03011	0.1786
1.706	0.01535	0.01005	0.02966	0.04847	0.02077	0.03028	0.1792
1.707	0.01548	0.01013	0.02987	0.04866	0.0209	0.03043	0.1798
1.708	0.01561	0.01021	0.03008	0.04884	0.02103	0.03059	0.1804
1.709	0.01574	0.01029	0.03029	0.04902	0.02116	0.03074	0.1809
1.71	0.01587	0.01037	0.0305	0.0492	0.02129	0.0309	0.1815
1.711	0.016	0.01045	0.0307	0.04937	0.02141	0.03105	0.1821
1.712	0.01613	0.01053	0.03091	0.04954	0.02153	0.0312	0.1827
1.713	0.01627	0.01061	0.03112	0.0497	0.02164	0.03134	0.1833
1.714	0.0164	0.0107	0.03132	0.04986	0.02174	0.03148	0.1839
1.715	0.01653	0.01078	0.03153	0.05001	0.02185	0.03162	0.1845
1.716	0.01667	0.01086	0.03174	0.05014	0.02195	0.03176	0.185
1.717	0.0168	0.01094	0.03195	0.05027	0.02205	0.03189	0.1856
1.718	0.01693	0.01102	0.03216	0.05039	0.02215	0.03202	0.1862
1.719	0.01707	0.0111	0.03237	0.05052	0.02224	0.03214	0.1868
1.72	0.0172	0.01119	0.03258	0.05065	0.02233	0.03227	0.1874
1.721	0.01734	0.01127	0.03279	0.05077	0.02241	0.03239	0.188
1.722	0.01747	0.01135	0.033	0.05088	0.02249	0.03252	0.1886
1.723	0.0176	0.01143	0.0332	0.051	0.02256	0.03267	0.1892
1.724	0.01774	0.01152	0.03341	0.05111	0.02263	0.03281	0.1898
1.725	0.01787	0.0116	0.03362	0.05125	0.02269	0.03296	0.1904
1.726	0.01801	0.01168	0.03382	0.05142	0.02274	0.03311	0.191
1.727	0.01814	0.01177	0.03402	0.05158	0.02282	0.03326	0.1917
1.728	0.01827	0.01185	0.03421	0.05175	0.02291	0.03342	0.1923
1.729	0.01841	0.01193	0.0344	0.05191	0.023	0.03357	0.1929
1.73	0.01854	0.01202	0.0346	0.05205	0.02309	0.03372	0.1935
1.731	0.01867	0.0121	0.0348	0.05218	0.02318	0.03387	0.1942
1.732	0.0188	0.01218	0.035	0.05232	0.02327	0.03403	0.1948
1.733	0.01894	0.01226	0.03521	0.05248	0.02336	0.03418	0.1955
1.734	0.01907	0.01234	0.03542	0.05265	0.02345	0.03433	0.1961
1.735	0.0192	0.01243	0.03563	0.05284	0.02354	0.03448	0.1968
1.736	0.01933	0.01252	0.03585	0.05304	0.02363	0.03463	0.1974
1.737	0.01946	0.0126	0.03606	0.05324	0.02372	0.03478	0.1981
1.738	0.01959	0.01269	0.03629	0.05345	0.02381	0.03493	0.1988
1.739	0.01972	0.01277	0.03651	0.05367	0.0239	0.03508	0.1995
1.74	0.01985	0.01286	0.03673	0.05389	0.02398	0.03522	0.2001
1.741	0.01998	0.01295	0.03696	0.05411	0.02407	0.03536	0.2008
1.742	0.02012	0.01304	0.03718	0.05435	0.02415	0.0355	0.2016
1.743	0.02025	0.01312	0.03741	0.05458	0.02423	0.03564	0.2023
1.744	0.02038	0.01321	0.03764	0.05481	0.02431	0.03578	0.203
1.745	0.02051	0.01329	0.03786	0.05505	0.02439	0.03592	0.2038
1.746	0.02065	0.01338	0.03808	0.05529	0.02447	0.03605	0.2045
1.747	0.02078	0.01347	0.03831	0.05553	0.02455	0.03619	0.2053
1.748	0.02092	0.01356	0.03854	0.05577	0.02463	0.03633	0.2061
1.749	0.02106	0.01365	0.03877	0.05601	0.02471	0.03647	0.2069
1.75	0.0212	0.01374	0.03901	0.05625	0.02479	0.0366	0.2077
1.751	0.02134	0.01383	0.03925	0.05648	0.02487	0.03672	0.2086
1.752	0.02148	0.01392	0.03949	0.05671	0.02494	0.03685	0.2094
1.753	0.02162	0.01402	0.03973	0.05694	0.02502	0.03698	0.2103
1.754	0.02177	0.01411	0.03998	0.05717	0.02509	0.03712	0.2112
1.755	0.02192	0.0142	0.04022	0.05739	0.02517	0.03726	0.2121
1.756	0.02207	0.0143	0.04047	0.05761	0.02524	0.03741	0.213
1.757	0.02222	0.01439	0.04073	0.05783	0.02532	0.03756	0.214
1.758	0.02238	0.01448	0.04098	0.05804	0.02539	0.03771	0.215
1.759	0.02253	0.01457	0.04124	0.05825	0.02546	0.03786	0.216
1.76	0.02269	0.01466	0.0415	0.05844	0.02554	0.03801	0.217
1.761	0.02285	0.01475	0.04176	0.05864	0.02562	0.03817	0.218
1.762	0.02301	0.01484	0.04202	0.05882	0.0257	0.03833	0.219
1.763	0.02317	0.01493	0.04228	0.059	0.02578	0.03848	0.2201
1.764	0.02334	0.01502	0.04254	0.05918	0.02586	0.03864	0.2211
1.765	0.0235	0.01512	0.0428	0.05936	0.02594	0.03881	0.2222
1.766	0.02367	0.01521	0.04305	0.05954	0.02603	0.03898	0.2233
1.767	0.02384	0.0153	0.04331	0.05972	0.02612	0.03914	0.2244
1.768	0.02401	0.01539	0.04356	0.05988	0.02621	0.0393	0.2255
1.769	0.02418	0.01548	0.04381	0.06004	0.0263	0.03947	0.2266
1.77	0.02435	0.01557	0.04406	0.06019	0.02639	0.03963	0.2277
1.771	0.02451	0.01566	0.0443	0.06033	0.02649	0.0398	0.2288
1.772	0.02468	0.01575	0.04455	0.06047	0.02658	0.03997	0.2299
1.773	0.02485	0.01583	0.04478	0.06059	0.02667	0.04013	0.231
1.774	0.02502	0.01592	0.04501	0.06071	0.02676	0.0403	0.2321
1.775	0.02519	0.016	0.04524	0.06082	0.02683	0.04046	0.2332
1.776	0.02535	0.01608	0.04546	0.06093	0.02688	0.04061	0.2342
1.777	0.02552	0.01616	0.04569	0.06102	0.02695	0.04075	0.2353
1.778	0.02568	0.01625	0.04591	0.0611	0.02703	0.0409	0.2363
1.779	0.02584	0.01633	0.04613	0.06122	0.02712	0.04106	0.2373
1.78	0.02601	0.01642	0.04635	0.06136	0.02722	0.04122	0.2383
1.781	0.02616	0.0165	0.04657	0.0615	0.02733	0.04139	0.2392
1.782	0.02632	0.01659	0.04679	0.06164	0.02744	0.04156	0.2402
1.783	0.02648	0.01668	0.047	0.06178	0.02756	0.04174	0.2411
1.784	0.02663	0.01677	0.04722	0.06191	0.0277	0.04193	0.2419
1.785	0.02679	0.01686	0.04742	0.06204	0.02784	0.04211	0.2428
1.786	0.02694	0.01695	0.04762	0.06216	0.02799	0.04229	0.2436
1.787	0.02709	0.01704	0.04779	0.06229	0.02814	0.04246	0.2444
1.788	0.02724	0.01714	0.04797	0.06243	0.02829	0.04265	0.2451
1.789	0.02738	0.01723	0.04817	0.06257	0.02844	0.04283	0.2459
1.79	0.02753	0.01732	0.04837	0.0627	0.0286	0.04303	0.2466
1.791	0.02767	0.01741	0.04857	0.06284	0.02876	0.04322	0.2472
1.792	0.02782	0.0175	0.04877	0.06297	0.02893	0.04342	0.2479
1.793	0.02796	0.01759	0.04897	0.0631	0.02909	0.04361	0.2485
1.794	0.0281	0.01768	0.04919	0.06324	0.02926	0.04381	0.2491
1.795	0.02824	0.01777	0.04942	0.06337	0.02942	0.04401	0.2496
1.796	0.02838	0.01786	0.04966	0.06349	0.02958	0.04419	0.2502
1.797	0.02852	0.01795	0.04991	0.06359	0.02974	0.04436	0.2507
1.798	0.02866	0.01804	0.05017	0.06368	0.0299	0.04454	0.2512
1.799	0.0288	0.01813	0.05042	0.0638	0.03006	0.04473	0.2517
1.8	0.02894	0.01823	0.05068	0.06392	0.03022	0.04493	0.2522
1.801	0.02908	0.01831	0.05094	0.06406	0.03037	0.04513	0.2527
1.802	0.02921	0.0184	0.05121	0.06421	0.03053	0.04534	0.2531
1.803	0.02935	0.01849	0.05148	0.06437	0.03067	0.04555	0.2536
1.804	0.02949	0.01857	0.05176	0.06454	0.03081	0.04577	0.254
1.805	0.02963	0.01866	0.05205	0.06471	0.03094	0.04599	0.2545
1.806	0.02977	0.01875	0.05233	0.06488	0.03107	0.04621	0.2549
1.807	0.02991	0.01885	0.05262	0.06506	0.03119	0.04644	0.2554
1.808	0.03005	0.01895	0.0529	0.06525	0.03131	0.04667	0.2558
1.809	0.03019	0.01904	0.05319	0.06543	0.03142	0.04691	0.2563
1.81	0.03033	0.01914	0.05347	0.06552	0.03152	0.04715	0.2567
1.811	0.03047	0.01924	0.05376	0.06561	0.03161	0.04738	0.2572
1.812	0.03061	0.01934	0.05404	0.06574	0.03169	0.04761	0.2577
1.813	0.03075	0.01944	0.05433	0.0659	0.03177	0.04783	0.2582
1.814	0.03089	0.01953	0.05462	0.06608	0.03184	0.04805	0.2587
1.815	0.03103	0.01962	0.05489	0.0663	0.0319	0.04826	0.2592
1.816	0.03117	0.01972	0.05516	0.06654	0.03195	0.04847	0.2597
1.817	0.0313	0.01981	0.05542	0.06681	0.032	0.04868	0.2602
1.818	0.03144	0.0199	0.05564	0.06709	0.03206	0.04888	0.2608
1.819	0.03158	0.01999	0.05587	0.06739	0.03216	0.04907	0.2613
1.82	0.03172	0.02009	0.05609	0.06771	0.03225	0.04925	0.2619
1.821	0.03186	0.02018	0.05632	0.06803	0.03233	0.04943	0.2625
1.822	0.03199	0.02027	0.05656	0.06837	0.03242	0.0496	0.2631
1.823	0.03213	0.02037	0.0568	0.06871	0.03251	0.04977	0.2636
1.824	0.03227	0.02047	0.05704	0.06905	0.03259	0.04993	0.2643
1.825	0.03241	0.02057	0.05727	0.06939	0.03268	0.05011	0.2649
1.826	0.03255	0.02067	0.0575	0.06975	0.03275	0.05029	0.2655
1.827	0.03269	0.02076	0.05771	0.07011	0.03283	0.05047	0.2661
1.828	0.03283	0.02085	0.05792	0.07047	0.03291	0.05065	0.2667
1.829	0.03296	0.02094	0.05815	0.07083	0.03298	0.05082	0.2674
1.83	0.0331	0.02102	0.05838	0.07119	0.03306	0.05098	0.268
1.831	0.03324	0.02111	0.05861	0.07155	0.03314	0.05114	0.2686
1.832	0.03339	0.02119	0.05886	0.0719	0.03323	0.05129	0.2693
1.833	0.03353	0.02128	0.05911	0.07226	0.03332	0.05144	0.2699
1.834	0.03367	0.02137	0.05937	0.0726	0.03341	0.05158	0.2705
1.835	0.03382	0.02146	0.05965	0.07293	0.0335	0.05173	0.2712
1.836	0.03397	0.02155	0.05995	0.07326	0.03358	0.05188	0.2718
1.837	0.03412	0.02165	0.06025	0.07357	0.03367	0.05202	0.2724
1.838	0.03428	0.02174	0.06056	0.07387	0.03376	0.05215	0.2731
1.839	0.03444	0.02183	0.06087	0.07416	0.03384	0.05227	0.2737
1.84	0.0346	0.02192	0.06118	0.07443	0.03393	0.05239	0.2743
1.841	0.03476	0.02201	0.06149	0.07467	0.03401	0.05249	0.2749
1.842	0.03493	0.02211	0.06182	0.07489	0.03408	0.0526	0.2755
1.843	0.0351	0.0222	0.06214	0.07509	0.03415	0.05269	0.2761
1.844	0.03528	0.0223	0.06247	0.07528	0.03418	0.05278	0.2767
1.845	0.03546	0.02239	0.06279	0.07546	0.03419	0.05287	0.2772
1.846	0.03564	0.02248	0.06311	0.07565	0.03423	0.05298	0.2778
1.847	0.03583	0.02258	0.06344	0.07583	0.03429	0.05309	0.2784
1.848	0.03603	0.02267	0.06377	0.07601	0.03437	0.0532	0.2789
1.849	0.03622	0.02276	0.0641	0.07617	0.03447	0.05332	0.2794
1.85	0.03642	0.02286	0.06442	0.07632	0.03457	0.05344	0.28
1.851	0.03663	0.02296	0.06474	0.07645	0.03468	0.05355	0.2805
1.852	0.03684	0.02306	0.06505	0.07655	0.03481	0.05366	0.281
1.853	0.03705	0.02316	0.06535	0.07663	0.03495	0.05378	0.2815
1.854	0.03726	0.02326	0.06565	0.07668	0.03509	0.05391	0.2819
1.855	0.03748	0.02336	0.06595	0.07673	0.03525	0.05404	0.2824
1.856	0.0377	0.02346	0.06624	0.07676	0.03541	0.05417	0.2829
1.857	0.03792	0.02356	0.0665	0.07677	0.03558	0.05431	0.2833
1.858	0.03814	0.02365	0.06676	0.07677	0.03575	0.05444	0.2837
1.859	0.03836	0.02373	0.06701	0.07685	0.03593	0.05458	0.2842
1.86	0.03858	0.02381	0.06725	0.07699	0.0361	0.05472	0.2846
1.861	0.03879	0.0239	0.06749	0.07712	0.03627	0.05487	0.285
1.862	0.03901	0.02398	0.06771	0.07726	0.03644	0.05503	0.2854
1.863	0.03922	0.02407	0.06792	0.0774	0.03662	0.05519	0.2857
1.864	0.03944	0.02416	0.06811	0.07754	0.03679	0.05534	0.2861
1.865	0.03964	0.02426	0.0683	0.07768	0.03697	0.05549	0.2865
1.866	0.03985	0.02435	0.06849	0.07783	0.03715	0.05564	0.2869
1.867	0.04006	0.02444	0.06871	0.07797	0.03732	0.05579	0.2872
1.868	0.04026	0.02454	0.06893	0.07812	0.03749	0.05595	0.2876
1.869	0.04045	0.02463	0.06914	0.07826	0.03767	0.0561	0.2879
1.87	0.04064	0.02473	0.06935	0.0784	0.03784	0.05622	0.2883
1.871	0.04083	0.02482	0.06954	0.07855	0.038	0.05635	0.2887
1.872	0.04101	0.0249	0.06971	0.07871	0.03815	0.05649	0.2891
1.873	0.04118	0.02498	0.06989	0.07888	0.0383	0.05665	0.2895
1.874	0.04135	0.02505	0.07006	0.07906	0.03844	0.05681	0.2899
1.875	0.04151	0.02512	0.07024	0.07923	0.03858	0.05698	0.2903
1.876	0.04167	0.0252	0.07045	0.0794	0.03871	0.05716	0.2908
1.877	0.04182	0.02528	0.07066	0.07953	0.03884	0.05735	0.2912
1.878	0.04197	0.02536	0.07088	0.07958	0.03895	0.05754	0.2917
1.879	0.04211	0.02546	0.07111	0.07965	0.03905	0.05773	0.2923
1.88	0.04225	0.02556	0.07132	0.07974	0.03914	0.05792	0.2929
1.881	0.04239	0.02566	0.07153	0.07986	0.03923	0.05811	0.2935
1.882	0.04252	0.02576	0.07174	0.08	0.0393	0.05829	0.2941
1.883	0.04265	0.02586	0.07194	0.08018	0.03935	0.05848	0.2948
1.884	0.04277	0.02596	0.07216	0.08037	0.03939	0.05867	0.2956
1.885	0.0429	0.02606	0.07238	0.08057	0.03942	0.05886	0.2964
1.886	0.04302	0.02616	0.0726	0.0808	0.03944	0.05904	0.2972
1.887	0.04314	0.02626	0.0728	0.08103	0.0395	0.05919	0.2981
1.888	0.04326	0.02635	0.07301	0.08126	0.03958	0.05937	0.299
1.889	0.04337	0.02645	0.07323	0.08151	0.03965	0.05955	0.3
1.89	0.04349	0.02654	0.07344	0.08177	0.03972	0.05974	0.3011
1.891	0.0436	0.02664	0.07365	0.08205	0.03979	0.05994	0.3022
1.892	0.04372	0.02673	0.07386	0.08229	0.03987	0.06016	0.3033
1.893	0.04383	0.02682	0.07406	0.08251	0.03995	0.06039	0.3045
1.894	0.04395	0.02691	0.07422	0.08277	0.04004	0.06061	0.3057
1.895	0.04406	0.027	0.07438	0.08305	0.04013	0.06084	0.307
1.896	0.04418	0.02708	0.07456	0.08335	0.04022	0.06106	0.3083
1.897	0.0443	0.02716	0.07474	0.08366	0.04032	0.06128	0.3097
1.898	0.04442	0.02724	0.07492	0.08399	0.04043	0.0615	0.3111
1.899	0.04454	0.02731	0.07512	0.08432	0.04053	0.06173	0.3125
1.9	0.04466	0.02738	0.07533	0.08466	0.04063	0.06198	0.314
1.901	0.04478	0.02746	0.07555	0.08502	0.04073	0.06223	0.3154
1.902	0.0449	0.02752	0.07577	0.08538	0.04082	0.06248	0.3169
1.903	0.04502	0.02758	0.07599	0.08575	0.04092	0.06273	0.3184
1.904	0.04513	0.02764	0.07622	0.08612	0.04098	0.06298	0.3199
1.905	0.04525	0.0277	0.07646	0.08648	0.04103	0.06322	0.3214
1.906	0.04537	0.02775	0.07672	0.08684	0.04111	0.06343	0.3229
1.907	0.04549	0.0278	0.07698	0.08721	0.0412	0.06365	0.3244
1.908	0.04561	0.02787	0.07725	0.08758	0.04131	0.06388	0.3258
1.909	0.04573	0.02793	0.07753	0.08794	0.04142	0.0641	0.3273
1.91	0.04585	0.028	0.0778	0.08829	0.04155	0.06433	0.3287
1.911	0.04597	0.02806	0.07801	0.08863	0.04169	0.06455	0.33
1.912	0.0461	0.02812	0.07824	0.08895	0.04183	0.06476	0.3314
1.913	0.04622	0.02815	0.07849	0.08927	0.04198	0.06496	0.3327
1.914	0.04635	0.02819	0.07876	0.08957	0.04215	0.06517	0.3339
1.915	0.04648	0.02823	0.07903	0.08986	0.04232	0.06538	0.3351
1.916	0.04661	0.02827	0.07931	0.09013	0.0425	0.06558	0.3363
1.917	0.04674	0.02831	0.0796	0.09039	0.04269	0.06577	0.3374
1.918	0.04688	0.02836	0.07989	0.09063	0.04288	0.06596	0.3384
1.919	0.04702	0.02841	0.0802	0.09084	0.04306	0.06619	0.3394
1.92	0.04716	0.02847	0.08051	0.09103	0.04325	0.06641	0.3404
1.921	0.0473	0.02853	0.08081	0.09119	0.04344	0.06663	0.3413
1.922	0.04745	0.02861	0.08112	0.09133	0.04363	0.06684	0.3421
1.923	0.0476	0.02869	0.08144	0.09142	0.04382	0.06704	0.3429
1.924	0.04775	0.02878	0.08177	0.09148	0.044	0.06723	0.3436
1.925	0.04791	0.02887	0.0821	0.0915	0.04417	0.06741	0.3443
1.926	0.04807	0.02896	0.08244	0.09155	0.04434	0.06758	0.345
1.927	0.04824	0.02905	0.08277	0.09168	0.04449	0.06774	0.3456
1.928	0.04841	0.02915	0.08309	0.09181	0.04464	0.06789	0.3461
1.929	0.04859	0.02924	0.08341	0.09194	0.04479	0.06803	0.3467
1.93	0.04877	0.02934	0.0837	0.09205	0.04493	0.06818	0.3472
1.931	0.04895	0.02944	0.084	0.09216	0.04506	0.06831	0.3476
1.932	0.04914	0.02953	0.0843	0.09226	0.0452	0.06839	0.348
1.933	0.04933	0.02963	0.08459	0.09235	0.04534	0.06847	0.3485
1.934	0.04952	0.02972	0.08488	0.09243	0.04548	0.06855	0.3488
1.935	0.04971	0.02982	0.08516	0.0925	0.04558	0.06866	0.3492
1.936	0.0499	0.02991	0.08541	0.09256	0.04568	0.06881	0.3496
1.937	0.0501	0.03001	0.08566	0.09261	0.04578	0.06897	0.3499
1.938	0.05029	0.0301	0.08591	0.09266	0.04587	0.06913	0.3502
1.939	0.05049	0.0302	0.08616	0.09269	0.04596	0.0693	0.3505
1.94	0.05068	0.03029	0.08641	0.09272	0.04604	0.06946	0.3509
1.941	0.05088	0.03038	0.08664	0.0928	0.0461	0.06964	0.3512
1.942	0.05107	0.03046	0.08688	0.0929	0.04615	0.06981	0.3515
1.943	0.05126	0.03054	0.08716	0.09301	0.04618	0.06999	0.3518
1.944	0.05145	0.03061	0.08745	0.09309	0.04622	0.07018	0.3521
1.945	0.05164	0.03068	0.08774	0.09318	0.04626	0.07037	0.3524
1.946	0.05181	0.03075	0.08803	0.09327	0.04628	0.07056	0.3528
1.947	0.05199	0.03081	0.08832	0.09337	0.04636	0.07076	0.3531
1.948	0.05215	0.03084	0.08861	0.09348	0.04646	0.07095	0.3534
1.949	0.05231	0.03088	0.08889	0.09359	0.04657	0.07113	0.3538
1.95	0.05247	0.03091	0.08917	0.0937	0.04669	0.07132	0.3541
1.951	0.05261	0.03095	0.08945	0.09381	0.0468	0.0715	0.3544
1.952	0.05275	0.03099	0.08973	0.09393	0.04692	0.07167	0.3548
1.953	0.05288	0.03103	0.08998	0.09403	0.04703	0.07184	0.3551
1.954	0.05301	0.03107	0.09022	0.09407	0.04714	0.07203	0.3554
1.955	0.05313	0.03111	0.09045	0.09413	0.04726	0.07224	0.3558
1.956	0.05325	0.03115	0.09068	0.09415	0.04737	0.07245	0.3561
1.957	0.05335	0.03118	0.09089	0.09421	0.04749	0.07266	0.3564
1.958	0.05346	0.03121	0.09108	0.09431	0.0476	0.07286	0.3567
1.959	0.05356	0.03123	0.09126	0.09443	0.04765	0.07305	0.357
1.96	0.05366	0.03125	0.09148	0.09459	0.04772	0.07324	0.3574
1.961	0.05376	0.03127	0.09172	0.09478	0.04782	0.07344	0.3576
1.962	0.05385	0.03131	0.09195	0.09499	0.04793	0.07363	0.3579
1.963	0.05394	0.03135	0.09218	0.09522	0.04806	0.07382	0.3582
1.964	0.05403	0.0314	0.09239	0.09547	0.0482	0.074	0.3585
1.965	0.05413	0.03145	0.0926	0.09573	0.04835	0.07419	0.3587
1.966	0.05422	0.03151	0.0928	0.096	0.04851	0.07437	0.359
1.967	0.05431	0.03156	0.093	0.09628	0.04867	0.07454	0.3593
1.968	0.05441	0.03161	0.09318	0.09657	0.04883	0.0747	0.3595
1.969	0.05451	0.03167	0.09338	0.09687	0.049	0.07484	0.3597
1.97	0.05461	0.03172	0.09359	0.09716	0.04916	0.07493	0.36
1.971	0.05472	0.03178	0.09381	0.09747	0.04934	0.07502	0.3602
1.972	0.05483	0.03183	0.09402	0.09778	0.04951	0.07512	0.3604
1.973	0.05494	0.03188	0.09421	0.09808	0.0497	0.07523	0.3606
1.974	0.05507	0.03192	0.09438	0.09841	0.04988	0.07535	0.3609
1.975	0.0552	0.03197	0.09453	0.09874	0.05007	0.07545	0.3611
1.976	0.05535	0.032	0.09472	0.09899	0.05025	0.07562	0.3614
1.977	0.05551	0.03203	0.09491	0.09924	0.05043	0.07578	0.3617
1.978	0.05567	0.03206	0.09509	0.09949	0.05063	0.07594	0.362
1.979	0.05584	0.03209	0.09527	0.09974	0.05078	0.07611	0.3623
1.98	0.05601	0.03211	0.09545	0.09999	0.05094	0.07627	0.3627
1.981	0.05619	0.03214	0.09562	0.1002	0.0511	0.07644	0.3631
1.982	0.05638	0.03216	0.09579	0.1005	0.05126	0.07661	0.3635
1.983	0.05657	0.03218	0.09597	0.1007	0.05142	0.07678	0.364
1.984	0.05676	0.0322	0.09613	0.101	0.05158	0.07695	0.3645
1.985	0.05696	0.03222	0.0963	0.1013	0.05174	0.07712	0.3651
1.986	0.05717	0.03224	0.09647	0.1015	0.0519	0.0773	0.3657
1.987	0.05738	0.03226	0.09663	0.1018	0.05206	0.07747	0.3663
1.988	0.05759	0.03227	0.09679	0.102	0.05222	0.07765	0.3671
1.989	0.05781	0.03228	0.09695	0.1023	0.05238	0.07782	0.3679
1.99	0.05804	0.03229	0.0971	0.1025	0.05254	0.078	0.3687
1.991	0.05827	0.0323	0.09725	0.1028	0.0527	0.07818	0.3696
1.992	0.05851	0.03231	0.09741	0.103	0.05287	0.07836	0.3707
1.993	0.05875	0.03232	0.09755	0.1033	0.05303	0.07854	0.3718
1.994	0.059	0.03232	0.0977	0.1036	0.05319	0.07873	0.373
1.995	0.05925	0.03232	0.09785	0.1038	0.05335	0.07891	0.3742
1.996	0.05951	0.03233	0.09799	0.1041	0.05351	0.0791	0.3755
1.997	0.05977	0.03233	0.09813	0.1043	0.05367	0.07928	0.3769
1.998	0.06004	0.03232	0.09827	0.1046	0.05384	0.07947	0.3783
1.999	0.06032	0.03232	0.0984	0.1049	0.054	0.07966	0.3798
2	0.06041	0.03179	0.1016	0.1027	0.05324	0.07898	0.3813

## Sheet: Fig.2c
1	230.3		1	217.372
2	256.2		2	78.54
3	381.3		3	0.37686
4	232.6		4	7.5065
5	195.3		5	33.3955
6	178.3		6	79.5697
7	145.3		7	170.415
8	75.91		8	98.4262
9	41.94		9	98.5014

## Sheet: Fig.2e
11175	-0.00124	-0.00172
11180	0.00532	0.00286
11185	0.00968	0.00985
11190	0.01607	0.0183
11195	0.04004	0.03911
11195.7	0.04437	0.04451
11196.4	0.0459	0.04695
11197.1	0.0531	0.05168
11197.8	0.06131	0.05812
11198.5	0.06004	0.06023
11199.2	0.06908	0.06944
11199.9	0.07269	0.07474
11200.6	0.08181	0.08343
11201.3	0.09443	0.0943
11202	0.09853	0.10252
11202.7	0.11638	0.11704
11203.4	0.12748	0.13325
11204.1	0.14471	0.15083
11204.8	0.16294	0.17042
11205.5	0.18714	0.19446
11206.2	0.21401	0.22101
11206.9	0.2485	0.25755
11207.6	0.28521	0.29734
11208.3	0.34103	0.35194
11209	0.40462	0.41107
11209.7	0.4789	0.485
11210.4	0.57954	0.57895
11211.1	0.69423	0.68447
11211.8	0.84594	0.82033
11212.5	1.02338	0.9711
11213.2	1.23863	1.14872
11213.9	1.47592	1.32476
11214.6	1.73672	1.49393
11215.3	1.99622	1.63992
11216	2.21827	1.7631
11216.7	2.37773	1.8152
11217.4	2.44001	1.82508
11218.1	2.37308	1.79219
11218.8	2.20022	1.71866
11219.5	1.98137	1.60589
11220.2	1.74966	1.4751
11220.9	1.53864	1.34606
11221.6	1.36273	1.23284
11222.3	1.22248	1.13855
11223	1.11189	1.05669
11223.7	1.03128	0.9993
11224.4	0.97024	0.95185
11225.1	0.92861	0.91611
11225.8	0.89558	0.89226
11226.5	0.87572	0.87171
11227.2	0.86258	0.85963
11227.9	0.85819	0.85469
11228.6	0.84692	0.85209
11229.3	0.84062	0.84593
11230	0.84176	0.84819
11230.7	0.83327	0.8475
11231.4	0.83637	0.84615
11232.1	0.84091	0.84974
11232.8	0.83884	0.85213
11233.5	0.83822	0.84885
11234.2	0.83684	0.85173
11234.9	0.84314	0.85208
11235.6	0.84978	0.85369
11236.3	0.85754	0.86293
11237	0.86376	0.87083
11237.7	0.87167	0.87255
11238.4	0.87969	0.8806
11239.1	0.8832	0.88848
11239.8	0.89005	0.89433
11240.5	0.89494	0.89801
11241.2	0.90055	0.90869
11241.9	0.90569	0.91442
11242.6	0.91506	0.9199
11243.3	0.91636	0.9256
11244	0.92116	0.93296
11244.7	0.92219	0.93679
11245.4	0.92979	0.93971
11246.1	0.92752	0.94323
11246.8	0.93686	0.9539
11247.5	0.94644	0.96041
11248.2	0.94875	0.96394
11248.9	0.95598	0.97185
11249.6	0.96319	0.97866
11250.3	0.9706	0.98664
11251	0.97509	0.99592
11251.7	0.98364	1.00392
11252.4	0.99325	1.01253
11253.1	1.00281	1.0156
11253.8	1.01101	1.02522
11254.5	1.01956	1.03551
11255.2	1.03446	1.04902
11255.9	1.03987	1.05365
11256.6	1.05692	1.06337
11257.3	1.06026	1.0695
11258	1.07574	1.08088
11258.7	1.08665	1.08948
11259.4	1.10331	1.10032
11260.1	1.11281	1.10349
11260.8	1.11923	1.11324
11261.5	1.12981	1.12335
11262.2	1.13766	1.13098
11262.9	1.14503	1.13266
11263.6	1.14894	1.13618
11264.3	1.15709	1.14248
11265	1.16089	1.14127
11266	1.15353	1.14042
11267	1.14702	1.13386
11268	1.13582	1.12228
11269	1.12829	1.11356
11270	1.11433	1.10541
11271	1.09336	1.09421
11272	1.08236	1.08115
11273	1.06995	1.07067
11274	1.05277	1.05594
11275	1.03908	1.04735
11276	1.02506	1.02998
11277	1.0179	1.01922
11278	1.00385	1.01118
11279	0.99055	1.00056
11280	0.98317	0.98842
11281	0.97403	0.98208
11282	0.96678	0.9768
11283	0.96317	0.97386
11284	0.95738	0.96744
11285	0.95959	0.96846
11286	0.96191	0.96634
11287	0.95877	0.96452
11288	0.95642	0.9594
11289	0.95461	0.9567
11290	0.95548	0.9585
11291	0.9545	0.95763
11292	0.95488	0.95813
11293	0.95433	0.95678
11294	0.95447	0.95655
11295	0.95732	0.95125
11296	0.95442	0.95352
11297	0.95044	0.95419
11298	0.95719	0.95433
11299	0.95746	0.95729
11300	0.95803	0.95858
11301	0.95683	0.95918
11302	0.9586	0.9598
11303	0.95649	0.95862
11304	0.96577	0.96473
11305	0.96538	0.96439
11306	0.96592	0.96556
11307	0.96614	0.9718
11308	0.97178	0.9726
11309	0.967	0.97392
11310	0.97133	0.97475
11311	0.97266	0.98066
11312	0.97299	0.97873
11313	0.97637	0.97999
11314	0.97956	0.98509
11315	0.98452	0.98652
11317	0.99012	0.99351
11319	0.99175	0.99896
11321	0.99563	1.0059
11323	1.00588	1.01237
11325	1.01814	1.0216
11327	1.02242	1.0253
11329	1.0312	1.02777
11331	1.0327	1.03344
11333	1.04295	1.03928
11335	1.04336	1.04246
11337	1.03963	1.0399
11339	1.04335	1.04327
11341	1.0327	1.04202
11343	1.03994	1.03837
11345	1.02898	1.0375
11347	1.02864	1.03252
11349	1.02733	1.03139
11351	1.01824	1.02495
11353	1.0152	1.02171
11355	1.01093	1.01496
11357	1.00857	1.01605
11359	1.00569	1.0106
11361	1.00264	1.00876
11363	1.00091	1.00379
11365	0.99573	1.00249
11367	0.9995	0.99855
11369	0.99527	0.99294
11371	0.98781	0.99079
11373	0.9931	0.98726
11375	0.98684	0.98996
11377	0.99114	0.99113
11379	0.98651	0.98502
11381	0.99118	0.9861
11383	0.98741	0.9861
11385	0.98192	0.98304
11387	0.9889	0.98474
11389	0.99035	0.98687
11391	0.98813	0.9872
11393	0.98996	0.9887
11395	0.98852	0.98835
11397	0.99343	0.99057
11399	0.99353	0.99309
11401	0.99545	0.99477

## Sheet: Fig.2f
0.8	0.2849	0.8	8.431
0.801	0.2852	0.801	8.417
0.802	0.2905	0.802	8.403
0.803	0.2978	0.803	8.39
0.804	0.3012	0.804	8.377
0.805	0.3041	0.805	8.364
0.806	0.3122	0.806	8.351
0.807	0.3194	0.807	8.338
0.808	0.3199	0.808	8.326
0.809	0.3313	0.809	8.313
0.81	0.3376	0.81	8.301
0.811	0.34	0.811	8.29
0.812	0.3423	0.812	8.278
0.813	0.348	0.813	8.267
0.814	0.3574	0.814	8.256
0.815	0.3585	0.815	8.245
0.816	0.3587	0.816	8.234
0.817	0.3644	0.817	8.224
0.818	0.3711	0.818	8.214
0.819	0.3797	0.819	8.204
0.82	0.3811	0.82	8.195
0.821	0.3903	0.821	8.185
0.822	0.3944	0.822	8.176
0.823	0.3991	0.823	8.167
0.824	0.4007	0.824	8.159
0.825	0.4037	0.825	8.151
0.826	0.411	0.826	8.143
0.827	0.4189	0.827	8.135
0.828	0.4234	0.828	8.127
0.829	0.4215	0.829	8.12
0.83	0.4249	0.83	8.113
0.831	0.4253	0.831	8.106
0.832	0.4377	0.832	8.099
0.833	0.4424	0.833	8.092
0.834	0.443	0.834	8.086
0.835	0.4477	0.835	8.08
0.836	0.4546	0.836	8.074
0.837	0.4529	0.837	8.068
0.838	0.4579	0.838	8.062
0.839	0.4596	0.839	8.056
0.84	0.4686	0.84	8.051
0.841	0.4791	0.841	8.046
0.842	0.4788	0.842	8.04
0.843	0.4785	0.843	8.035
0.844	0.4811	0.844	8.03
0.845	0.4826	0.845	8.025
0.846	0.4902	0.846	8.02
0.847	0.4911	0.847	8.015
0.848	0.4952	0.848	8.01
0.849	0.5018	0.849	8.006
0.85	0.5049	0.85	8.001
0.851	0.5102	0.851	7.996
0.852	0.5225	0.852	7.991
0.853	0.5173	0.853	7.987
0.854	0.5184	0.854	7.982
0.855	0.5235	0.855	7.977
0.856	0.5265	0.856	7.972
0.857	0.5334	0.857	7.968
0.858	0.535	0.858	7.963
0.859	0.5345	0.859	7.958
0.86	0.5391	0.86	7.953
0.861	0.5448	0.861	7.948
0.862	0.5484	0.862	7.943
0.863	0.5518	0.863	7.938
0.864	0.5534	0.864	7.933
0.865	0.5559	0.865	7.927
0.866	0.5631	0.866	7.922
0.867	0.5649	0.867	7.916
0.868	0.5687	0.868	7.911
0.869	0.5712	0.869	7.905
0.87	0.5764	0.87	7.899
0.871	0.5759	0.871	7.893
0.872	0.5814	0.872	7.887
0.873	0.5826	0.873	7.881
0.874	0.5838	0.874	7.874
0.875	0.5901	0.875	7.868
0.876	0.593	0.876	7.861
0.877	0.5944	0.877	7.854
0.878	0.5963	0.878	7.847
0.879	0.6005	0.879	7.84
0.88	0.6036	0.88	7.833
0.881	0.6032	0.881	7.825
0.882	0.6139	0.882	7.818
0.883	0.6164	0.883	7.81
0.884	0.6194	0.884	7.802
0.885	0.623	0.885	7.795
0.886	0.6285	0.886	7.787
0.887	0.6245	0.887	7.778
0.888	0.6315	0.888	7.77
0.889	0.6344	0.889	7.762
0.89	0.6385	0.89	7.753
0.891	0.6376	0.891	7.745
0.892	0.644	0.892	7.736
0.893	0.6487	0.893	7.727
0.894	0.6451	0.894	7.718
0.895	0.6436	0.895	7.709
0.896	0.6468	0.896	7.7
0.897	0.6563	0.897	7.691
0.898	0.6588	0.898	7.681
0.899	0.6663	0.899	7.672
0.9	0.6648	0.9	7.663
0.901	0.6681	0.901	7.653
0.902	0.6711	0.902	7.644
0.903	0.6726	0.903	7.634
0.904	0.6707	0.904	7.625
0.905	0.6742	0.905	7.615
0.906	0.6789	0.906	7.605
0.907	0.6839	0.907	7.596
0.908	0.6822	0.908	7.586
0.909	0.6876	0.909	7.576
0.91	0.6914	0.91	7.566
0.911	0.6976	0.911	7.556
0.912	0.6971	0.912	7.546
0.913	0.7026	0.913	7.537
0.914	0.7054	0.914	7.527
0.915	0.7021	0.915	7.517
0.916	0.7087	0.916	7.507
0.917	0.7078	0.917	7.497
0.918	0.7078	0.918	7.487
0.919	0.7067	0.919	7.477
0.92	0.716	0.92	7.467
0.921	0.7212	0.921	7.457
0.922	0.7232	0.922	7.447
0.923	0.7219	0.923	7.437
0.924	0.7284	0.924	7.427
0.925	0.7333	0.925	7.418
0.926	0.733	0.926	7.408
0.927	0.7301	0.927	7.398
0.928	0.7417	0.928	7.388
0.929	0.7437	0.929	7.378
0.93	0.7485	0.93	7.369
0.931	0.7463	0.931	7.359
0.932	0.7494	0.932	7.349
0.933	0.7539	0.933	7.34
0.934	0.7533	0.934	7.33
0.935	0.7529	0.935	7.321
0.936	0.751	0.936	7.312
0.937	0.7621	0.937	7.303
0.938	0.7631	0.938	7.293
0.939	0.7636	0.939	7.284
0.94	0.7687	0.94	7.276
0.941	0.7768	0.941	7.267
0.942	0.7765	0.942	7.258
0.943	0.7746	0.943	7.25
0.944	0.779	0.944	7.241
0.945	0.7802	0.945	7.233
0.946	0.7837	0.946	7.225
0.947	0.785	0.947	7.217
0.948	0.7914	0.948	7.209
0.949	0.793	0.949	7.201
0.95	0.7929	0.95	7.194
0.951	0.7976	0.951	7.187
0.952	0.799	0.952	7.18
0.953	0.8048	0.953	7.173
0.954	0.8002	0.954	7.166
0.955	0.8034	0.955	7.159
0.956	0.8068	0.956	7.153
0.957	0.8085	0.957	7.147
0.958	0.8099	0.958	7.141
0.959	0.8179	0.959	7.135
0.96	0.819	0.96	7.13
0.961	0.8196	0.961	7.124
0.962	0.8218	0.962	7.119
0.963	0.8249	0.963	7.114
0.964	0.8319	0.964	7.109
0.965	0.8308	0.965	7.105
0.966	0.8354	0.966	7.1
0.967	0.837	0.967	7.096
0.968	0.837	0.968	7.092
0.969	0.8381	0.969	7.089
0.97	0.8385	0.97	7.085
0.971	0.8436	0.971	7.082
0.972	0.8513	0.972	7.079
0.973	0.853	0.973	7.076
0.974	0.8545	0.974	7.073
0.975	0.8585	0.975	7.07
0.976	0.8589	0.976	7.068
0.977	0.8589	0.977	7.066
0.978	0.8634	0.978	7.064
0.979	0.8689	0.979	7.062
0.98	0.8744	0.98	7.061
0.981	0.8684	0.981	7.06
0.982	0.877	0.982	7.059
0.983	0.8819	0.983	7.058
0.984	0.8812	0.984	7.057
0.985	0.8812	0.985	7.057
0.986	0.8838	0.986	7.057
0.987	0.8854	0.987	7.057
0.988	0.8924	0.988	7.057
0.989	0.8935	0.989	7.057
0.99	0.8924	0.99	7.058
0.991	0.8975	0.991	7.059
0.992	0.8981	0.992	7.06
0.993	0.9017	0.993	7.062
0.994	0.9061	0.994	7.064
0.995	0.9104	0.995	7.065
0.996	0.9129	0.996	7.068
0.997	0.9139	0.997	7.07
0.998	0.9225	0.998	7.073
0.999	0.9219	0.999	7.076
1	0.9147	1	7.079
1.001	0.9245	1.001	7.082
1.002	0.9258	1.002	7.086
1.003	0.928	1.003	7.09
1.004	0.9282	1.004	7.094
1.005	0.9324	1.005	7.099
1.006	0.9404	1.006	7.103
1.007	0.9429	1.007	7.108
1.008	0.9415	1.008	7.114
1.009	0.9486	1.009	7.119
1.01	0.9511	1.01	7.125
1.011	0.9541	1.011	7.131
1.012	0.9574	1.012	7.137
1.013	0.957	1.013	7.144
1.014	0.9598	1.014	7.15
1.015	0.9626	1.015	7.157
1.016	0.9633	1.016	7.165
1.017	0.9693	1.017	7.172
1.018	0.971	1.018	7.18
1.019	0.9757	1.019	7.188
1.02	0.9781	1.02	7.196
1.021	0.9758	1.021	7.204
1.022	0.9841	1.022	7.213
1.023	0.9853	1.023	7.222
1.024	0.9922	1.024	7.231
1.025	0.9961	1.025	7.24
1.026	1.002	1.026	7.25
1.027	1.003	1.027	7.259
1.028	1.006	1.028	7.269
1.029	1.01	1.029	7.279
1.03	1.011	1.03	7.289
1.031	1.014	1.031	7.3
1.032	1.018	1.032	7.31
1.033	1.026	1.033	7.321
1.034	1.024	1.034	7.332
1.035	1.023	1.035	7.343
1.036	1.032	1.036	7.354
1.037	1.035	1.037	7.366
1.038	1.039	1.038	7.377
1.039	1.038	1.039	7.389
1.04	1.043	1.04	7.4
1.041	1.045	1.041	7.412
1.042	1.048	1.042	7.424
1.043	1.056	1.043	7.437
1.044	1.057	1.044	7.449
1.045	1.06	1.045	7.461
1.046	1.064	1.046	7.474
1.047	1.062	1.047	7.487
1.048	1.069	1.048	7.5
1.049	1.073	1.049	7.513
1.05	1.072	1.05	7.526
1.051	1.075	1.051	7.539
1.052	1.084	1.052	7.552
1.053	1.086	1.053	7.566
1.054	1.086	1.054	7.579
1.055	1.094	1.055	7.593
1.056	1.092	1.056	7.606
1.057	1.097	1.057	7.62
1.058	1.098	1.058	7.634
1.059	1.101	1.059	7.648
1.06	1.105	1.06	7.662
1.061	1.108	1.061	7.676
1.062	1.111	1.062	7.69
1.063	1.116	1.063	7.705
1.064	1.118	1.064	7.719
1.065	1.123	1.065	7.733
1.066	1.128	1.066	7.748
1.067	1.133	1.067	7.762
1.068	1.132	1.068	7.777
1.069	1.137	1.069	7.791
1.07	1.145	1.07	7.806
1.071	1.145	1.071	7.82
1.072	1.145	1.072	7.835
1.073	1.151	1.073	7.849
1.074	1.156	1.074	7.864
1.075	1.159	1.075	7.878
1.076	1.162	1.076	7.892
1.077	1.166	1.077	7.907
1.078	1.17	1.078	7.921
1.079	1.169	1.079	7.935
1.08	1.178	1.08	7.95
1.081	1.179	1.081	7.964
1.082	1.184	1.082	7.978
1.083	1.188	1.083	7.992
1.084	1.194	1.084	8.006
1.085	1.196	1.085	8.019
1.086	1.195	1.086	8.033
1.087	1.203	1.087	8.047
1.088	1.213	1.088	8.06
1.089	1.211	1.089	8.073
1.09	1.216	1.09	8.087
1.091	1.22	1.091	8.1
1.092	1.228	1.092	8.113
1.093	1.23	1.093	8.125
1.094	1.234	1.094	8.138
1.095	1.23	1.095	8.151
1.096	1.232	1.096	8.163
1.097	1.24	1.097	8.175
1.098	1.24	1.098	8.187
1.099	1.243	1.099	8.199
1.1	1.249	1.1	8.211
1.101	1.251	1.101	8.222
1.102	1.256	1.102	8.234
1.103	1.265	1.103	8.245
1.104	1.266	1.104	8.256
1.105	1.273	1.105	8.267
1.106	1.278	1.106	8.278
1.107	1.276	1.107	8.289
1.108	1.283	1.108	8.299
1.109	1.287	1.109	8.309
1.11	1.29	1.11	8.319
1.111	1.288	1.111	8.329
1.112	1.294	1.112	8.339
1.113	1.3	1.113	8.348
1.114	1.305	1.114	8.358
1.115	1.305	1.115	8.367
1.116	1.315	1.116	8.376
1.117	1.318	1.117	8.385
1.118	1.321	1.118	8.393
1.119	1.323	1.119	8.402
1.12	1.33	1.12	8.41
1.121	1.334	1.121	8.418
1.122	1.338	1.122	8.426
1.123	1.343	1.123	8.434
1.124	1.346	1.124	8.441
1.125	1.35	1.125	8.449
1.126	1.353	1.126	8.456
1.127	1.358	1.127	8.463
1.128	1.363	1.128	8.47
1.129	1.368	1.129	8.476
1.13	1.373	1.13	8.483
1.131	1.377	1.131	8.489
1.132	1.382	1.132	8.495
1.133	1.381	1.133	8.501
1.134	1.385	1.134	8.507
1.135	1.389	1.135	8.512
1.136	1.396	1.136	8.518
1.137	1.401	1.137	8.523
1.138	1.401	1.138	8.528
1.139	1.411	1.139	8.533
1.14	1.416	1.14	8.538
1.141	1.422	1.141	8.542
1.142	1.423	1.142	8.547
1.143	1.431	1.143	8.551
1.144	1.433	1.144	8.555
1.145	1.437	1.145	8.559
1.146	1.442	1.146	8.563
1.147	1.446	1.147	8.567
1.148	1.452	1.148	8.57
1.149	1.457	1.149	8.574
1.15	1.46	1.15	8.577
1.151	1.466	1.151	8.58
1.152	1.471	1.152	8.583
1.153	1.47	1.153	8.586
1.154	1.477	1.154	8.589
1.155	1.483	1.155	8.591
1.156	1.485	1.156	8.594
1.157	1.488	1.157	8.596
1.158	1.494	1.158	8.598
1.159	1.505	1.159	8.6
1.16	1.508	1.16	8.602
1.161	1.512	1.161	8.604
1.162	1.52	1.162	8.606
1.163	1.523	1.163	8.608
1.164	1.532	1.164	8.609
1.165	1.531	1.165	8.611
1.166	1.536	1.166	8.612
1.167	1.541	1.167	8.613
1.168	1.547	1.168	8.614
1.169	1.553	1.169	8.615
1.17	1.558	1.17	8.616
1.171	1.566	1.171	8.617
1.172	1.563	1.172	8.618
1.173	1.576	1.173	8.618
1.174	1.581	1.174	8.619
1.175	1.582	1.175	8.619
1.176	1.591	1.176	8.62
1.177	1.593	1.177	8.62
1.178	1.597	1.178	8.62
1.179	1.602	1.179	8.62
1.18	1.606	1.18	8.62
1.181	1.619	1.181	8.62
1.182	1.625	1.182	8.62
1.183	1.628	1.183	8.619
1.184	1.632	1.184	8.619
1.185	1.639	1.185	8.618
1.186	1.64	1.186	8.618
1.187	1.647	1.187	8.617
1.188	1.652	1.188	8.617
1.189	1.654	1.189	8.616
1.19	1.668	1.19	8.615
1.191	1.673	1.191	8.614
1.192	1.677	1.192	8.614
1.193	1.687	1.193	8.613
1.194	1.693	1.194	8.612
1.195	1.699	1.195	8.611
1.196	1.701	1.196	8.61
1.197	1.711	1.197	8.609
1.198	1.717	1.198	8.607
1.199	1.721	1.199	8.606
1.2	1.73	1.2	8.605
1.201	1.734	1.201	8.604
1.202	1.737	1.202	8.603
1.203	1.746	1.203	8.602
1.204	1.752	1.204	8.6
1.205	1.759	1.205	8.599
1.206	1.77	1.206	8.598
1.207	1.775	1.207	8.597
1.208	1.778	1.208	8.596
1.209	1.785	1.209	8.594
1.21	1.787	1.21	8.593
1.211	1.796	1.211	8.592
1.212	1.808	1.212	8.591
1.213	1.813	1.213	8.59
1.214	1.817	1.214	8.589
1.215	1.828	1.215	8.588
1.216	1.834	1.216	8.587
1.217	1.84	1.217	8.586
1.218	1.847	1.218	8.585
1.219	1.853	1.219	8.584
1.22	1.861	1.22	8.584
1.221	1.866	1.221	8.583
1.222	1.873	1.222	8.582
1.223	1.882	1.223	8.582
1.224	1.892	1.224	8.581
1.225	1.9	1.225	8.581
1.226	1.906	1.226	8.581
1.227	1.908	1.227	8.58
1.228	1.92	1.228	8.58
1.229	1.926	1.229	8.58
1.23	1.936	1.23	8.58
1.231	1.944	1.231	8.58
1.232	1.952	1.232	8.58
1.233	1.962	1.233	8.58
1.234	1.966	1.234	8.58
1.235	1.977	1.235	8.581
1.236	1.983	1.236	8.581
1.237	1.994	1.237	8.582
1.238	1.998	1.238	8.582
1.239	2.007	1.239	8.583
1.24	2.014	1.24	8.584
1.241	2.023	1.241	8.584
1.242	2.033	1.242	8.585
1.243	2.039	1.243	8.586
1.244	2.046	1.244	8.587
1.245	2.052	1.245	8.589
1.246	2.063	1.246	8.59
1.247	2.071	1.247	8.591
1.248	2.079	1.248	8.593
1.249	2.093	1.249	8.594
1.25	2.1	1.25	8.596
1.251	2.108	1.251	8.598
1.252	2.117	1.252	8.6
1.253	2.127	1.253	8.602
1.254	2.138	1.254	8.604
1.255	2.148	1.255	8.606
1.256	2.155	1.256	8.608
1.257	2.162	1.257	8.611
1.258	2.171	1.258	8.613
1.259	2.18	1.259	8.616
1.26	2.191	1.26	8.619
1.261	2.199	1.261	8.622
1.262	2.212	1.262	8.625
1.263	2.222	1.263	8.629
1.264	2.232	1.264	8.632
1.265	2.245	1.265	8.636
1.266	2.249	1.266	8.639
1.267	2.257	1.267	8.643
1.268	2.268	1.268	8.647
1.269	2.278	1.269	8.652
1.27	2.29	1.27	8.656
1.271	2.304	1.271	8.661
1.272	2.306	1.272	8.665
1.273	2.321	1.273	8.67
1.274	2.326	1.274	8.675
1.275	2.344	1.275	8.681
1.276	2.353	1.276	8.686
1.277	2.365	1.277	8.692
1.278	2.379	1.278	8.697
1.279	2.384	1.279	8.703
1.28	2.394	1.28	8.709
1.281	2.408	1.281	8.716
1.282	2.42	1.282	8.722
1.283	2.428	1.283	8.729
1.284	2.44	1.284	8.735
1.285	2.453	1.285	8.742
1.286	2.466	1.286	8.749
1.287	2.473	1.287	8.757
1.288	2.484	1.288	8.764
1.289	2.495	1.289	8.772
1.29	2.506	1.29	8.78
1.291	2.518	1.291	8.788
1.292	2.537	1.292	8.796
1.293	2.542	1.293	8.804
1.294	2.558	1.294	8.813
1.295	2.573	1.295	8.821
1.296	2.582	1.296	8.83
1.297	2.589	1.297	8.839
1.298	2.603	1.298	8.849
1.299	2.62	1.299	8.858
1.3	2.634	1.3	8.868
1.301	2.642	1.301	8.878
1.302	2.657	1.302	8.888
1.303	2.666	1.303	8.898
1.304	2.681	1.304	8.909
1.305	2.694	1.305	8.919
1.306	2.707	1.306	8.93
1.307	2.718	1.307	8.941
1.308	2.735	1.308	8.953
1.309	2.757	1.309	8.964
1.31	2.768	1.31	8.976
1.311	2.779	1.311	8.988
1.312	2.795	1.312	9
1.313	2.806	1.313	9.012
1.314	2.819	1.314	9.025
1.315	2.837	1.315	9.038
1.316	2.848	1.316	9.051
1.317	2.864	1.317	9.064
1.318	2.88	1.318	9.077
1.319	2.903	1.319	9.091
1.32	2.917	1.32	9.105
1.321	2.931	1.321	9.119
1.322	2.938	1.322	9.133
1.323	2.958	1.323	9.147
1.324	2.975	1.324	9.162
1.325	2.99	1.325	9.177
1.326	3.011	1.326	9.192
1.327	3.024	1.327	9.207
1.328	3.044	1.328	9.223
1.329	3.063	1.329	9.239
1.33	3.079	1.33	9.255
1.331	3.094	1.331	9.271
1.332	3.114	1.332	9.287
1.333	3.139	1.333	9.304
1.334	3.156	1.334	9.321
1.335	3.177	1.335	9.338
1.336	3.19	1.336	9.356
1.337	3.206	1.337	9.373
1.338	3.226	1.338	9.391
1.339	3.245	1.339	9.41
1.34	3.268	1.34	9.428
1.341	3.284	1.341	9.447
1.342	3.304	1.342	9.467
1.343	3.317	1.343	9.486
1.344	3.335	1.344	9.506
1.345	3.361	1.345	9.526
1.346	3.383	1.346	9.547
1.347	3.403	1.347	9.568
1.348	3.425	1.348	9.589
1.349	3.441	1.349	9.611
1.35	3.463	1.35	9.633
1.351	3.484	1.351	9.656
1.352	3.505	1.352	9.679
1.353	3.528	1.353	9.702
1.354	3.542	1.354	9.726
1.355	3.562	1.355	9.751
1.356	3.584	1.356	9.776
1.357	3.609	1.357	9.802
1.358	3.634	1.358	9.828
1.359	3.657	1.359	9.855
1.36	3.679	1.36	9.883
1.361	3.708	1.361	9.911
1.362	3.726	1.362	9.94
1.363	3.751	1.363	9.97
1.364	3.775	1.364	10
1.365	3.798	1.365	10.03
1.366	3.822	1.366	10.06
1.367	3.853	1.367	10.1
1.368	3.878	1.368	10.13
1.369	3.905	1.369	10.17
1.37	3.93	1.37	10.2
1.371	3.959	1.371	10.24
1.372	3.983	1.372	10.28
1.373	4.012	1.373	10.32
1.374	4.042	1.374	10.36
1.375	4.072	1.375	10.41
1.376	4.097	1.376	10.45
1.377	4.124	1.377	10.5
1.378	4.156	1.378	10.55
1.379	4.188	1.379	10.6
1.38	4.22	1.38	10.65
1.381	4.247	1.381	10.7
1.382	4.273	1.382	10.76
1.383	4.308	1.383	10.82
1.384	4.341	1.384	10.88
1.385	4.374	1.385	10.95
1.386	4.404	1.386	11.01
1.387	4.436	1.387	11.08
1.388	4.466	1.388	11.15
1.389	4.502	1.389	11.23
1.39	4.532	1.39	11.31
1.391	4.57	1.391	11.39
1.392	4.603	1.392	11.48
1.393	4.637	1.393	11.57
1.394	4.674	1.394	11.66
1.395	4.713	1.395	11.76
1.396	4.754	1.396	11.86
1.397	4.788	1.397	11.97
1.398	4.826	1.398	12.08
1.399	4.863	1.399	12.2
1.4	4.9	1.4	12.32
1.401	4.945	1.401	12.45
1.402	4.985	1.402	12.58
1.403	5.028	1.403	12.72
1.404	5.069	1.404	12.86
1.405	5.107	1.405	13.01
1.406	5.158	1.406	13.17
1.407	5.203	1.407	13.33
1.408	5.241	1.408	13.5
1.409	5.289	1.409	13.67
1.41	5.338	1.41	13.85
1.411	5.379	1.411	14.04
1.412	5.431	1.412	14.23
1.413	5.48	1.413	14.43
1.414	5.529	1.414	14.64
1.415	5.583	1.415	14.85
1.416	5.623	1.416	15.08
1.417	5.676	1.417	15.31
1.418	5.734	1.418	15.54
1.419	5.787	1.419	15.78
1.42	5.838	1.42	16.04
1.421	5.892	1.421	16.29
1.422	5.953	1.422	16.56
1.423	6.01	1.423	16.83
1.424	6.068	1.424	17.11
1.425	6.127	1.425	17.4
1.426	6.188	1.426	17.69
1.427	6.25	1.427	18
1.428	6.31	1.428	18.31
1.429	6.374	1.429	18.62
1.43	6.439	1.43	18.94
1.431	6.506	1.431	19.27
1.432	6.572	1.432	19.61
1.433	6.637	1.433	19.96
1.434	6.709	1.434	20.31
1.435	6.784	1.435	20.66
1.436	6.854	1.436	21.03
1.437	6.922	1.437	21.4
1.438	6.999	1.438	21.78
1.439	7.073	1.439	22.16
1.44	7.154	1.44	22.55
1.441	7.236	1.441	22.94
1.442	7.325	1.442	23.34
1.443	7.402	1.443	23.75
1.444	7.484	1.444	24.16
1.445	7.559	1.445	24.58
1.446	7.645	1.446	25
1.447	7.729	1.447	25.43
1.448	7.819	1.448	25.86
1.449	7.911	1.449	26.3
1.45	7.991	1.45	26.74
1.451	8.089	1.451	27.19
1.452	8.178	1.452	27.64
1.453	8.276	1.453	28.09
1.454	8.37	1.454	28.55
1.455	8.464	1.455	29.02
1.456	8.561	1.456	29.49
1.457	8.665	1.457	29.96
1.458	8.765	1.458	30.44
1.459	8.871	1.459	30.92
1.46	8.973	1.46	31.4
1.461	9.076	1.461	31.89
1.462	9.184	1.462	32.38
1.463	9.299	1.463	32.87
1.464	9.402	1.464	33.37
1.465	9.516	1.465	33.87
1.466	9.626	1.466	34.37
1.467	9.739	1.467	34.88
1.468	9.858	1.468	35.39
1.469	9.975	1.469	35.9
1.47	10.1	1.47	36.42
1.471	10.22	1.471	36.94
1.472	10.34	1.472	37.46
1.473	10.47	1.473	37.98
1.474	10.59	1.474	38.51
1.475	10.71	1.475	39.04
1.476	10.85	1.476	39.57
1.477	10.98	1.477	40.1
1.478	11.12	1.478	40.64
1.479	11.26	1.479	41.17
1.48	11.39	1.48	41.71
1.481	11.54	1.481	42.25
1.482	11.68	1.482	42.8
1.483	11.82	1.483	43.34
1.484	11.96	1.484	43.89
1.485	12.11	1.485	44.44
1.486	12.26	1.486	44.99
1.487	12.42	1.487	45.55
1.488	12.57	1.488	46.1
1.489	12.73	1.489	46.66
1.49	12.87	1.49	47.21
1.491	13.04	1.491	47.77
1.492	13.2	1.492	48.33
1.493	13.36	1.493	48.9
1.494	13.52	1.494	49.46
1.495	13.68	1.495	50.03
1.496	13.85	1.496	50.59
1.497	14.03	1.497	51.16
1.498	14.2	1.498	51.73
1.499	14.38	1.499	52.3
1.5	14.55	1.5	52.87
1.501	14.73	1.501	53.44
1.502	14.92	1.502	54.02
1.503	15.1	1.503	54.59
1.504	15.29	1.504	55.17
1.505	15.48	1.505	55.74
1.506	15.66	1.506	56.32
1.507	15.85	1.507	56.9
1.508	16.05	1.508	57.48
1.509	16.24	1.509	58.06
1.51	16.44	1.51	58.65
1.511	16.64	1.511	59.23
1.512	16.82	1.512	59.81
1.513	17.03	1.513	60.4
1.514	17.24	1.514	60.98
1.515	17.45	1.515	61.57
1.516	17.64	1.516	62.16
1.517	17.86	1.517	62.75
1.518	18.07	1.518	63.34
1.519	18.28	1.519	63.93
1.52	18.49	1.52	64.52
1.521	18.7	1.521	65.11
1.522	18.92	1.522	65.71
1.523	19.14	1.523	66.3
1.524	19.35	1.524	66.89
1.525	19.58	1.525	67.49
1.526	19.81	1.526	68.08
1.527	20.04	1.527	68.68
1.528	20.27	1.528	69.28
1.529	20.5	1.529	69.87
1.53	20.73	1.53	70.47
1.531	20.96	1.531	71.07
1.532	21.19	1.532	71.67
1.533	21.43	1.533	72.27
1.534	21.68	1.534	72.87
1.535	21.91	1.535	73.47
1.536	22.15	1.536	74.07
1.537	22.39	1.537	74.67
1.538	22.64	1.538	75.28
1.539	22.89	1.539	75.88
1.54	23.14	1.54	76.48
1.541	23.38	1.541	77.09
1.542	23.63	1.542	77.69
1.543	23.88	1.543	78.29
1.544	24.13	1.544	78.9
1.545	24.38	1.545	79.5
1.546	24.64	1.546	80.11
1.547	24.89	1.547	80.72
1.548	25.14	1.548	81.32
1.549	25.4	1.549	81.93
1.55	25.66	1.55	82.54
1.551	25.92	1.551	83.15
1.552	26.18	1.552	83.75
1.553	26.45	1.553	84.36
1.554	26.71	1.554	84.97
1.555	26.99	1.555	85.59
1.556	27.25	1.556	86.2
1.557	27.53	1.557	86.81
1.558	27.8	1.558	87.42
1.559	28.07	1.559	88.03
1.56	28.33	1.56	88.65
1.561	28.6	1.561	89.26
1.562	28.88	1.562	89.88
1.563	29.15	1.563	90.49
1.564	29.42	1.564	91.11
1.565	29.7	1.565	91.73
1.566	29.97	1.566	92.34
1.567	30.25	1.567	92.96
1.568	30.54	1.568	93.58
1.569	30.83	1.569	94.19
1.57	31.12	1.57	94.81
1.571	31.4	1.571	95.43
1.572	31.69	1.572	96.05
1.573	31.98	1.573	96.67
1.574	32.27	1.574	97.28
1.575	32.56	1.575	97.9
1.576	32.83	1.576	98.52
1.577	33.12	1.577	99.14
1.578	33.42	1.578	99.75
1.579	33.71	1.579	100.4
1.58	34	1.58	101
1.581	34.29	1.581	101.6
1.582	34.58	1.582	102.2
1.583	34.87	1.583	102.8
1.584	35.17	1.584	103.4
1.585	35.45	1.585	104.1
1.586	35.75	1.586	104.7
1.587	36.05	1.587	105.3
1.588	36.34	1.588	105.9
1.589	36.65	1.589	106.5
1.59	36.94	1.59	107.1
1.591	37.24	1.591	107.7
1.592	37.55	1.592	108.3
1.593	37.85	1.593	108.9
1.594	38.16	1.594	109.5
1.595	38.47	1.595	110.1
1.596	38.79	1.596	110.8
1.597	39.1	1.597	111.4
1.598	39.41	1.598	112
1.599	39.71	1.599	112.6
1.6	40.02	1.6	113.2
