# Supplementary material for: Proton–electron temporal asynchrony on femtosecond timescales enables anti-corrosive low-iridium anodes for PEM electrolysers
Source: Nat Nanotechnol. 2026 Feb 27;21(4):598–605. doi: 10.1038/s41565-026-02136-x (PMC13106038; doi:10.1038/s41565-026-02136-x)
Supplement: Supplementary file 4 — Statistical source data. [file 41565_2026_2136_MOESM4_ESM.xlsx]

## Sheet: Fig.3a
375	0.00136	0.05634	0.06969	0.08144	0.09165	0.10093	0.10919	0.11733	0.1242	0.13073	0.13711	0.14384	0.15046	0.15686	0.16345	0.17018	0.17622	0.18208	0.18863	0.19751	0.20297	0.2083	0.21288	0.21645	0.22075
376	0.00133	0.05588	0.0692	0.0809	0.09111	0.10042	0.10864	0.11676	0.12365	0.13021	0.13665	0.1434	0.15004	0.1565	0.16317	0.16998	0.17612	0.18205	0.18856	0.19759	0.20308	0.20846	0.21313	0.21674	0.22096
377	0.0013	0.05539	0.06869	0.08035	0.09055	0.09988	0.10807	0.11618	0.12309	0.12967	0.13616	0.14292	0.14958	0.15611	0.16288	0.16974	0.17599	0.18198	0.18845	0.19762	0.20318	0.2086	0.21334	0.217	0.22115
378	0.00128	0.05489	0.06817	0.07979	0.08998	0.09932	0.10749	0.11558	0.12252	0.12913	0.13564	0.14241	0.1491	0.1557	0.16257	0.16949	0.17583	0.18189	0.18832	0.19763	0.20328	0.20874	0.21353	0.21723	0.22134
379	0.00127	0.05439	0.06766	0.07923	0.08942	0.09874	0.10692	0.11499	0.12197	0.12859	0.13509	0.14189	0.14863	0.1553	0.16225	0.16921	0.17565	0.18179	0.18818	0.19763	0.20337	0.20887	0.21371	0.21744	0.22152
380	0.00124	0.0539	0.06716	0.07869	0.08886	0.09818	0.10636	0.11443	0.12141	0.12804	0.13455	0.14138	0.14819	0.1549	0.16192	0.16892	0.17546	0.18168	0.18805	0.19765	0.20344	0.20901	0.21391	0.21765	0.2217
381	0.00121	0.05343	0.06667	0.07816	0.08832	0.09764	0.1058	0.11386	0.12085	0.12747	0.13401	0.14088	0.14776	0.1545	0.16158	0.16862	0.17525	0.18156	0.18793	0.19766	0.20349	0.20913	0.2141	0.21784	0.22191
382	0.0012	0.05299	0.06617	0.07763	0.08777	0.09709	0.10523	0.11328	0.12028	0.1269	0.13347	0.14036	0.14732	0.15408	0.16124	0.16831	0.17504	0.18145	0.18783	0.19762	0.20353	0.20923	0.21428	0.21804	0.22211
383	0.00118	0.05255	0.06565	0.07708	0.08722	0.09651	0.10466	0.11268	0.11971	0.12634	0.13294	0.13984	0.14685	0.15365	0.16087	0.16798	0.17481	0.18133	0.18772	0.19754	0.20353	0.20931	0.21442	0.21824	0.22227
384	0.00115	0.05212	0.06515	0.07655	0.0867	0.09594	0.10408	0.11207	0.11913	0.12579	0.13242	0.13932	0.14637	0.15323	0.16051	0.16766	0.17458	0.1812	0.18762	0.19746	0.20353	0.20938	0.21454	0.21842	0.22241
385	0.00111	0.0517	0.06466	0.07604	0.08619	0.09538	0.10352	0.11148	0.11855	0.12524	0.13189	0.1388	0.14586	0.1528	0.16012	0.16734	0.17434	0.18105	0.1875	0.19738	0.20353	0.20942	0.21464	0.21859	0.22254
386	0.00109	0.0513	0.0642	0.07556	0.0857	0.09483	0.10297	0.11091	0.11799	0.12469	0.13136	0.13828	0.14536	0.15237	0.15974	0.16702	0.17409	0.18088	0.18738	0.19729	0.20354	0.20945	0.21474	0.21874	0.22267
387	0.00109	0.05093	0.06377	0.07509	0.0852	0.0943	0.10244	0.11037	0.11744	0.12414	0.13082	0.13775	0.14486	0.15192	0.15934	0.16669	0.17383	0.1807	0.18727	0.19719	0.20353	0.20945	0.21483	0.21887	0.2228
388	0.00109	0.05057	0.06333	0.07462	0.0847	0.09377	0.1019	0.10984	0.11688	0.12357	0.13026	0.1372	0.14434	0.15144	0.15893	0.16632	0.17355	0.18048	0.18715	0.19707	0.20347	0.20942	0.21488	0.21896	0.22291
389	0.00109	0.05023	0.06288	0.07415	0.08419	0.09323	0.10134	0.10931	0.1163	0.12299	0.12968	0.13664	0.1438	0.15095	0.15849	0.16592	0.17324	0.18024	0.18701	0.19694	0.20336	0.20937	0.2149	0.21903	0.22301
390	0.0011	0.04988	0.06244	0.07368	0.08369	0.09269	0.10077	0.10876	0.11574	0.12242	0.12909	0.13607	0.14326	0.15046	0.15804	0.16552	0.17292	0.18001	0.18684	0.1968	0.20323	0.2093	0.21491	0.2191	0.22311
391	0.00113	0.04952	0.06203	0.07322	0.08319	0.09217	0.10022	0.10822	0.11519	0.12187	0.12853	0.13551	0.14273	0.14998	0.15759	0.16514	0.17262	0.17979	0.18668	0.19668	0.20313	0.20924	0.21494	0.2192	0.22322
392	0.00117	0.04916	0.06163	0.07278	0.0827	0.09167	0.0997	0.10768	0.11467	0.12134	0.12798	0.13495	0.14222	0.14952	0.15715	0.16478	0.17233	0.17957	0.18651	0.19657	0.20304	0.20922	0.215	0.2193	0.22334
393	0.00121	0.04881	0.06124	0.07235	0.08221	0.09118	0.0992	0.10716	0.11414	0.12081	0.12745	0.13441	0.14172	0.14905	0.15671	0.16442	0.17202	0.17934	0.18633	0.19646	0.20297	0.20921	0.21506	0.2194	0.22346
394	0.00126	0.04846	0.06086	0.07191	0.08173	0.09069	0.09871	0.10665	0.11362	0.12029	0.12692	0.13387	0.1412	0.14857	0.15628	0.16404	0.17169	0.17911	0.18615	0.19634	0.2029	0.20921	0.21512	0.21949	0.22358
395	0.0013	0.04813	0.06048	0.07148	0.08126	0.09019	0.09822	0.10612	0.11311	0.11978	0.12639	0.13332	0.14067	0.14808	0.15585	0.16367	0.17134	0.17886	0.18598	0.19621	0.20283	0.2092	0.21518	0.21957	0.22369
396	0.00134	0.0478	0.06009	0.07106	0.0808	0.0897	0.09771	0.10559	0.11259	0.11925	0.12585	0.13276	0.14014	0.14758	0.1554	0.16328	0.17098	0.17861	0.1858	0.19605	0.20275	0.20918	0.21523	0.21965	0.22379
397	0.00137	0.04747	0.0597	0.07064	0.08033	0.0892	0.09721	0.10504	0.11206	0.11871	0.12531	0.13219	0.13961	0.14708	0.15493	0.16288	0.17061	0.17834	0.1856	0.19587	0.20265	0.20914	0.21526	0.21971	0.22387
398	0.0014	0.04715	0.05932	0.07023	0.07985	0.0887	0.0967	0.10449	0.11152	0.11815	0.12477	0.13164	0.13907	0.14657	0.15445	0.16247	0.17024	0.17806	0.18538	0.19567	0.20253	0.20909	0.21526	0.21977	0.22393
399	0.00143	0.04684	0.05895	0.06982	0.07938	0.08821	0.09619	0.10395	0.11097	0.11759	0.12422	0.13109	0.13853	0.14604	0.15396	0.16205	0.16986	0.17777	0.18515	0.19548	0.2024	0.20903	0.21525	0.21981	0.22398
400	0.00146	0.04654	0.05859	0.06943	0.07892	0.08772	0.09569	0.10342	0.11043	0.11704	0.12368	0.13054	0.13799	0.14552	0.15346	0.16165	0.16948	0.17746	0.18492	0.19528	0.20226	0.20898	0.21524	0.21985	0.22404
401	0.0015	0.04624	0.05824	0.06903	0.07848	0.08725	0.09519	0.10288	0.10989	0.1165	0.12313	0.13	0.13745	0.14499	0.15297	0.16123	0.1691	0.17715	0.18466	0.19508	0.20212	0.20893	0.21523	0.21988	0.22409
402	0.00152	0.04594	0.05789	0.06863	0.07804	0.08678	0.0947	0.10235	0.10935	0.11595	0.12257	0.12947	0.13691	0.14445	0.15247	0.16081	0.1687	0.17683	0.18439	0.19487	0.20197	0.20887	0.21521	0.21991	0.22414
403	0.00153	0.04565	0.05753	0.06823	0.0776	0.0863	0.09421	0.10183	0.10882	0.11539	0.12202	0.12894	0.13637	0.14391	0.15197	0.16038	0.16829	0.1765	0.18411	0.19466	0.20182	0.20879	0.21519	0.21993	0.22419
404	0.00154	0.04535	0.05717	0.06784	0.07717	0.08583	0.09372	0.1013	0.10827	0.11484	0.12146	0.12841	0.13584	0.14338	0.15148	0.15994	0.16788	0.17616	0.18383	0.19444	0.20166	0.2087	0.21517	0.21994	0.22424
405	0.00155	0.04507	0.05682	0.06746	0.07674	0.08537	0.09324	0.10078	0.10772	0.11428	0.12092	0.12788	0.1353	0.14285	0.15098	0.15949	0.16748	0.17582	0.18354	0.19421	0.20148	0.2086	0.21514	0.21995	0.22429
406	0.00155	0.04479	0.05647	0.06707	0.07631	0.08492	0.09277	0.10026	0.10718	0.11373	0.12038	0.12734	0.13477	0.14232	0.15047	0.15903	0.16706	0.17547	0.18326	0.19398	0.2013	0.2085	0.21511	0.21997	0.22434
407	0.00155	0.0445	0.05614	0.06668	0.07589	0.08449	0.0923	0.09976	0.10662	0.11319	0.11985	0.12681	0.13423	0.14179	0.14997	0.15856	0.16665	0.17512	0.18299	0.19374	0.20112	0.2084	0.21506	0.21998	0.22437
408	0.00155	0.0442	0.05581	0.0663	0.07548	0.08406	0.09184	0.09926	0.10608	0.11266	0.11932	0.12628	0.13368	0.14125	0.14948	0.15808	0.16623	0.17475	0.18271	0.19351	0.20095	0.2083	0.21501	0.21999	0.22439
409	0.00156	0.04391	0.05548	0.06592	0.07508	0.08364	0.09137	0.09875	0.10556	0.11214	0.1188	0.12574	0.13313	0.14072	0.14899	0.15761	0.16581	0.17436	0.18242	0.19327	0.20079	0.2082	0.21497	0.22	0.22443
410	0.00158	0.04364	0.05516	0.06556	0.07469	0.08321	0.09092	0.09826	0.10506	0.11163	0.11828	0.12521	0.13259	0.14019	0.1485	0.15713	0.1654	0.17398	0.18212	0.19303	0.20063	0.2081	0.21493	0.22002	0.22447
411	0.00159	0.04338	0.05485	0.06519	0.07431	0.08278	0.09047	0.09777	0.10456	0.11112	0.11777	0.12468	0.13205	0.13966	0.148	0.15666	0.16497	0.1736	0.18181	0.19279	0.20047	0.208	0.21488	0.22003	0.22451
412	0.00159	0.04312	0.05454	0.06483	0.07392	0.08236	0.09003	0.09729	0.10406	0.1106	0.11726	0.12415	0.13152	0.13913	0.1475	0.15618	0.16454	0.17321	0.18149	0.19254	0.2003	0.2079	0.21483	0.22004	0.22454
413	0.00158	0.04287	0.05424	0.06448	0.07354	0.08195	0.0896	0.09682	0.10358	0.11009	0.11675	0.12363	0.13099	0.1386	0.14699	0.1557	0.1641	0.17282	0.18117	0.19228	0.20012	0.20778	0.21477	0.22006	0.22456
414	0.00158	0.04262	0.05394	0.06416	0.07318	0.08156	0.08918	0.09637	0.1031	0.1096	0.11626	0.12312	0.13047	0.13809	0.14648	0.15522	0.16366	0.17242	0.18086	0.192	0.19994	0.20766	0.21472	0.22008	0.2246
415	0.00158	0.04238	0.05365	0.06384	0.07282	0.08117	0.08876	0.09592	0.10263	0.10911	0.11578	0.12261	0.12994	0.13757	0.14598	0.15475	0.16323	0.17202	0.18054	0.19173	0.19975	0.20754	0.21466	0.22011	0.22464
416	0.00157	0.04214	0.05337	0.06352	0.07247	0.08077	0.08835	0.09548	0.10217	0.10864	0.11529	0.12209	0.12942	0.13706	0.14547	0.15429	0.16279	0.17161	0.18022	0.19146	0.19956	0.20741	0.21459	0.22012	0.22467
417	0.00156	0.0419	0.0531	0.06321	0.07211	0.08037	0.08794	0.09505	0.10171	0.10816	0.1148	0.12157	0.12888	0.13654	0.14496	0.15381	0.16235	0.1712	0.17989	0.1912	0.19937	0.20728	0.21452	0.22013	0.22469
418	0.00155	0.04166	0.05284	0.06291	0.07177	0.07998	0.08753	0.09463	0.10125	0.1077	0.11431	0.12105	0.12835	0.13602	0.14445	0.15331	0.16192	0.17079	0.17954	0.19093	0.19917	0.20714	0.21443	0.22014	0.22471
419	0.00154	0.04143	0.0526	0.06262	0.07144	0.07961	0.08712	0.09422	0.10081	0.10724	0.11384	0.12055	0.12783	0.13551	0.14395	0.15281	0.16149	0.17037	0.1792	0.19066	0.19896	0.20699	0.21434	0.22014	0.22474
420	0.00153	0.04121	0.05237	0.06233	0.07112	0.07925	0.08673	0.09382	0.10038	0.10679	0.11337	0.12005	0.12732	0.135	0.14345	0.15232	0.16106	0.16996	0.17885	0.1904	0.19874	0.20683	0.21426	0.22014	0.22476
421	0.00153	0.04101	0.05214	0.06205	0.07081	0.0789	0.08634	0.09343	0.09997	0.10635	0.11291	0.11956	0.12682	0.1345	0.14294	0.15183	0.16062	0.16956	0.17851	0.19014	0.19851	0.20667	0.21416	0.22014	0.22478
422	0.00152	0.04081	0.05191	0.06178	0.0705	0.07856	0.08597	0.09305	0.09957	0.10593	0.11246	0.11908	0.12632	0.13401	0.14244	0.15134	0.16018	0.16916	0.17816	0.18988	0.19828	0.20651	0.21407	0.22012	0.2248
423	0.00152	0.04061	0.05169	0.06151	0.07022	0.07824	0.08562	0.09268	0.09918	0.10552	0.11202	0.11862	0.12585	0.13352	0.14195	0.15085	0.15973	0.16878	0.17782	0.18962	0.19806	0.20636	0.21399	0.22011	0.22481
424	0.00152	0.04042	0.05149	0.06126	0.06994	0.07795	0.0853	0.09232	0.09881	0.10513	0.1116	0.11817	0.12538	0.13304	0.14147	0.15037	0.1593	0.16839	0.17747	0.18936	0.19784	0.20622	0.21391	0.22011	0.22483
425	0.00152	0.04024	0.05129	0.06103	0.06969	0.07767	0.085	0.09198	0.09846	0.10476	0.1112	0.11773	0.12493	0.13257	0.141	0.1499	0.15888	0.16801	0.17713	0.1891	0.19764	0.20609	0.21385	0.22012	0.22486
426	0.00153	0.04008	0.05111	0.06081	0.06945	0.07739	0.08471	0.09167	0.09811	0.1044	0.1108	0.1173	0.12449	0.13211	0.14054	0.14944	0.15845	0.16764	0.1768	0.18884	0.19745	0.20597	0.2138	0.22014	0.22489
427	0.00153	0.03993	0.05094	0.06061	0.06923	0.07713	0.08442	0.09136	0.09777	0.10404	0.11042	0.11688	0.12407	0.13165	0.14008	0.14898	0.15803	0.16727	0.17648	0.18858	0.19726	0.20584	0.21374	0.22015	0.22493
428	0.00153	0.03979	0.05078	0.06042	0.06901	0.07688	0.08415	0.09107	0.09744	0.1037	0.11004	0.11647	0.12366	0.13121	0.13963	0.14852	0.1576	0.1669	0.17615	0.18831	0.19706	0.2057	0.21368	0.22014	0.22495
429	0.00152	0.03965	0.05061	0.06023	0.06879	0.07664	0.08388	0.09077	0.09712	0.10336	0.10967	0.11608	0.12325	0.13077	0.13918	0.14806	0.15717	0.16652	0.17581	0.18803	0.19683	0.20556	0.21361	0.22013	0.22497
430	0.00151	0.03951	0.05046	0.06006	0.06857	0.07641	0.08363	0.09048	0.0968	0.10303	0.10931	0.11569	0.12284	0.13034	0.13872	0.1476	0.15675	0.16614	0.17547	0.18775	0.1966	0.20541	0.21353	0.22012	0.22497
431	0.0015	0.0394	0.05033	0.05989	0.06836	0.07619	0.08339	0.09021	0.09649	0.10271	0.10895	0.11533	0.12243	0.12992	0.13828	0.14716	0.15633	0.16576	0.17514	0.18746	0.19638	0.20527	0.21346	0.22011	0.22497
432	0.0015	0.0393	0.0502	0.05975	0.06818	0.07599	0.08316	0.08997	0.09621	0.1024	0.10861	0.11498	0.12204	0.12951	0.13785	0.14673	0.15592	0.16539	0.17481	0.18717	0.19617	0.20514	0.21339	0.2201	0.22499
433	0.0015	0.0392	0.05008	0.0596	0.06802	0.07581	0.08294	0.08973	0.09594	0.10211	0.10829	0.11465	0.12166	0.12912	0.13744	0.14632	0.15552	0.16503	0.17449	0.1869	0.19598	0.20502	0.21333	0.22009	0.22503
434	0.0015	0.03911	0.04996	0.05947	0.06787	0.07565	0.08274	0.0895	0.09568	0.10183	0.10798	0.11434	0.1213	0.12875	0.13704	0.14592	0.15513	0.16467	0.17418	0.18663	0.19579	0.2049	0.21327	0.2201	0.22508
435	0.00151	0.03902	0.04985	0.05935	0.06774	0.0755	0.08256	0.08929	0.09543	0.10157	0.10768	0.11403	0.12095	0.12839	0.13665	0.14552	0.15474	0.16432	0.17388	0.18638	0.19562	0.20478	0.21323	0.2201	0.22514
436	0.00152	0.03894	0.04975	0.05923	0.06762	0.07537	0.08239	0.08908	0.0952	0.10131	0.1074	0.11374	0.12061	0.12804	0.13627	0.14513	0.15437	0.16398	0.17358	0.18614	0.19544	0.20466	0.21318	0.22012	0.22521
437	0.00153	0.03888	0.04966	0.05913	0.06751	0.07524	0.08225	0.08888	0.09497	0.10107	0.10714	0.11345	0.12029	0.1277	0.1359	0.14475	0.154	0.16366	0.17328	0.1859	0.19528	0.20455	0.21314	0.22013	0.22528
438	0.00153	0.03882	0.04958	0.05904	0.06742	0.07513	0.08211	0.0887	0.09476	0.10085	0.10691	0.11319	0.11998	0.12737	0.13555	0.14438	0.15364	0.16336	0.173	0.18567	0.19512	0.20444	0.21311	0.22016	0.22536
439	0.00155	0.03878	0.04953	0.05897	0.06735	0.07503	0.082	0.08855	0.09458	0.10065	0.10669	0.11295	0.1197	0.12707	0.13522	0.14405	0.15331	0.16306	0.17274	0.18546	0.19498	0.20435	0.21309	0.2202	0.22546
440	0.00157	0.03875	0.0495	0.05892	0.0673	0.07496	0.08191	0.0884	0.09442	0.10049	0.10649	0.11274	0.11944	0.12679	0.13492	0.14374	0.153	0.16278	0.17249	0.18525	0.19485	0.20428	0.21309	0.22026	0.22556
441	0.0016	0.03875	0.04947	0.05889	0.06726	0.07489	0.08183	0.08827	0.09428	0.10033	0.1063	0.11253	0.1192	0.12653	0.13464	0.14344	0.1527	0.1625	0.17224	0.18505	0.19473	0.20422	0.21309	0.22034	0.22568
442	0.00162	0.03875	0.04945	0.05885	0.06722	0.07483	0.08174	0.08815	0.09415	0.10019	0.10612	0.11233	0.11896	0.12628	0.13436	0.14315	0.1524	0.16222	0.17198	0.18485	0.19461	0.20416	0.21309	0.22042	0.22579
443	0.00164	0.03876	0.04943	0.05881	0.06718	0.07478	0.08166	0.08803	0.09402	0.10005	0.10595	0.11214	0.11873	0.12602	0.13408	0.14287	0.1521	0.16195	0.17173	0.18465	0.19447	0.2041	0.21308	0.22049	0.2259
444	0.00165	0.03878	0.04942	0.05876	0.06715	0.07472	0.08158	0.08794	0.09389	0.09991	0.1058	0.11196	0.11851	0.12576	0.1338	0.14259	0.15182	0.16168	0.17148	0.18444	0.19434	0.20403	0.21307	0.22057	0.22601
445	0.00166	0.03878	0.04941	0.05873	0.06713	0.07468	0.08151	0.08785	0.09378	0.09978	0.10565	0.1118	0.1183	0.12552	0.13353	0.14231	0.15154	0.16141	0.17124	0.18425	0.19422	0.20397	0.21307	0.22064	0.22613
446	0.00168	0.03879	0.04941	0.05872	0.06711	0.07464	0.08146	0.08778	0.09369	0.09967	0.10552	0.11164	0.1181	0.1253	0.13328	0.14205	0.15127	0.16115	0.17101	0.18406	0.19409	0.2039	0.21307	0.22071	0.22625
447	0.00169	0.03879	0.04941	0.05871	0.06709	0.0746	0.08141	0.08772	0.09361	0.09957	0.1054	0.11149	0.1179	0.12509	0.13303	0.1418	0.15102	0.16089	0.17078	0.18388	0.19396	0.20384	0.21308	0.22079	0.22637
448	0.0017	0.03879	0.04941	0.0587	0.06707	0.07456	0.08136	0.08766	0.09355	0.09947	0.10528	0.11134	0.11772	0.12488	0.1328	0.14156	0.15077	0.16063	0.17056	0.18371	0.19383	0.20379	0.21308	0.22087	0.22649
449	0.00171	0.03879	0.04942	0.0587	0.06706	0.07453	0.08133	0.08762	0.0935	0.09939	0.10518	0.11121	0.11755	0.12469	0.13259	0.14133	0.15053	0.16038	0.17034	0.18355	0.19371	0.20374	0.21308	0.22095	0.22662
450	0.00172	0.03881	0.04944	0.0587	0.06707	0.07451	0.08131	0.08759	0.09347	0.09933	0.1051	0.1111	0.1174	0.12451	0.13239	0.14112	0.15032	0.16014	0.17014	0.1834	0.19361	0.20369	0.21309	0.22103	0.22675
451	0.00173	0.03883	0.04947	0.05871	0.06709	0.07452	0.08131	0.08758	0.09345	0.09929	0.10504	0.111	0.11728	0.12434	0.1322	0.14091	0.15011	0.15992	0.16995	0.18325	0.19351	0.20365	0.21311	0.22113	0.22689
452	0.00175	0.03887	0.04952	0.05873	0.06712	0.07453	0.08133	0.08759	0.09344	0.09925	0.10498	0.11092	0.11716	0.1242	0.13203	0.14072	0.14992	0.1597	0.16976	0.18311	0.19342	0.20362	0.21313	0.22124	0.22704
453	0.00176	0.03891	0.04956	0.05876	0.06716	0.07456	0.08135	0.08761	0.09344	0.09923	0.10494	0.11085	0.11706	0.12406	0.13187	0.14054	0.14973	0.15951	0.16959	0.18298	0.19333	0.20358	0.21317	0.22134	0.22719
454	0.00177	0.03894	0.04961	0.05879	0.06721	0.07461	0.08139	0.08764	0.09345	0.09922	0.10491	0.11079	0.11697	0.12395	0.13173	0.14036	0.14955	0.15933	0.16943	0.18286	0.19325	0.20356	0.21321	0.22147	0.22734
455	0.00178	0.03898	0.04967	0.05883	0.06728	0.07465	0.08143	0.08769	0.09347	0.09923	0.10489	0.11075	0.1169	0.12384	0.1316	0.1402	0.14938	0.15916	0.16928	0.18275	0.1932	0.20355	0.21327	0.22159	0.2275
456	0.00179	0.03901	0.04973	0.05888	0.06736	0.07471	0.08149	0.08774	0.09349	0.09925	0.10489	0.11072	0.11685	0.12375	0.13148	0.14005	0.14924	0.15901	0.16914	0.18265	0.19315	0.20355	0.21334	0.22173	0.22768
457	0.00179	0.03905	0.04979	0.05893	0.06745	0.07477	0.08155	0.08781	0.09352	0.09928	0.1049	0.1107	0.11681	0.12368	0.13138	0.13991	0.14911	0.15886	0.16902	0.18255	0.19311	0.20357	0.21342	0.22188	0.22786
458	0.0018	0.03908	0.04986	0.05899	0.06753	0.07485	0.08161	0.08788	0.09357	0.09932	0.10492	0.11069	0.11677	0.12361	0.13128	0.13979	0.14898	0.15872	0.1689	0.18246	0.19307	0.20359	0.21351	0.22203	0.22804
459	0.00181	0.03912	0.04993	0.05906	0.06761	0.07493	0.08167	0.08797	0.09362	0.09937	0.10495	0.11069	0.11675	0.12357	0.1312	0.13968	0.14886	0.15859	0.1688	0.18239	0.19304	0.20361	0.21361	0.22218	0.22822
460	0.00181	0.03916	0.04999	0.05914	0.0677	0.07502	0.08174	0.08805	0.09368	0.09942	0.10499	0.1107	0.11674	0.12354	0.13112	0.13957	0.14874	0.15847	0.1687	0.18232	0.193	0.20364	0.21371	0.22233	0.22841
461	0.0018	0.0392	0.05006	0.05921	0.06779	0.07511	0.08182	0.08814	0.09375	0.09949	0.10503	0.11072	0.11675	0.12352	0.13105	0.13946	0.14863	0.15835	0.16862	0.18226	0.19297	0.20367	0.2138	0.22247	0.22859
462	0.00179	0.03924	0.05013	0.05929	0.06787	0.07521	0.08189	0.08823	0.09383	0.09956	0.10509	0.11076	0.11676	0.12352	0.131	0.13937	0.14853	0.15825	0.16854	0.1822	0.19296	0.20372	0.21389	0.22262	0.22878
463	0.00177	0.03928	0.05021	0.05937	0.06796	0.07533	0.08198	0.08833	0.09392	0.09964	0.10517	0.11081	0.11679	0.12353	0.13096	0.13929	0.14845	0.15817	0.16848	0.18216	0.19296	0.20378	0.214	0.22278	0.22897
464	0.00176	0.03933	0.05029	0.05947	0.06807	0.07546	0.08208	0.08845	0.09404	0.09974	0.10527	0.11089	0.11684	0.12356	0.13095	0.13925	0.14841	0.15812	0.16845	0.18215	0.19299	0.20386	0.21413	0.22297	0.22919
465	0.00175	0.03938	0.05038	0.05958	0.0682	0.0756	0.0822	0.08859	0.09417	0.09986	0.10538	0.11101	0.11691	0.12362	0.13096	0.13924	0.14839	0.15808	0.16843	0.18215	0.19303	0.20396	0.21428	0.22316	0.22942
466	0.00176	0.03945	0.05047	0.05971	0.06833	0.07576	0.08235	0.08874	0.09433	0.1	0.1055	0.11114	0.11699	0.12369	0.131	0.13925	0.14839	0.15807	0.16844	0.18218	0.1931	0.20407	0.21444	0.22336	0.22968
467	0.00176	0.03951	0.05057	0.05985	0.06848	0.07593	0.08253	0.0889	0.09449	0.10015	0.10565	0.11128	0.1171	0.12378	0.13105	0.13928	0.1484	0.15807	0.16846	0.18222	0.19318	0.20419	0.21462	0.22358	0.22994
468	0.00176	0.03958	0.05067	0.06	0.06862	0.0761	0.08271	0.08908	0.09467	0.1003	0.10581	0.11144	0.11723	0.12389	0.13112	0.13932	0.14843	0.15809	0.16849	0.18227	0.19327	0.20432	0.2148	0.2238	0.23022
469	0.00176	0.03966	0.05078	0.06016	0.06878	0.07628	0.08291	0.08927	0.09486	0.10048	0.10599	0.11162	0.11738	0.12402	0.13121	0.13938	0.14848	0.15814	0.16854	0.18235	0.19337	0.20446	0.215	0.22404	0.23051
470	0.00176	0.03975	0.05091	0.06033	0.06894	0.07647	0.08311	0.08947	0.09507	0.10068	0.10618	0.11181	0.11756	0.12418	0.13133	0.13948	0.14855	0.1582	0.16862	0.18243	0.19348	0.20462	0.21522	0.2243	0.23082
471	0.00176	0.03985	0.05104	0.06051	0.06912	0.07668	0.08332	0.08969	0.09529	0.10091	0.10639	0.11203	0.11776	0.12436	0.13148	0.1396	0.14864	0.15829	0.16872	0.18253	0.1936	0.20479	0.21545	0.22457	0.23114
472	0.00175	0.03995	0.05119	0.06069	0.06931	0.07689	0.08355	0.08992	0.09553	0.10115	0.10662	0.11225	0.11797	0.12455	0.13164	0.13973	0.14875	0.15841	0.16884	0.18264	0.19374	0.20498	0.21568	0.22486	0.23147
473	0.00175	0.04006	0.05134	0.06088	0.06951	0.07711	0.08379	0.09017	0.09578	0.1014	0.10687	0.1125	0.11819	0.12476	0.13183	0.13988	0.14888	0.15854	0.16896	0.18277	0.1939	0.20519	0.21593	0.22515	0.23181
474	0.00174	0.04018	0.05149	0.06107	0.06972	0.07735	0.08403	0.09042	0.09605	0.10167	0.10713	0.11276	0.11843	0.12497	0.13202	0.14005	0.14903	0.15868	0.16909	0.18292	0.19407	0.2054	0.21618	0.22545	0.23216
475	0.00172	0.04029	0.05164	0.06125	0.06993	0.07759	0.08428	0.09069	0.09634	0.10193	0.1074	0.11302	0.11866	0.1252	0.13224	0.14023	0.14919	0.15884	0.16924	0.18307	0.19425	0.20562	0.21643	0.22575	0.23252
476	0.0017	0.0404	0.05179	0.06145	0.07014	0.07783	0.08455	0.09096	0.09663	0.10221	0.10769	0.1133	0.11891	0.12544	0.13247	0.14043	0.14937	0.15902	0.16941	0.18324	0.19445	0.20585	0.2167	0.22606	0.23288
477	0.00168	0.04051	0.05195	0.06165	0.07034	0.07807	0.08482	0.09124	0.09694	0.10249	0.10798	0.11358	0.11918	0.1257	0.13273	0.14065	0.14956	0.15921	0.16961	0.18341	0.19467	0.20609	0.21697	0.22637	0.23325
478	0.00167	0.04061	0.0521	0.06186	0.07055	0.07832	0.08511	0.09153	0.09726	0.10278	0.10829	0.11388	0.11945	0.12598	0.133	0.14088	0.14977	0.15942	0.16981	0.1836	0.19489	0.20635	0.21726	0.22669	0.23363
479	0.00165	0.04071	0.05227	0.06208	0.07076	0.07857	0.08541	0.09183	0.0976	0.10309	0.10863	0.1142	0.11975	0.12627	0.13329	0.14113	0.14998	0.15963	0.17003	0.18381	0.19512	0.20661	0.21756	0.22704	0.23401
480	0.00163	0.04082	0.05245	0.06231	0.071	0.07884	0.08572	0.09215	0.09796	0.10341	0.10897	0.11454	0.12007	0.12658	0.1336	0.1414	0.15021	0.15987	0.17027	0.18404	0.19537	0.2069	0.21787	0.2274	0.23441
481	0.00162	0.04095	0.05264	0.06255	0.07124	0.07912	0.08605	0.09249	0.09832	0.10376	0.10934	0.11489	0.12041	0.12692	0.13393	0.14169	0.15047	0.16012	0.17053	0.18429	0.19565	0.2072	0.2182	0.22777	0.23483
482	0.00161	0.04109	0.05284	0.06279	0.0715	0.07941	0.08639	0.09284	0.09869	0.10412	0.10972	0.11527	0.12076	0.12727	0.13428	0.14201	0.15076	0.16038	0.1708	0.18456	0.19593	0.2075	0.21854	0.22817	0.23526
483	0.00161	0.04123	0.05305	0.06305	0.07178	0.07971	0.08675	0.0932	0.09907	0.10449	0.1101	0.11565	0.12114	0.12763	0.13464	0.14234	0.15107	0.16066	0.17109	0.18484	0.19623	0.20782	0.21891	0.22858	0.2357
484	0.0016	0.04138	0.05326	0.06331	0.07206	0.08002	0.08711	0.09358	0.09946	0.10488	0.11049	0.11605	0.12153	0.12801	0.13502	0.14268	0.15139	0.16095	0.1714	0.18514	0.19655	0.20815	0.21929	0.229	0.23616
485	0.00159	0.04152	0.05348	0.06358	0.07235	0.08034	0.08748	0.09396	0.09986	0.10529	0.11089	0.11646	0.12193	0.12841	0.13542	0.14304	0.15173	0.16127	0.17173	0.18546	0.19687	0.2085	0.21969	0.22943	0.23663
486	0.00158	0.04167	0.0537	0.06385	0.07266	0.08067	0.08786	0.09435	0.10028	0.10571	0.11131	0.11688	0.12236	0.12882	0.13582	0.14342	0.15208	0.16161	0.17207	0.18579	0.19722	0.20887	0.2201	0.22988	0.23711
487	0.00156	0.04182	0.05393	0.06413	0.07299	0.08102	0.08824	0.09476	0.10071	0.10616	0.11175	0.11732	0.1228	0.12925	0.13625	0.14382	0.15246	0.16197	0.17243	0.18614	0.19758	0.20926	0.22053	0.23034	0.23762
488	0.00154	0.04198	0.05417	0.06442	0.07333	0.08137	0.08863	0.09518	0.10115	0.10661	0.1122	0.11778	0.12327	0.12969	0.13668	0.14423	0.15285	0.16235	0.1728	0.1865	0.19796	0.20966	0.22098	0.23081	0.23813
489	0.00152	0.04215	0.0544	0.0647	0.07366	0.08174	0.08903	0.0956	0.1016	0.10708	0.11266	0.11824	0.12375	0.13016	0.13713	0.14466	0.15325	0.16275	0.17318	0.18688	0.19835	0.21008	0.22145	0.2313	0.23866
490	0.0015	0.04232	0.05464	0.06499	0.074	0.08212	0.08943	0.09604	0.10206	0.10756	0.11314	0.11871	0.12424	0.13065	0.13759	0.14511	0.15368	0.16316	0.17358	0.18727	0.19877	0.21051	0.22194	0.23181	0.23919
491	0.00148	0.04249	0.05488	0.06528	0.07435	0.08251	0.08984	0.09649	0.10253	0.10806	0.11365	0.11921	0.12475	0.13115	0.13807	0.14558	0.15412	0.16361	0.17399	0.18768	0.1992	0.21097	0.22244	0.23233	0.23974
492	0.00146	0.04267	0.05513	0.06559	0.07471	0.08291	0.09027	0.09695	0.10302	0.10857	0.11417	0.11972	0.12527	0.13168	0.13857	0.14606	0.15458	0.16407	0.17443	0.1881	0.19966	0.21144	0.22295	0.23286	0.2403
493	0.00144	0.04285	0.0554	0.06591	0.07508	0.08332	0.09071	0.09742	0.10353	0.1091	0.11471	0.12026	0.12582	0.13223	0.1391	0.14657	0.15507	0.16455	0.17489	0.18856	0.20014	0.21194	0.22346	0.2334	0.24087
494	0.00142	0.04303	0.05567	0.06624	0.07548	0.08375	0.09118	0.09791	0.10406	0.10965	0.11528	0.12083	0.12638	0.1328	0.13964	0.14709	0.15558	0.16507	0.17538	0.18905	0.20064	0.21244	0.22398	0.23396	0.24146
495	0.0014	0.04322	0.05595	0.06658	0.07588	0.08419	0.09166	0.09842	0.1046	0.11023	0.11586	0.12142	0.12696	0.13338	0.14021	0.14765	0.15613	0.1656	0.17588	0.18957	0.20116	0.21297	0.22453	0.23454	0.24207
496	0.0014	0.04343	0.05623	0.06693	0.0763	0.08466	0.09215	0.09895	0.10516	0.11082	0.11646	0.12203	0.12757	0.13399	0.1408	0.14824	0.1567	0.16616	0.17641	0.19011	0.20169	0.21351	0.22509	0.23513	0.24269
497	0.0014	0.04364	0.05652	0.0673	0.07673	0.08513	0.09266	0.09949	0.10573	0.11142	0.11708	0.12266	0.1282	0.13461	0.14141	0.14886	0.15729	0.16673	0.17697	0.19067	0.20224	0.21406	0.22567	0.23573	0.24333
498	0.0014	0.04386	0.05682	0.06767	0.07717	0.08561	0.09319	0.10005	0.10632	0.11204	0.11771	0.12331	0.12884	0.13525	0.14203	0.1495	0.15789	0.16731	0.17755	0.19125	0.2028	0.21463	0.22626	0.23635	0.24399
499	0.0014	0.04408	0.05712	0.06804	0.07762	0.08609	0.09372	0.10062	0.10691	0.11268	0.11835	0.12396	0.12951	0.13591	0.14267	0.15015	0.15851	0.16791	0.17815	0.19184	0.20338	0.21521	0.22686	0.23698	0.24466
500	0.00139	0.0443	0.05742	0.06841	0.07807	0.08659	0.09425	0.10119	0.10751	0.11332	0.119	0.12463	0.13019	0.13658	0.14332	0.15081	0.15914	0.16853	0.17876	0.19245	0.20396	0.21579	0.22748	0.23761	0.24535
501	0.00138	0.04452	0.05773	0.06879	0.07852	0.0871	0.0948	0.10178	0.10811	0.11398	0.11966	0.12531	0.1309	0.13728	0.14399	0.15149	0.15979	0.16917	0.17938	0.19308	0.20457	0.2164	0.22811	0.23827	0.24605
502	0.00138	0.04475	0.05805	0.06918	0.07899	0.08763	0.09537	0.10238	0.10874	0.11467	0.12034	0.12601	0.13163	0.13799	0.14468	0.15219	0.16048	0.16983	0.18003	0.19372	0.20519	0.21702	0.22875	0.23895	0.24677
503	0.00138	0.04499	0.05837	0.06958	0.07947	0.08817	0.09595	0.103	0.10938	0.11537	0.12103	0.12674	0.13236	0.13872	0.14539	0.15291	0.16119	0.17051	0.18069	0.19438	0.20583	0.21766	0.22941	0.23965	0.2475
504	0.00138	0.04523	0.05871	0.06999	0.07996	0.08872	0.09655	0.10364	0.11005	0.11608	0.12175	0.12748	0.13311	0.13947	0.14611	0.15365	0.16191	0.17121	0.18137	0.19507	0.2065	0.21832	0.23008	0.24036	0.24823
505	0.00137	0.04549	0.05904	0.0704	0.08045	0.08928	0.09716	0.10429	0.11073	0.11681	0.12249	0.12824	0.13388	0.14024	0.14685	0.15441	0.16266	0.17194	0.18207	0.19577	0.2072	0.21899	0.23077	0.24108	0.24899
506	0.00137	0.04574	0.05939	0.07083	0.08095	0.08985	0.09778	0.10495	0.11143	0.11754	0.12324	0.12901	0.13466	0.14103	0.14762	0.15519	0.16343	0.17268	0.18279	0.19648	0.20792	0.21968	0.23147	0.24182	0.24975
507	0.00137	0.046	0.05972	0.07126	0.08145	0.09042	0.0984	0.10562	0.11213	0.11827	0.124	0.12979	0.13546	0.14183	0.1484	0.15599	0.1642	0.17343	0.18352	0.1972	0.20865	0.2204	0.23219	0.24255	0.25052
508	0.00137	0.04625	0.06006	0.07169	0.08195	0.09099	0.09903	0.10629	0.11284	0.11901	0.12477	0.13059	0.13627	0.14264	0.14919	0.15679	0.16499	0.17419	0.18425	0.19792	0.20939	0.22112	0.23291	0.2433	0.2513
509	0.00136	0.04649	0.06041	0.07213	0.08245	0.09156	0.09966	0.10697	0.11356	0.11975	0.12556	0.13139	0.13709	0.14346	0.15001	0.15761	0.16578	0.17496	0.18499	0.19867	0.21014	0.22185	0.23364	0.24405	0.25209
510	0.00136	0.04674	0.06076	0.07258	0.08295	0.09214	0.1003	0.10765	0.1143	0.1205	0.12636	0.13221	0.13792	0.1443	0.15083	0.15844	0.1666	0.17574	0.18575	0.19943	0.21089	0.2226	0.23439	0.24482	0.25288
511	0.00136	0.04699	0.06112	0.07303	0.08347	0.09273	0.10095	0.10835	0.11505	0.12127	0.12719	0.13306	0.13878	0.14516	0.15168	0.15928	0.16743	0.17654	0.18653	0.20022	0.21166	0.22336	0.23517	0.24561	0.25369
512	0.00137	0.04725	0.06149	0.07349	0.08399	0.09335	0.10162	0.10906	0.11582	0.12207	0.12802	0.13393	0.13967	0.14604	0.15254	0.16015	0.16828	0.17737	0.18733	0.20102	0.21245	0.22415	0.23595	0.24642	0.25452
513	0.00137	0.0475	0.06186	0.07396	0.08452	0.09397	0.1023	0.10979	0.11659	0.12287	0.12886	0.13481	0.14056	0.14692	0.15342	0.16102	0.16915	0.1782	0.18814	0.20183	0.21325	0.22495	0.23675	0.24724	0.25535
514	0.00136	0.04776	0.06223	0.07443	0.08506	0.09459	0.10298	0.11052	0.11737	0.12368	0.12971	0.1357	0.14146	0.14781	0.15431	0.16191	0.17003	0.17904	0.18897	0.20264	0.21406	0.22576	0.23757	0.24807	0.25618
515	0.00135	0.04802	0.06261	0.0749	0.08559	0.09521	0.10367	0.11125	0.11816	0.12451	0.13057	0.13659	0.14238	0.14872	0.15522	0.16281	0.17093	0.1799	0.18981	0.20347	0.21489	0.22658	0.2384	0.24891	0.25702
516	0.00134	0.04827	0.06299	0.07539	0.08614	0.09583	0.10437	0.112	0.11898	0.12535	0.13144	0.13748	0.14331	0.14963	0.15614	0.16372	0.17183	0.18078	0.19067	0.2043	0.21573	0.22742	0.23924	0.24977	0.25787
517	0.00132	0.04853	0.06337	0.07588	0.08669	0.09647	0.10507	0.11275	0.1198	0.1262	0.13233	0.13839	0.14425	0.15057	0.15707	0.16464	0.17275	0.18167	0.19153	0.20515	0.21658	0.22827	0.2401	0.25063	0.25873
518	0.00131	0.0488	0.06375	0.07637	0.08725	0.09712	0.10577	0.1135	0.12063	0.12707	0.13323	0.1393	0.1452	0.15152	0.15803	0.16558	0.17367	0.18258	0.1924	0.206	0.21744	0.22913	0.24097	0.25149	0.25961
519	0.00129	0.04907	0.06414	0.07686	0.08782	0.09778	0.10649	0.11427	0.12148	0.12795	0.13415	0.14023	0.14616	0.15249	0.159	0.16652	0.17461	0.18351	0.19329	0.20686	0.21833	0.23001	0.24185	0.25237	0.26049
520	0.00128	0.04935	0.06454	0.07735	0.08839	0.09845	0.10723	0.11505	0.12233	0.12884	0.13508	0.14117	0.14713	0.15348	0.15998	0.16748	0.17555	0.18444	0.1942	0.20774	0.21923	0.23091	0.24274	0.25326	0.26139
521	0.00126	0.04963	0.06495	0.07786	0.08897	0.09912	0.10797	0.11585	0.12319	0.12973	0.13603	0.14211	0.14811	0.15447	0.16098	0.16845	0.17651	0.18538	0.19512	0.20863	0.22014	0.23182	0.24363	0.25416	0.26229
522	0.00124	0.0499	0.06535	0.07837	0.08956	0.09979	0.10872	0.11665	0.12405	0.13064	0.13699	0.14307	0.1491	0.15547	0.16198	0.16943	0.17747	0.18633	0.19605	0.20952	0.22106	0.23275	0.24454	0.25506	0.2632
523	0.00121	0.05017	0.06575	0.07888	0.09016	0.10047	0.10947	0.11746	0.12492	0.13155	0.13795	0.14404	0.15009	0.15648	0.16301	0.17042	0.17844	0.1873	0.19698	0.21044	0.222	0.23369	0.24545	0.25598	0.26412
524	0.00119	0.05044	0.06615	0.0794	0.09076	0.10115	0.11023	0.11828	0.12581	0.13248	0.13892	0.14502	0.1511	0.15751	0.16404	0.17143	0.17944	0.18829	0.19794	0.21137	0.22295	0.23463	0.24636	0.2569	0.26506
525	0.00116	0.05071	0.06657	0.07992	0.09138	0.10185	0.11101	0.11911	0.12671	0.13343	0.13991	0.14602	0.15213	0.15856	0.16509	0.17246	0.18045	0.18929	0.19892	0.21233	0.2239	0.23559	0.24729	0.25784	0.26601
526	0.00114	0.05098	0.06699	0.08045	0.09201	0.10255	0.1118	0.11996	0.12762	0.13439	0.1409	0.14703	0.15317	0.15962	0.16616	0.1735	0.18148	0.1903	0.19992	0.21331	0.22487	0.23655	0.24822	0.25878	0.26698
527	0.00111	0.05125	0.06741	0.08097	0.09265	0.10327	0.11259	0.12081	0.12852	0.13535	0.14189	0.14805	0.15423	0.16068	0.16724	0.17456	0.18252	0.19133	0.20093	0.21431	0.22583	0.23752	0.24916	0.25973	0.26795
528	0.00109	0.05153	0.06783	0.08149	0.09329	0.10398	0.11338	0.12167	0.12943	0.13632	0.14289	0.14908	0.15529	0.16175	0.16832	0.17562	0.18356	0.19236	0.20195	0.2153	0.2268	0.2385	0.2501	0.26068	0.26893
529	0.00106	0.0518	0.06825	0.08201	0.09392	0.10469	0.11417	0.12253	0.13034	0.13729	0.1439	0.15012	0.15636	0.16282	0.16941	0.17668	0.18461	0.19339	0.20299	0.2163	0.22777	0.23948	0.25105	0.26164	0.26991
530	0.00104	0.05207	0.06867	0.08253	0.09456	0.10541	0.11496	0.1234	0.13125	0.13828	0.1449	0.15116	0.15743	0.1639	0.1705	0.17776	0.18567	0.19444	0.20403	0.21731	0.22875	0.24046	0.25201	0.2626	0.2709
531	0.00101	0.05233	0.06908	0.08306	0.09521	0.10613	0.11576	0.12427	0.13217	0.13927	0.14591	0.1522	0.15851	0.16498	0.1716	0.17883	0.18673	0.19549	0.20508	0.21833	0.22975	0.24145	0.25298	0.26357	0.27189
532	9.84E-4	0.05259	0.06949	0.08359	0.09586	0.10686	0.11656	0.12515	0.13308	0.14025	0.14691	0.15326	0.15959	0.16607	0.17269	0.17991	0.1878	0.19654	0.20613	0.21936	0.23075	0.24244	0.25396	0.26454	0.27289
533	9.61E-4	0.05286	0.06991	0.08413	0.09651	0.10758	0.11737	0.12604	0.13401	0.14124	0.14792	0.15432	0.16068	0.16716	0.17379	0.181	0.18887	0.1976	0.20718	0.22041	0.23177	0.24344	0.25495	0.26553	0.27389
534	9.42E-4	0.05313	0.07034	0.08467	0.09717	0.10831	0.11819	0.12694	0.13495	0.14223	0.14894	0.15539	0.16177	0.16826	0.17489	0.18209	0.18996	0.19867	0.20825	0.22147	0.2328	0.24446	0.25596	0.26653	0.27491
535	9.28E-4	0.05341	0.07077	0.08522	0.09783	0.10905	0.11901	0.12786	0.13589	0.14324	0.14998	0.15648	0.16287	0.16938	0.17602	0.1832	0.19105	0.19976	0.20934	0.22254	0.23386	0.24548	0.25697	0.26756	0.27595
536	9.16E-4	0.0537	0.07121	0.08576	0.0985	0.10979	0.11986	0.12879	0.13686	0.14427	0.15104	0.15758	0.16398	0.17051	0.17715	0.18433	0.19215	0.20086	0.21043	0.22363	0.23493	0.24652	0.25801	0.2686	0.277
537	9.03E-4	0.05399	0.07165	0.08632	0.09918	0.11054	0.1207	0.12973	0.13783	0.1453	0.1521	0.15868	0.1651	0.17164	0.1783	0.18546	0.19326	0.20196	0.21153	0.22473	0.23601	0.24757	0.25906	0.26965	0.27806
538	8.92E-4	0.05427	0.0721	0.08687	0.09986	0.11128	0.12155	0.13066	0.1388	0.14632	0.15316	0.15978	0.16623	0.17278	0.17945	0.1866	0.19437	0.20308	0.21263	0.22583	0.2371	0.24863	0.26013	0.27071	0.27913
539	8.77E-4	0.05455	0.07254	0.08743	0.10053	0.11202	0.1224	0.13158	0.13978	0.14734	0.15423	0.16088	0.16735	0.17392	0.1806	0.18775	0.19549	0.20419	0.21372	0.22694	0.2382	0.2497	0.2612	0.27177	0.28021
540	8.61E-4	0.05482	0.07298	0.08799	0.1012	0.11277	0.12324	0.1325	0.14075	0.14836	0.1553	0.16198	0.16848	0.17505	0.18176	0.1889	0.19661	0.2053	0.21481	0.22805	0.2393	0.25078	0.26227	0.27284	0.2813
541	8.47E-4	0.0551	0.07343	0.08855	0.10188	0.11352	0.12408	0.13342	0.14174	0.1494	0.15638	0.1631	0.16961	0.1762	0.18293	0.19005	0.19774	0.20642	0.21592	0.22918	0.24041	0.25187	0.26335	0.27392	0.28241
542	8.39E-4	0.05539	0.07388	0.08912	0.10256	0.11429	0.12492	0.13435	0.14274	0.15044	0.15748	0.16422	0.17076	0.17736	0.18409	0.19122	0.19889	0.20755	0.21705	0.23032	0.24152	0.25298	0.26445	0.27501	0.28352
543	8.36E-4	0.05568	0.07433	0.08969	0.10325	0.11508	0.12577	0.13529	0.14374	0.15148	0.15858	0.16536	0.17192	0.17853	0.18526	0.19239	0.20005	0.2087	0.21819	0.23146	0.24265	0.2541	0.26555	0.27611	0.28464
544	8.3E-4	0.05598	0.07477	0.09027	0.10394	0.11587	0.12662	0.13623	0.14474	0.15253	0.15968	0.16649	0.17308	0.1797	0.18643	0.19356	0.20121	0.20986	0.21934	0.2326	0.24378	0.25522	0.26666	0.27721	0.28576
545	8.15E-4	0.05627	0.07522	0.09085	0.10462	0.11665	0.12746	0.13717	0.14574	0.15357	0.16076	0.16761	0.17425	0.18087	0.18761	0.19474	0.20236	0.21101	0.22048	0.23373	0.24492	0.25633	0.26778	0.27831	0.28687
546	7.92E-4	0.05655	0.07566	0.09142	0.1053	0.11743	0.1283	0.13811	0.14675	0.15462	0.16185	0.16873	0.17541	0.18203	0.18879	0.19591	0.20352	0.21215	0.22162	0.23486	0.24604	0.25744	0.26889	0.27941	0.28796
547	7.65E-4	0.05682	0.07611	0.092	0.10596	0.1182	0.12915	0.13904	0.14776	0.15567	0.16293	0.16985	0.17656	0.18319	0.18996	0.19709	0.20468	0.21329	0.22276	0.23598	0.24716	0.25855	0.27	0.28049	0.28905
548	7.4E-4	0.0571	0.07656	0.09257	0.10663	0.11897	0.13	0.13997	0.14877	0.15671	0.16403	0.17097	0.17772	0.18435	0.19113	0.19827	0.20584	0.21443	0.22389	0.2371	0.24827	0.25965	0.2711	0.28158	0.29014
549	7.19E-4	0.05739	0.077	0.09315	0.10731	0.11975	0.13085	0.1409	0.14978	0.15775	0.16512	0.17209	0.17888	0.18552	0.1923	0.19945	0.207	0.21557	0.22502	0.23821	0.24938	0.26075	0.27219	0.28266	0.29122
550	6.98E-4	0.05768	0.07745	0.09373	0.10799	0.12053	0.13171	0.14184	0.15078	0.15879	0.16622	0.17321	0.18003	0.18669	0.19347	0.20063	0.20816	0.21672	0.22614	0.23931	0.25049	0.26185	0.27327	0.28374	0.2923
551	6.76E-4	0.05798	0.07791	0.09432	0.10868	0.12133	0.13257	0.14278	0.15179	0.15984	0.16733	0.17435	0.18118	0.18786	0.19465	0.20181	0.20932	0.21787	0.22727	0.24041	0.25159	0.26295	0.27436	0.28481	0.29337
552	6.54E-4	0.05828	0.07837	0.09491	0.10937	0.12213	0.13344	0.14373	0.1528	0.1609	0.16844	0.17548	0.18235	0.18904	0.19583	0.203	0.21049	0.21902	0.22839	0.24152	0.25269	0.26406	0.27544	0.28588	0.29444
553	6.34E-4	0.05859	0.07883	0.09551	0.11007	0.12292	0.13431	0.14469	0.15381	0.16195	0.16956	0.17662	0.18351	0.19021	0.19701	0.20419	0.21165	0.22016	0.22952	0.24263	0.2538	0.26517	0.27652	0.28696	0.29552
554	6.11E-4	0.05888	0.07928	0.0961	0.11076	0.12372	0.13518	0.14564	0.15481	0.16301	0.17067	0.17775	0.18468	0.19138	0.1982	0.20538	0.21282	0.22131	0.23065	0.24375	0.2549	0.26627	0.2776	0.28805	0.2966
555	5.89E-4	0.05917	0.07973	0.09669	0.11146	0.12451	0.13605	0.14659	0.15582	0.16407	0.17178	0.17889	0.18584	0.19256	0.19938	0.20657	0.21399	0.22247	0.23179	0.24487	0.256	0.26737	0.27868	0.28913	0.29768
556	5.7E-4	0.05947	0.08018	0.09727	0.11216	0.12531	0.13692	0.14754	0.15683	0.16514	0.17289	0.18002	0.18701	0.19376	0.20057	0.20777	0.21517	0.22364	0.23293	0.24599	0.25711	0.26848	0.27977	0.29023	0.29878
557	5.54E-4	0.05977	0.08064	0.09786	0.11286	0.1261	0.13781	0.14849	0.15784	0.16622	0.174	0.18116	0.18819	0.19495	0.20177	0.20897	0.21636	0.22481	0.23409	0.24711	0.25822	0.26959	0.28086	0.29132	0.29988
558	5.4E-4	0.06006	0.0811	0.09845	0.11356	0.1269	0.13869	0.14945	0.15884	0.16729	0.1751	0.1823	0.18937	0.19614	0.20297	0.21016	0.21756	0.22598	0.23525	0.24825	0.25934	0.2707	0.28195	0.29241	0.30098
559	5.27E-4	0.06036	0.08155	0.09904	0.11426	0.12769	0.13957	0.1504	0.15983	0.16835	0.17621	0.18344	0.19055	0.19733	0.20416	0.21135	0.21875	0.22715	0.23641	0.24939	0.26045	0.27182	0.28303	0.29349	0.30208
560	5.13E-4	0.06064	0.08199	0.09962	0.11496	0.12846	0.14045	0.15134	0.16083	0.16941	0.17732	0.18459	0.19171	0.19852	0.20535	0.21253	0.21994	0.22832	0.23756	0.25052	0.26156	0.27292	0.28412	0.29457	0.30318
561	4.97E-4	0.06093	0.08243	0.1002	0.11565	0.12923	0.14132	0.15228	0.16181	0.17047	0.17842	0.18573	0.19287	0.19971	0.20654	0.21371	0.22112	0.22948	0.2387	0.25167	0.26267	0.27403	0.28521	0.29566	0.30428
562	4.79E-4	0.06122	0.08287	0.10077	0.11634	0.13	0.14219	0.15321	0.1628	0.17153	0.17951	0.18687	0.19403	0.20089	0.20773	0.21488	0.22231	0.23066	0.23985	0.25282	0.2638	0.27514	0.28631	0.29675	0.30538
563	4.61E-4	0.0615	0.08331	0.10135	0.11703	0.13076	0.14307	0.15414	0.16378	0.17258	0.18061	0.18801	0.19518	0.20207	0.20891	0.21605	0.22349	0.23182	0.24099	0.25398	0.26493	0.27625	0.28741	0.29785	0.30649
564	4.46E-4	0.06177	0.08375	0.10192	0.11772	0.13153	0.14395	0.15507	0.16477	0.17363	0.1817	0.18915	0.19634	0.20324	0.21009	0.21722	0.22467	0.23298	0.24213	0.25515	0.26607	0.27737	0.28852	0.29895	0.30759
565	4.35E-4	0.06206	0.08419	0.10249	0.11841	0.1323	0.14483	0.15601	0.16576	0.17467	0.1828	0.1903	0.19751	0.20442	0.21127	0.21839	0.22584	0.23414	0.24329	0.25633	0.26722	0.27849	0.28964	0.30006	0.30869
566	4.33E-4	0.06237	0.08464	0.10306	0.1191	0.13308	0.14572	0.15695	0.16676	0.17573	0.18391	0.19145	0.19868	0.20561	0.21246	0.21956	0.22702	0.23531	0.24446	0.25751	0.26838	0.27963	0.29079	0.30119	0.30982
567	4.33E-4	0.06267	0.0851	0.10362	0.11978	0.13386	0.14661	0.15791	0.16776	0.1768	0.18503	0.1926	0.19985	0.2068	0.21366	0.22074	0.22821	0.23649	0.24563	0.25872	0.26954	0.28078	0.29194	0.30233	0.31095
568	4.29E-4	0.06297	0.08556	0.10419	0.12047	0.13465	0.1475	0.15886	0.16877	0.17787	0.18614	0.19374	0.20102	0.20798	0.21487	0.22192	0.2294	0.23768	0.24681	0.25992	0.27071	0.28193	0.29311	0.30349	0.31209
569	4.21E-4	0.06325	0.08601	0.10476	0.12114	0.13542	0.14838	0.1598	0.16977	0.17892	0.18725	0.19488	0.20217	0.20916	0.21607	0.2231	0.23058	0.23886	0.24798	0.26112	0.27187	0.28308	0.29427	0.30464	0.31322
570	4.17E-4	0.06353	0.08646	0.10532	0.12182	0.13619	0.14926	0.16073	0.17077	0.17997	0.18836	0.19601	0.20332	0.21033	0.21726	0.22427	0.23176	0.24003	0.24915	0.2623	0.27304	0.28423	0.29543	0.30578	0.31435
571	4.15E-4	0.0638	0.0869	0.10587	0.12248	0.13695	0.15013	0.16165	0.17177	0.181	0.18946	0.19714	0.20447	0.2115	0.21845	0.22544	0.23294	0.2412	0.25031	0.26347	0.27421	0.28538	0.29658	0.30692	0.31548
572	4.08E-4	0.06407	0.08733	0.10642	0.12314	0.13772	0.15098	0.16256	0.17276	0.18203	0.19055	0.19827	0.20561	0.21267	0.21963	0.2266	0.23411	0.24237	0.25147	0.26464	0.27537	0.28652	0.29772	0.30805	0.31662
573	3.96E-4	0.06434	0.08775	0.10696	0.12379	0.13848	0.15183	0.16348	0.17374	0.18305	0.19164	0.19939	0.20675	0.21383	0.22081	0.22777	0.23528	0.24353	0.25263	0.2658	0.27653	0.28766	0.29885	0.30917	0.31775
574	3.8E-4	0.0646	0.08817	0.1075	0.12444	0.13924	0.15266	0.16439	0.17472	0.18407	0.19271	0.2005	0.20787	0.21499	0.22198	0.22892	0.23645	0.24468	0.25379	0.26696	0.27768	0.28879	0.29997	0.31029	0.31887
575	3.65E-4	0.06486	0.08858	0.10803	0.12508	0.14	0.15349	0.16529	0.17568	0.18508	0.19378	0.20161	0.20899	0.21613	0.22315	0.23006	0.2376	0.24583	0.25493	0.2681	0.27881	0.2899	0.30109	0.3114	0.31997
576	3.51E-4	0.0651	0.08899	0.10856	0.12571	0.14075	0.15432	0.16619	0.17665	0.18609	0.19483	0.20271	0.21011	0.21727	0.2243	0.2312	0.23874	0.24697	0.25607	0.26923	0.27993	0.291	0.3022	0.3125	0.32107
577	3.36E-4	0.06534	0.08939	0.10909	0.12634	0.14149	0.15515	0.16707	0.17761	0.1871	0.19587	0.2038	0.21122	0.21839	0.22545	0.23233	0.23987	0.24811	0.25719	0.27034	0.28104	0.2921	0.30331	0.31358	0.32215
578	3.18E-4	0.06556	0.08978	0.10962	0.12695	0.14222	0.15596	0.16795	0.17856	0.18809	0.1969	0.20488	0.21232	0.21949	0.22658	0.23345	0.24098	0.24922	0.25831	0.27143	0.28213	0.29318	0.3044	0.31464	0.32322
579	2.95E-4	0.06578	0.09017	0.11014	0.12755	0.14294	0.15677	0.16881	0.1795	0.18907	0.19793	0.20596	0.2134	0.22058	0.22769	0.23457	0.24208	0.25032	0.25941	0.2725	0.28319	0.29425	0.30546	0.31569	0.32427
580	2.71E-4	0.06599	0.09054	0.11065	0.12815	0.14365	0.15756	0.16967	0.18043	0.19004	0.19895	0.20702	0.21447	0.22167	0.22879	0.23568	0.24318	0.25141	0.26049	0.27356	0.28424	0.2953	0.30651	0.31672	0.3253
581	2.51E-4	0.0662	0.09092	0.11116	0.12876	0.14435	0.15834	0.17052	0.18135	0.191	0.19996	0.20807	0.21554	0.22274	0.22988	0.23678	0.24426	0.2525	0.26155	0.27461	0.28529	0.29635	0.30755	0.31776	0.32632
582	2.35E-4	0.06642	0.09128	0.11166	0.12936	0.14505	0.15911	0.17137	0.18226	0.19195	0.20096	0.20911	0.2166	0.22381	0.23097	0.23788	0.24533	0.25359	0.26261	0.27566	0.28633	0.29739	0.30858	0.31878	0.32734
583	2.23E-4	0.06663	0.09165	0.11216	0.12996	0.14574	0.15988	0.17221	0.18317	0.19291	0.20195	0.21013	0.21765	0.22487	0.23205	0.23897	0.2464	0.25467	0.26366	0.2767	0.28738	0.29843	0.30961	0.3198	0.32836
584	2.11E-4	0.06685	0.092	0.11266	0.13055	0.14643	0.16064	0.17305	0.18407	0.19386	0.20294	0.21116	0.2187	0.22594	0.23312	0.24005	0.24747	0.25575	0.26471	0.27776	0.28842	0.29948	0.31065	0.32082	0.32938
585	1.96E-4	0.06705	0.09235	0.11316	0.13114	0.1471	0.1614	0.17387	0.18496	0.19481	0.20392	0.21217	0.21974	0.227	0.23419	0.24113	0.24853	0.25681	0.26576	0.27881	0.28946	0.30052	0.31168	0.32184	0.33041
586	1.77E-4	0.06725	0.0927	0.11364	0.13171	0.14777	0.16213	0.17469	0.18584	0.19575	0.20488	0.21317	0.22077	0.22805	0.23524	0.24221	0.24958	0.25787	0.26681	0.27986	0.29049	0.30155	0.31271	0.32286	0.33143
587	1.56E-4	0.06744	0.09305	0.11411	0.13228	0.14843	0.16287	0.1755	0.18671	0.19667	0.20584	0.21416	0.22178	0.2291	0.23628	0.24327	0.25062	0.25891	0.26784	0.28089	0.29153	0.30258	0.31373	0.32388	0.33244
588	1.39E-4	0.06763	0.09338	0.11459	0.13285	0.14908	0.16359	0.1763	0.18757	0.1976	0.20679	0.21514	0.2228	0.23014	0.23732	0.24432	0.25167	0.25996	0.26887	0.28192	0.29257	0.30361	0.31475	0.32489	0.33345
589	1.22E-4	0.06782	0.09371	0.11507	0.13342	0.14974	0.16431	0.17711	0.18844	0.19852	0.20774	0.21613	0.22381	0.23118	0.23835	0.24538	0.25271	0.26099	0.26991	0.28296	0.29361	0.30464	0.31577	0.32591	0.33447
590	1.04E-4	0.06801	0.09403	0.11554	0.134	0.15038	0.16503	0.17791	0.18929	0.19942	0.20868	0.21711	0.22482	0.23222	0.23937	0.24642	0.25375	0.26202	0.27094	0.28401	0.29465	0.30567	0.31679	0.32692	0.33549
591	8.6E-5	0.06819	0.09435	0.116	0.13456	0.15102	0.16574	0.17871	0.19013	0.20033	0.20961	0.21809	0.22583	0.23325	0.24038	0.24746	0.25479	0.26304	0.27196	0.28507	0.29568	0.3067	0.3178	0.32793	0.33651
592	7E-5	0.06838	0.09467	0.11646	0.13513	0.15166	0.16644	0.1795	0.19097	0.20122	0.21054	0.21906	0.22682	0.23428	0.24139	0.24849	0.25583	0.26406	0.27298	0.28612	0.29672	0.30773	0.31881	0.32894	0.33753
593	5.7E-5	0.06856	0.09499	0.11691	0.13568	0.1523	0.16713	0.18028	0.19181	0.20212	0.21147	0.22003	0.22782	0.2353	0.2424	0.24952	0.25686	0.26508	0.274	0.28718	0.29775	0.30876	0.31982	0.32997	0.33854
594	4.9E-5	0.06875	0.09531	0.11736	0.13624	0.15294	0.16783	0.18105	0.19265	0.20302	0.21239	0.22099	0.22882	0.23632	0.24341	0.25055	0.25789	0.2661	0.27502	0.28823	0.29879	0.3098	0.32084	0.33101	0.33957
595	4.6E-5	0.06895	0.09564	0.11781	0.1368	0.1536	0.16854	0.18183	0.1935	0.20391	0.21331	0.22195	0.22982	0.23733	0.24442	0.25157	0.25892	0.26712	0.27605	0.2893	0.29984	0.31084	0.32187	0.33205	0.3406
596	4.7E-5	0.06915	0.09596	0.11826	0.13736	0.15425	0.16925	0.1826	0.19434	0.20479	0.21423	0.2229	0.23082	0.23833	0.24542	0.25259	0.25994	0.26813	0.27708	0.29037	0.30089	0.3119	0.32291	0.3331	0.34162
597	4.7E-5	0.06935	0.09628	0.1187	0.13792	0.15489	0.16995	0.18336	0.19516	0.20566	0.21514	0.22385	0.23181	0.23931	0.24641	0.2536	0.26095	0.26914	0.2781	0.29143	0.30192	0.31294	0.32394	0.33413	0.34263
598	4.6E-5	0.06955	0.09659	0.11913	0.13846	0.15551	0.17064	0.18412	0.19598	0.20651	0.21604	0.22478	0.2328	0.24029	0.24739	0.2546	0.26196	0.27015	0.27913	0.29248	0.30294	0.31397	0.32496	0.33515	0.34364
599	3.9E-5	0.06972	0.0969	0.11955	0.13898	0.15612	0.17132	0.18487	0.19678	0.20735	0.21693	0.2257	0.23377	0.24125	0.24837	0.25559	0.26297	0.27114	0.28015	0.29352	0.30394	0.31499	0.32598	0.33617	0.34464
600	2.9E-5	0.06988	0.0972	0.11996	0.13949	0.15671	0.17198	0.18559	0.19756	0.20817	0.21781	0.22661	0.23472	0.24221	0.24934	0.25656	0.26396	0.27213	0.28117	0.29453	0.30493	0.316	0.32698	0.33717	0.34563
601	1.9E-5	0.07001	0.09748	0.12035	0.13998	0.15728	0.17263	0.1863	0.19834	0.20897	0.21867	0.22751	0.23565	0.24314	0.2503	0.25752	0.26493	0.2731	0.28216	0.29552	0.30591	0.31698	0.32796	0.33816	0.34661
602	1.2E-5	0.07014	0.09774	0.12073	0.14046	0.15783	0.17327	0.18699	0.19911	0.20976	0.21951	0.2284	0.23656	0.24407	0.25125	0.25846	0.26589	0.27406	0.28314	0.29648	0.30689	0.31796	0.32892	0.33913	0.34757
603	7E-6	0.07026	0.098	0.12109	0.14092	0.15837	0.17389	0.18768	0.19986	0.21054	0.22035	0.22928	0.23745	0.24499	0.25219	0.25939	0.26684	0.27501	0.2841	0.29742	0.30784	0.31892	0.32986	0.34009	0.34852
604	-3e-06	0.07038	0.09824	0.12145	0.14138	0.15891	0.17449	0.18836	0.2006	0.2113	0.22117	0.23015	0.23833	0.24589	0.25311	0.26031	0.26778	0.27595	0.28506	0.29836	0.30879	0.31987	0.33079	0.34103	0.34947
605	-1.8e-05	0.07049	0.09847	0.12179	0.14183	0.15943	0.17508	0.18902	0.20131	0.21206	0.22198	0.231	0.23919	0.24677	0.25402	0.26121	0.2687	0.27687	0.286	0.29927	0.30971	0.32081	0.33171	0.34196	0.35041
606	-3.5e-05	0.07057	0.09869	0.12211	0.14225	0.15995	0.17566	0.18967	0.20202	0.21281	0.22278	0.23183	0.24004	0.24763	0.25491	0.2621	0.26961	0.27777	0.28692	0.30018	0.31061	0.32173	0.33261	0.34287	0.35133
607	-4.6e-05	0.07065	0.0989	0.12242	0.14267	0.16044	0.17623	0.19029	0.2027	0.21354	0.22356	0.23264	0.24087	0.24849	0.25579	0.26297	0.27049	0.27866	0.28783	0.30108	0.31149	0.32264	0.33351	0.34378	0.35225
608	-5.4e-05	0.07072	0.09911	0.12273	0.14307	0.16093	0.17679	0.19091	0.20337	0.21427	0.22433	0.23345	0.24171	0.24935	0.25666	0.26383	0.27137	0.27954	0.28873	0.30197	0.31236	0.32355	0.33441	0.34468	0.35316
609	-6.3e-05	0.07079	0.09931	0.12303	0.14346	0.16139	0.17735	0.19152	0.20403	0.21498	0.22509	0.23425	0.24252	0.25019	0.25752	0.26469	0.27223	0.28041	0.28962	0.30286	0.31323	0.32444	0.3353	0.34556	0.35407
610	-7.9e-05	0.07085	0.09949	0.12331	0.14383	0.16184	0.17789	0.19211	0.20469	0.21567	0.22584	0.23503	0.24333	0.25102	0.25836	0.26553	0.27309	0.28126	0.2905	0.30373	0.3141	0.32533	0.33618	0.34644	0.35496
611	-9.9e-05	0.0709	0.09967	0.12358	0.14419	0.16228	0.17841	0.19268	0.20533	0.21636	0.22657	0.2358	0.24412	0.25184	0.25919	0.26637	0.27394	0.28211	0.29135	0.3046	0.31496	0.32621	0.33705	0.3473	0.35584
612	-0.000121	0.07095	0.09983	0.12382	0.14454	0.1627	0.17892	0.19324	0.20595	0.21703	0.22729	0.23655	0.2449	0.25265	0.26001	0.2672	0.27478	0.28294	0.2922	0.30546	0.31582	0.32708	0.33792	0.34817	0.3567
613	-0.000137	0.07099	0.1	0.12406	0.14487	0.16311	0.17941	0.19379	0.20657	0.2177	0.228	0.23728	0.24566	0.25345	0.26083	0.26802	0.27561	0.28378	0.29304	0.30632	0.31667	0.32794	0.33878	0.34902	0.35757
614	-0.000146	0.07102	0.10015	0.12429	0.1452	0.16352	0.17991	0.19432	0.20716	0.21835	0.22871	0.238	0.24641	0.25425	0.26164	0.26883	0.27643	0.28462	0.29387	0.30717	0.31753	0.3288	0.33965	0.34987	0.35842
615	-0.000153	0.07104	0.10031	0.12451	0.14553	0.16391	0.18039	0.19484	0.20775	0.219	0.2294	0.23871	0.24715	0.25504	0.26243	0.26963	0.27724	0.28545	0.29469	0.30801	0.31837	0.32965	0.34051	0.35072	0.35928
616	-0.000161	0.07105	0.10045	0.12472	0.14583	0.1643	0.18085	0.19535	0.20831	0.21963	0.23008	0.2394	0.24788	0.25581	0.26321	0.27043	0.27804	0.28627	0.2955	0.30885	0.31921	0.3305	0.34137	0.35156	0.36013
617	-0.000169	0.07106	0.10059	0.12493	0.14613	0.16468	0.1813	0.19586	0.20887	0.22025	0.23075	0.24009	0.24861	0.25658	0.26399	0.27123	0.27883	0.28708	0.29629	0.30968	0.32004	0.33134	0.34223	0.3524	0.36097
618	-0.000172	0.07107	0.10073	0.12514	0.14643	0.16506	0.18175	0.19637	0.20942	0.22087	0.23141	0.24078	0.24933	0.25735	0.26475	0.27203	0.27962	0.28789	0.29708	0.31051	0.32087	0.33218	0.34308	0.35324	0.36181
619	-0.000172	0.07108	0.10086	0.12534	0.14673	0.16544	0.18219	0.19688	0.20997	0.22148	0.23207	0.24146	0.25005	0.25811	0.2655	0.27282	0.2804	0.28869	0.29786	0.31134	0.32171	0.33302	0.34393	0.35409	0.36265
620	-0.000171	0.07111	0.10099	0.12555	0.14703	0.16581	0.18263	0.19738	0.21052	0.22209	0.23271	0.24214	0.25076	0.25887	0.26625	0.2736	0.28118	0.28949	0.29865	0.31216	0.32254	0.33385	0.34478	0.35493	0.3635
621	-0.00017	0.07112	0.10111	0.12575	0.14733	0.16618	0.18307	0.19787	0.21106	0.2227	0.23335	0.24281	0.25146	0.25961	0.267	0.27437	0.28195	0.29028	0.29944	0.31296	0.32336	0.33467	0.34562	0.35576	0.36433
622	-0.000164	0.07114	0.10123	0.12595	0.14763	0.16655	0.18349	0.19836	0.21158	0.2233	0.23398	0.24346	0.25217	0.26035	0.26774	0.27513	0.28272	0.29106	0.30023	0.31376	0.32418	0.33549	0.34645	0.35658	0.36517
623	-0.000153	0.07114	0.10135	0.12613	0.14791	0.16691	0.18391	0.19883	0.2121	0.22389	0.23461	0.24411	0.25286	0.26107	0.26848	0.2759	0.28348	0.29183	0.30101	0.31455	0.32499	0.33631	0.34728	0.35741	0.36599
624	-0.000139	0.07114	0.10148	0.12632	0.14819	0.16726	0.18433	0.19931	0.21262	0.22447	0.23522	0.24476	0.25355	0.26179	0.26921	0.27665	0.28423	0.2926	0.3018	0.31532	0.3258	0.33713	0.3481	0.35823	0.36681
625	-0.000125	0.07115	0.10159	0.12651	0.14846	0.16762	0.18474	0.19978	0.21313	0.22504	0.23582	0.24539	0.25422	0.26249	0.26994	0.27741	0.28497	0.29337	0.30258	0.31609	0.3266	0.33793	0.34892	0.35905	0.36763
626	-0.000114	0.07115	0.1017	0.12669	0.14872	0.16797	0.18514	0.20023	0.21364	0.22561	0.23641	0.24601	0.25487	0.26318	0.27066	0.27815	0.28571	0.29414	0.30336	0.31686	0.3274	0.33873	0.34974	0.35986	0.36844
627	-0.000106	0.07116	0.10181	0.12687	0.14897	0.1683	0.18554	0.20067	0.21413	0.22616	0.23698	0.24661	0.25551	0.26385	0.27137	0.27888	0.28644	0.29489	0.30413	0.31762	0.32819	0.33951	0.35056	0.36066	0.36924
628	-0.000104	0.07116	0.10191	0.12704	0.14921	0.16861	0.18592	0.2011	0.21461	0.22669	0.23755	0.2472	0.25614	0.2645	0.27206	0.27959	0.28717	0.29564	0.30489	0.31837	0.32896	0.34029	0.35136	0.36144	0.37003
629	-0.000107	0.07115	0.10199	0.1272	0.14944	0.1689	0.18628	0.2015	0.21507	0.2272	0.23809	0.24778	0.25676	0.26512	0.27274	0.28029	0.28788	0.29637	0.30564	0.3191	0.32971	0.34106	0.35215	0.3622	0.3708
630	-0.000111	0.07112	0.10206	0.12734	0.14964	0.16917	0.18662	0.20189	0.2155	0.22769	0.23861	0.24834	0.25736	0.26573	0.27339	0.28097	0.28858	0.29708	0.30638	0.3198	0.33045	0.3418	0.35291	0.36295	0.37156
631	-0.000117	0.07108	0.10212	0.12747	0.14983	0.16942	0.18694	0.20227	0.21593	0.22817	0.23912	0.24888	0.25794	0.26633	0.27403	0.28162	0.28926	0.29777	0.3071	0.32049	0.33117	0.34253	0.35365	0.36368	0.37231
632	-0.000121	0.07104	0.10216	0.12759	0.15001	0.16966	0.18723	0.20263	0.21634	0.22863	0.23961	0.24941	0.25852	0.26691	0.27466	0.28225	0.28992	0.29845	0.30781	0.32116	0.33189	0.34324	0.35437	0.3644	0.37304
633	-0.000122	0.07098	0.10219	0.1277	0.15017	0.16989	0.18751	0.20299	0.21675	0.22908	0.24009	0.24993	0.25906	0.26748	0.27527	0.28287	0.29058	0.29912	0.3085	0.32182	0.33259	0.34394	0.35508	0.36512	0.37377
634	-0.000122	0.07092	0.10221	0.1278	0.15033	0.17011	0.18776	0.20333	0.21714	0.22951	0.24055	0.25045	0.25959	0.26804	0.27587	0.28348	0.29123	0.29978	0.30918	0.32247	0.33329	0.34464	0.35579	0.36581	0.37448
635	-0.000124	0.07086	0.10223	0.1279	0.15049	0.17033	0.18801	0.20366	0.21752	0.22993	0.24101	0.25095	0.26011	0.26859	0.27645	0.28408	0.29186	0.30042	0.30986	0.32312	0.33397	0.34532	0.35648	0.3665	0.37519
636	-0.000128	0.0708	0.10224	0.12799	0.15064	0.17055	0.18824	0.20398	0.21789	0.23034	0.24145	0.25144	0.26062	0.26913	0.27702	0.28467	0.29248	0.30105	0.31053	0.32376	0.33463	0.346	0.35717	0.36718	0.37589
637	-0.000135	0.07073	0.10225	0.12808	0.15079	0.17076	0.18848	0.20428	0.21825	0.23074	0.24187	0.25192	0.26112	0.26965	0.27758	0.28524	0.29309	0.30167	0.3112	0.3244	0.33529	0.34667	0.35785	0.36786	0.37658
638	-0.000148	0.07066	0.10225	0.12815	0.15092	0.17095	0.1887	0.20458	0.2186	0.23113	0.24229	0.25238	0.26161	0.27016	0.27813	0.2858	0.29368	0.30228	0.31184	0.32503	0.33593	0.34733	0.35851	0.36852	0.37725
639	-0.000168	0.07058	0.10224	0.12821	0.15103	0.17112	0.18891	0.20486	0.21892	0.2315	0.24269	0.25282	0.26208	0.27065	0.27865	0.28634	0.29426	0.30286	0.31246	0.32566	0.33657	0.34797	0.35917	0.36918	0.37791
640	-0.000194	0.07049	0.10222	0.12826	0.15114	0.17128	0.18911	0.20513	0.21923	0.23186	0.24308	0.25325	0.26254	0.27114	0.27916	0.28687	0.29483	0.30344	0.31308	0.32628	0.33719	0.34861	0.35983	0.36983	0.37856
641	-0.000221	0.0704	0.10219	0.1283	0.15123	0.17142	0.1893	0.20539	0.21953	0.23221	0.24347	0.25368	0.263	0.27161	0.27965	0.28739	0.29539	0.30401	0.31368	0.32689	0.33782	0.34924	0.36048	0.37047	0.37921
642	-0.000248	0.0703	0.10216	0.12833	0.15131	0.17157	0.18949	0.20564	0.21982	0.23255	0.24385	0.25409	0.26345	0.27208	0.28013	0.2879	0.29594	0.30458	0.31428	0.32751	0.33845	0.34987	0.36112	0.37111	0.37984
643	-0.000272	0.07019	0.10212	0.12835	0.15137	0.1717	0.18966	0.20586	0.2201	0.23288	0.24422	0.2545	0.26388	0.27253	0.2806	0.28839	0.29648	0.30514	0.31487	0.32811	0.33908	0.35049	0.36174	0.37174	0.38046
644	-0.000293	0.07006	0.10207	0.12835	0.15142	0.17183	0.18982	0.20608	0.22037	0.2332	0.24457	0.25489	0.2643	0.27297	0.28107	0.28887	0.29701	0.3057	0.31544	0.3287	0.3397	0.3511	0.36235	0.37236	0.38108
645	-0.00031	0.06993	0.10203	0.12835	0.15147	0.17194	0.18997	0.20628	0.22062	0.23351	0.24493	0.25528	0.26472	0.27341	0.28154	0.28935	0.29753	0.30625	0.31601	0.32928	0.34031	0.35171	0.36296	0.37297	0.38169
646	-0.000324	0.0698	0.10198	0.12833	0.15151	0.17206	0.19012	0.20648	0.22087	0.23381	0.24528	0.25566	0.26513	0.27385	0.282	0.28982	0.29804	0.30679	0.31657	0.32985	0.34091	0.35231	0.36356	0.37359	0.38231
647	-0.000333	0.06966	0.10192	0.12831	0.15154	0.17216	0.19025	0.20668	0.22111	0.2341	0.24563	0.25602	0.26553	0.27428	0.28245	0.29029	0.29853	0.30733	0.31711	0.33041	0.34151	0.35291	0.36416	0.37422	0.38292
648	-0.000338	0.06953	0.10184	0.12829	0.15156	0.17225	0.19038	0.20687	0.22135	0.23438	0.24597	0.25638	0.26593	0.2747	0.28289	0.29076	0.29903	0.30785	0.31764	0.33097	0.34212	0.3535	0.36476	0.37484	0.38353
649	-0.000343	0.0694	0.10176	0.12828	0.15158	0.17233	0.1905	0.20706	0.22158	0.23466	0.2463	0.25673	0.26631	0.27511	0.28332	0.29123	0.29952	0.30837	0.31816	0.33152	0.34272	0.3541	0.36535	0.37546	0.38414
650	-0.000345	0.06928	0.10169	0.12825	0.15159	0.17241	0.19063	0.20724	0.22181	0.23493	0.24663	0.25708	0.26669	0.27552	0.28375	0.29168	0.30001	0.30888	0.31868	0.33207	0.34333	0.35469	0.36593	0.37608	0.38475
651	-0.000346	0.06916	0.10161	0.12823	0.1516	0.17248	0.19076	0.20742	0.22203	0.23519	0.24695	0.25741	0.26706	0.27593	0.28417	0.29212	0.30048	0.30937	0.31919	0.33262	0.34392	0.35528	0.36651	0.37669	0.38536
652	-0.000351	0.06903	0.10153	0.12819	0.15161	0.17254	0.19089	0.20759	0.22223	0.23544	0.24725	0.25773	0.26742	0.27633	0.28459	0.29254	0.30094	0.30986	0.3197	0.33315	0.34451	0.35585	0.36707	0.37729	0.38595
653	-0.00036	0.0689	0.10144	0.12814	0.15161	0.17259	0.19101	0.20774	0.22243	0.23567	0.24754	0.25804	0.26777	0.27672	0.28499	0.29296	0.30138	0.31034	0.32021	0.33367	0.34508	0.35642	0.36763	0.37788	0.38654
654	-0.000369	0.06876	0.10134	0.12808	0.15159	0.17263	0.19112	0.20788	0.22261	0.23588	0.24782	0.25833	0.26811	0.27709	0.28539	0.29337	0.30181	0.31081	0.3207	0.33419	0.34563	0.35698	0.36818	0.37845	0.38711
655	-0.000374	0.06862	0.10125	0.12801	0.15157	0.17266	0.19122	0.20801	0.22279	0.23608	0.24808	0.25862	0.26843	0.27745	0.28578	0.29379	0.30223	0.31128	0.32118	0.3347	0.34617	0.35753	0.36872	0.37903	0.38768
656	-0.000378	0.06847	0.10115	0.12795	0.15153	0.17268	0.19131	0.20814	0.22296	0.23628	0.24833	0.2589	0.26874	0.2778	0.28617	0.2942	0.30266	0.31174	0.32165	0.33521	0.34671	0.35807	0.36926	0.37959	0.38823
657	-0.000385	0.06833	0.10105	0.12789	0.1515	0.1727	0.19139	0.20827	0.22312	0.23646	0.24857	0.25918	0.26904	0.27814	0.28654	0.29461	0.30308	0.3122	0.32213	0.33572	0.34724	0.35861	0.3698	0.38015	0.38879
658	-0.000395	0.06819	0.10094	0.12782	0.15146	0.1727	0.19147	0.20838	0.22328	0.23664	0.2488	0.25944	0.26933	0.27848	0.28691	0.29501	0.30351	0.31265	0.32259	0.33623	0.34775	0.35914	0.37034	0.38071	0.38935
659	-0.000399	0.06806	0.10084	0.12775	0.15143	0.17271	0.19155	0.20849	0.22344	0.23682	0.24903	0.2597	0.26961	0.2788	0.28727	0.2954	0.30395	0.3131	0.32306	0.33675	0.34826	0.35967	0.37087	0.38126	0.38991
660	-0.000394	0.06793	0.10074	0.12768	0.1514	0.17271	0.19164	0.20859	0.2236	0.23699	0.24925	0.25995	0.2699	0.27912	0.28763	0.2958	0.30439	0.31355	0.32353	0.33726	0.34876	0.36021	0.37141	0.38182	0.39047
661	-0.000378	0.0678	0.10065	0.12762	0.15138	0.17271	0.19172	0.20869	0.22374	0.23716	0.24947	0.26019	0.27018	0.27944	0.28798	0.29618	0.30482	0.31399	0.324	0.33777	0.34926	0.36074	0.37193	0.38237	0.39102
662	-0.000358	0.06767	0.10055	0.12756	0.15136	0.17271	0.19179	0.20878	0.22389	0.23733	0.24968	0.26042	0.27046	0.27975	0.28833	0.29657	0.30524	0.31442	0.32446	0.33828	0.34976	0.36127	0.37245	0.38292	0.39156
663	-0.000338	0.06753	0.10045	0.12749	0.15134	0.17271	0.19185	0.20887	0.22402	0.23749	0.24987	0.26065	0.27074	0.28006	0.28867	0.29695	0.30565	0.31485	0.32492	0.33877	0.35025	0.36179	0.37297	0.38346	0.3921
664	-0.000326	0.0674	0.10034	0.12741	0.1513	0.1727	0.19189	0.20895	0.22416	0.23764	0.25005	0.26088	0.27101	0.28036	0.289	0.29732	0.30605	0.31528	0.32537	0.33926	0.35073	0.3623	0.37348	0.38399	0.39264
665	-0.000321	0.06725	0.10022	0.12734	0.15126	0.17269	0.19192	0.20902	0.22428	0.23778	0.25022	0.2611	0.27127	0.28065	0.28933	0.29769	0.30646	0.3157	0.32582	0.33974	0.3512	0.36279	0.374	0.3845	0.39316
666	-0.000321	0.0671	0.1001	0.12726	0.15121	0.17268	0.19193	0.20908	0.22439	0.23791	0.25038	0.2613	0.27152	0.28094	0.28964	0.29805	0.30685	0.31611	0.32625	0.3402	0.35165	0.36327	0.37451	0.385	0.39367
667	-0.000326	0.06695	0.09998	0.12718	0.15116	0.17266	0.19195	0.20914	0.22449	0.23805	0.25053	0.2615	0.27176	0.28121	0.28994	0.29839	0.30723	0.31652	0.32668	0.34064	0.35209	0.36374	0.37501	0.3855	0.39417
668	-0.000333	0.06679	0.09985	0.12709	0.1511	0.17264	0.19195	0.20919	0.22459	0.23818	0.25068	0.2617	0.27198	0.28147	0.29024	0.29873	0.3076	0.31691	0.3271	0.34107	0.35253	0.36421	0.37551	0.38598	0.39466
669	-0.000343	0.06664	0.09972	0.127	0.15104	0.17261	0.19197	0.20924	0.22468	0.2383	0.25082	0.26188	0.27221	0.28172	0.29052	0.29906	0.30795	0.3173	0.32752	0.34148	0.35296	0.36468	0.37601	0.38646	0.39514
670	-0.000356	0.06647	0.09957	0.12689	0.15097	0.17257	0.19197	0.20929	0.22475	0.23841	0.25095	0.26206	0.27243	0.28195	0.2908	0.29938	0.30831	0.31767	0.32794	0.34186	0.3534	0.36514	0.3765	0.38693	0.39561
671	-0.000373	0.0663	0.09941	0.12678	0.15089	0.17253	0.19197	0.20932	0.22479	0.23851	0.25107	0.26223	0.27264	0.28217	0.29106	0.29968	0.30865	0.31803	0.32833	0.34222	0.35382	0.36558	0.37698	0.38739	0.39606
672	-0.000388	0.06611	0.09925	0.12665	0.15079	0.17247	0.19195	0.20933	0.22482	0.2386	0.25117	0.26239	0.27284	0.28238	0.2913	0.29996	0.30899	0.31838	0.32872	0.34257	0.35424	0.36601	0.37745	0.38783	0.39651
673	-0.000398	0.06592	0.09909	0.12652	0.15068	0.17241	0.19191	0.20934	0.22485	0.23868	0.25128	0.26255	0.27304	0.28259	0.29154	0.30024	0.30931	0.31872	0.32911	0.34291	0.35465	0.36643	0.37792	0.38826	0.39694
674	-0.000405	0.06572	0.09893	0.12638	0.15057	0.17235	0.19188	0.20934	0.22488	0.23875	0.25137	0.2627	0.27322	0.2828	0.29178	0.30051	0.30963	0.31906	0.32948	0.34324	0.35506	0.36685	0.37837	0.38869	0.39737
675	-0.000411	0.06552	0.09877	0.12624	0.15046	0.17228	0.19184	0.20933	0.22491	0.23882	0.25147	0.26285	0.2734	0.283	0.29202	0.30079	0.30993	0.3194	0.32985	0.34357	0.35545	0.36726	0.37881	0.3891	0.3978

## Sheet: Fig.3b
0	0.00251	0.00142	8.161E-4	4.36E-4	1.858E-4
0	0.00251	0.00142	8.138E-4	4.359E-4	1.832E-4
0	0.00251	0.00142	8.101E-4	4.409E-4	1.851E-4
0	0.0025	0.00142	8.103E-4	4.394E-4	1.829E-4
0	0.00768	0.00841	0.01092	0.0151	0.02024
0.01	0.00685	0.00742	0.00994	0.01414	0.01917
0.01	0.00659	0.00713	0.0096	0.01372	0.01857
0.01	0.00642	0.00693	0.00937	0.01341	0.01809
0.01	0.0063	0.00678	0.00918	0.01313	0.01769
0.01	0.0062	0.00666	0.00901	0.0129	0.01734
0.02	0.00612	0.00656	0.00887	0.01269	0.01703
0.02	0.00605	0.00647	0.00874	0.01249	0.01675
0.02	0.00599	0.00639	0.00862	0.01232	0.0165
0.02	0.00594	0.00633	0.00851	0.01215	0.01626
0.02	0.0059	0.00626	0.00841	0.012	0.01604
0.03	0.00587	0.0062	0.00832	0.01186	0.01583
0.03	0.00583	0.00614	0.00822	0.01172	0.01563
0.03	0.0058	0.00609	0.00814	0.01159	0.01545
0.03	0.00577	0.00604	0.00806	0.01147	0.01527
0.03	0.00575	0.00599	0.00798	0.01135	0.0151
0.04	0.00573	0.00595	0.00791	0.01124	0.01495
0.04	0.00571	0.0059	0.00784	0.01113	0.0148
0.04	0.00568	0.00586	0.00777	0.01103	0.01465
0.04	0.00567	0.00582	0.00771	0.01093	0.01451
0.04	0.00565	0.00579	0.00764	0.01084	0.01438
0.05	0.00563	0.00576	0.00758	0.01074	0.01425
0.05	0.00561	0.00573	0.00752	0.01065	0.01412
0.05	0.0056	0.00569	0.00747	0.01057	0.01401
0.05	0.00558	0.00566	0.00742	0.01049	0.01389
0.05	0.00557	0.00563	0.00736	0.0104	0.01378
0.06	0.00555	0.0056	0.00731	0.01032	0.01367
0.06	0.00553	0.00558	0.00726	0.01025	0.01357
0.06	0.00552	0.00555	0.00721	0.01017	0.01347
0.06	0.0055	0.00553	0.00717	0.0101	0.01337
0.06	0.00549	0.0055	0.00713	0.01003	0.01327
0.07	0.00548	0.00547	0.00708	0.00996	0.01318
0.07	0.00547	0.00545	0.00703	0.00989	0.01309
0.07	0.00545	0.00543	0.00699	0.00983	0.013
0.07	0.00544	0.0054	0.00695	0.00977	0.01291
0.07	0.00543	0.00538	0.00691	0.0097	0.01283
0.08	0.00542	0.00536	0.00688	0.00964	0.01275
0.08	0.00541	0.00534	0.00683	0.00958	0.01267
0.08	0.0054	0.00532	0.00679	0.00952	0.01259
0.08	0.00539	0.0053	0.00675	0.00946	0.01251
0.08	0.00538	0.00528	0.00672	0.00941	0.01244
0.09	0.00537	0.00526	0.00669	0.00935	0.01236
0.09	0.00535	0.00524	0.00666	0.0093	0.01229
0.09	0.00534	0.00523	0.00662	0.00924	0.01222
0.09	0.00534	0.00521	0.00658	0.00919	0.01215
0.09	0.00533	0.00519	0.00655	0.00914	0.01209
0.1	0.00532	0.00517	0.00652	0.00909	0.01202
0.1	0.00531	0.00515	0.00648	0.00904	0.01195
0.1	0.0053	0.00513	0.00645	0.00899	0.01189
0.1	0.00529	0.00512	0.00643	0.00894	0.01183
0.1	0.00529	0.00511	0.0064	0.00889	0.01177
0.11	0.00528	0.00509	0.00637	0.00885	0.01171
0.11	0.00527	0.00508	0.00634	0.0088	0.01165
0.11	0.00526	0.00506	0.00631	0.00876	0.01159
0.11	0.00526	0.00504	0.00628	0.00872	0.01152
0.11	0.00524	0.00503	0.00625	0.00868	0.01147
0.12	0.00524	0.00501	0.00622	0.00863	0.01142
0.12	0.00523	0.00501	0.0062	0.00859	0.01136
0.12	0.00522	0.00499	0.00617	0.00855	0.01131
0.12	0.00522	0.00497	0.00615	0.00851	0.01126
0.12	0.00521	0.00496	0.00612	0.00847	0.0112
0.13	0.00521	0.00494	0.0061	0.00843	0.01115
0.13	0.0052	0.00493	0.00607	0.00839	0.0111
0.13	0.00519	0.00492	0.00604	0.00835	0.01105
0.13	0.00518	0.00491	0.00603	0.00831	0.011
0.13	0.00517	0.0049	0.006	0.00828	0.01095
0.14	0.00517	0.00488	0.00598	0.00824	0.01091
0.14	0.00517	0.00487	0.00595	0.0082	0.01086
0.14	0.00516	0.00486	0.00593	0.00817	0.01081
0.14	0.00515	0.00485	0.0059	0.00814	0.01076
0.14	0.00514	0.00484	0.00588	0.0081	0.01072
0.15	0.00514	0.00483	0.00587	0.00806	0.01067
0.15	0.00513	0.00482	0.00585	0.00803	0.01063
0.15	0.00513	0.0048	0.00582	0.00799	0.01059
0.15	0.00513	0.00479	0.0058	0.00796	0.01055
0.15	0.00512	0.00478	0.00578	0.00793	0.0105
0.16	0.00511	0.00477	0.00576	0.0079	0.01046
0.16	0.0051	0.00476	0.00574	0.00786	0.01042
0.16	0.0051	0.00475	0.00572	0.00783	0.01038
0.16	0.00509	0.00474	0.0057	0.0078	0.01034
0.16	0.00509	0.00473	0.00568	0.00777	0.0103
0.17	0.00509	0.00472	0.00566	0.00774	0.01025
0.17	0.00508	0.00471	0.00564	0.00771	0.01021
0.17	0.00507	0.0047	0.00562	0.00769	0.01018
0.17	0.00507	0.00469	0.00561	0.00765	0.01014
0.17	0.00507	0.00468	0.00559	0.00762	0.0101
0.18	0.00506	0.00467	0.00557	0.00759	0.01007
0.18	0.00505	0.00466	0.00555	0.00756	0.01003
0.18	0.00505	0.00465	0.00553	0.00753	0.00999
0.18	0.00504	0.00464	0.00551	0.0075	0.00996
0.18	0.00504	0.00463	0.0055	0.00748	0.00992
0.19	0.00503	0.00462	0.00548	0.00745	0.00988
0.19	0.00503	0.00461	0.00546	0.00742	0.00985
0.19	0.00502	0.00461	0.00544	0.00739	0.00981
0.19	0.00502	0.0046	0.00543	0.00737	0.00978
0.19	0.00502	0.00459	0.00541	0.00734	0.00975
0.2	0.00501	0.00458	0.00539	0.00731	0.00971
0.2	0.005	0.00457	0.00538	0.00729	0.00968
0.2	0.005	0.00456	0.00536	0.00726	0.00965
0.2	0.005	0.00455	0.00534	0.00724	0.00962
0.2	0.00499	0.00455	0.00533	0.00721	0.00959
0.21	0.00499	0.00453	0.00531	0.00718	0.00956
0.21	0.00499	0.00453	0.0053	0.00716	0.00952
0.21	0.00498	0.00452	0.00528	0.00714	0.00949
0.21	0.00498	0.00451	0.00527	0.00712	0.00946
0.21	0.00497	0.0045	0.00525	0.00709	0.00943
0.22	0.00497	0.00449	0.00524	0.00707	0.0094
0.22	0.00496	0.00449	0.00522	0.00704	0.00937
0.22	0.00496	0.00448	0.0052	0.00702	0.00934
0.22	0.00496	0.00447	0.00519	0.007	0.0093
0.22	0.00495	0.00447	0.00517	0.00698	0.00927
0.23	0.00495	0.00446	0.00516	0.00696	0.00924
0.23	0.00494	0.00445	0.00515	0.00693	0.00921
0.23	0.00494	0.00445	0.00514	0.00691	0.00919
0.23	0.00493	0.00444	0.00512	0.00688	0.00916
0.23	0.00493	0.00443	0.00511	0.00686	0.00913
0.24	0.00493	0.00442	0.00509	0.00684	0.0091
0.24	0.00492	0.00441	0.00508	0.00682	0.00907
0.24	0.00492	0.00441	0.00506	0.0068	0.00904
0.24	0.00491	0.0044	0.00505	0.00677	0.00902
0.24	0.00491	0.0044	0.00504	0.00675	0.00899
0.25	0.00491	0.00439	0.00503	0.00673	0.00897
0.25	0.00491	0.00438	0.00501	0.00671	0.00893
0.25	0.00491	0.00437	0.00499	0.00669	0.00891
0.25	0.00489	0.00437	0.00498	0.00668	0.00888
0.25	0.00489	0.00436	0.00497	0.00665	0.00886
0.26	0.00489	0.00435	0.00496	0.00663	0.00882
0.26	0.00489	0.00435	0.00495	0.00661	0.0088
0.26	0.00488	0.00434	0.00493	0.00659	0.00878
0.26	0.00489	0.00433	0.00492	0.00657	0.00875
0.26	0.00488	0.00432	0.0049	0.00656	0.00873
0.27	0.00488	0.00432	0.0049	0.00654	0.0087
0.27	0.00487	0.00431	0.00489	0.00652	0.00868
0.27	0.00487	0.00431	0.00488	0.00649	0.00865
0.27	0.00487	0.0043	0.00486	0.00648	0.00863
0.27	0.00486	0.0043	0.00485	0.00645	0.00861
0.28	0.00486	0.00429	0.00484	0.00644	0.00858
0.28	0.00486	0.00428	0.00483	0.00642	0.00855
0.28	0.00485	0.00428	0.00481	0.0064	0.00853
0.28	0.00485	0.00427	0.0048	0.00638	0.00851
0.28	0.00485	0.00427	0.0048	0.00637	0.00848
0.29	0.00485	0.00426	0.00479	0.00635	0.00846
0.29	0.00484	0.00426	0.00477	0.00633	0.00844
0.29	0.00484	0.00425	0.00476	0.00631	0.00841
0.29	0.00484	0.00424	0.00475	0.0063	0.00839
0.29	0.00484	0.00424	0.00474	0.00628	0.00837
0.3	0.00483	0.00423	0.00473	0.00626	0.00835
0.3	0.00483	0.00422	0.00472	0.00624	0.00832
0.3	0.00483	0.00422	0.00471	0.00623	0.0083
0.3	0.00482	0.00422	0.00469	0.00621	0.00828
0.3	0.00482	0.00421	0.00468	0.00619	0.00826
0.31	0.00482	0.0042	0.00467	0.00618	0.00823
0.31	0.00481	0.00419	0.00466	0.00616	0.00822
0.31	0.00481	0.00419	0.00465	0.00615	0.0082
0.31	0.00481	0.00418	0.00464	0.00613	0.00817
0.31	0.0048	0.00418	0.00463	0.00611	0.00815
0.32	0.0048	0.00418	0.00462	0.0061	0.00813
0.32	0.0048	0.00417	0.00461	0.00608	0.00811
0.32	0.0048	0.00416	0.0046	0.00607	0.00809
0.32	0.00479	0.00416	0.00459	0.00605	0.00807
0.32	0.00479	0.00415	0.00458	0.00604	0.00804
0.33	0.00479	0.00415	0.00458	0.00601	0.00803
0.33	0.00479	0.00414	0.00457	0.006	0.008
0.33	0.00479	0.00414	0.00455	0.00599	0.00799
0.33	0.00478	0.00413	0.00454	0.00597	0.00797
0.33	0.00478	0.00413	0.00453	0.00596	0.00795
0.34	0.00477	0.00412	0.00453	0.00594	0.00793
0.34	0.00478	0.00412	0.00451	0.00593	0.00791
0.34	0.00477	0.00412	0.00451	0.00591	0.00789
0.34	0.00477	0.00411	0.0045	0.0059	0.00787
0.34	0.00477	0.00411	0.00449	0.00588	0.00785
0.35	0.00476	0.0041	0.00448	0.00587	0.00783
0.35	0.00476	0.00409	0.00447	0.00586	0.00781
0.35	0.00476	0.00409	0.00446	0.00585	0.00779
0.35	0.00475	0.00409	0.00445	0.00583	0.00777
0.35	0.00475	0.00408	0.00444	0.00581	0.00775
0.36	0.00475	0.00408	0.00444	0.0058	0.00774
0.36	0.00475	0.00407	0.00443	0.00578	0.00771
0.36	0.00475	0.00407	0.00441	0.00577	0.00769
0.36	0.00475	0.00406	0.00441	0.00576	0.00768
0.36	0.00474	0.00406	0.0044	0.00575	0.00766
0.37	0.00474	0.00405	0.00439	0.00573	0.00764
0.37	0.00474	0.00405	0.00438	0.00571	0.00762
0.37	0.00473	0.00404	0.00437	0.0057	0.00761
0.37	0.00473	0.00404	0.00436	0.00569	0.00759
0.37	0.00473	0.00403	0.00435	0.00567	0.00757
0.38	0.00473	0.00402	0.00435	0.00567	0.00755
0.38	0.00472	0.00403	0.00434	0.00565	0.00753
0.38	0.00472	0.00402	0.00433	0.00564	0.00751
0.38	0.00472	0.00402	0.00432	0.00562	0.0075
0.38	0.00472	0.00401	0.00432	0.00561	0.00749
0.39	0.00472	0.00401	0.00431	0.0056	0.00747
0.39	0.00471	0.004	0.0043	0.00559	0.00745
0.39	0.00471	0.004	0.00429	0.00558	0.00743
0.39	0.00471	0.004	0.00428	0.00557	0.00741
0.39	0.0047	0.00399	0.00428	0.00555	0.00739
0.4	0.0047	0.00398	0.00427	0.00554	0.00738
0.4	0.0047	0.00398	0.00426	0.00552	0.00736
0.4	0.0047	0.00398	0.00425	0.00551	0.00734
0.4	0.0047	0.00397	0.00424	0.0055	0.00732
0.4	0.00469	0.00397	0.00423	0.00549	0.00731
0.41	0.00469	0.00396	0.00422	0.00548	0.00729
0.41	0.00469	0.00396	0.00422	0.00546	0.00727
0.41	0.00468	0.00396	0.00422	0.00545	0.00726
0.41	0.00468	0.00396	0.00421	0.00544	0.00725
0.41	0.00468	0.00395	0.0042	0.00543	0.00723
0.42	0.00468	0.00394	0.00419	0.00542	0.00722
0.42	0.00468	0.00394	0.00418	0.00541	0.0072
0.42	0.00467	0.00393	0.00418	0.0054	0.00718
0.42	0.00467	0.00393	0.00417	0.00538	0.00717
0.42	0.00467	0.00393	0.00417	0.00537	0.00716
0.43	0.00467	0.00392	0.00416	0.00536	0.00714
0.43	0.00467	0.00392	0.00415	0.00535	0.00712
0.43	0.00467	0.00392	0.00414	0.00534	0.00711
0.43	0.00467	0.00391	0.00413	0.00533	0.00709
0.43	0.00466	0.00391	0.00413	0.00532	0.00708
0.44	0.00466	0.0039	0.00412	0.0053	0.00706
0.44	0.00466	0.0039	0.00412	0.00529	0.00705
0.44	0.00465	0.0039	0.00411	0.00528	0.00704
0.44	0.00465	0.00389	0.0041	0.00527	0.00702
0.44	0.00465	0.00389	0.00409	0.00526	0.007
0.45	0.00465	0.00388	0.00409	0.00525	0.00698
0.45	0.00464	0.00388	0.00408	0.00524	0.00697
0.45	0.00464	0.00388	0.00407	0.00523	0.00696
0.45	0.00464	0.00388	0.00407	0.00522	0.00695
0.45	0.00464	0.00387	0.00406	0.00521	0.00694
0.46	0.00464	0.00387	0.00405	0.0052	0.00692
0.46	0.00464	0.00387	0.00405	0.00519	0.0069
0.46	0.00463	0.00386	0.00404	0.00518	0.00689
0.46	0.00463	0.00386	0.00403	0.00517	0.00687
0.46	0.00463	0.00385	0.00403	0.00516	0.00686
0.47	0.00463	0.00385	0.00402	0.00514	0.00684
0.47	0.00463	0.00385	0.00401	0.00513	0.00683
0.47	0.00462	0.00384	0.004	0.00512	0.00681
0.47	0.00463	0.00384	0.004	0.00511	0.0068
0.47	0.00462	0.00383	0.004	0.00511	0.00679
0.48	0.00462	0.00383	0.00399	0.0051	0.00677
0.48	0.00462	0.00383	0.00399	0.00508	0.00676
0.48	0.00461	0.00383	0.00398	0.00507	0.00675
0.48	0.00461	0.00383	0.00397	0.00506	0.00673
0.48	0.00461	0.00382	0.00396	0.00505	0.00672
0.49	0.00461	0.00382	0.00396	0.00504	0.0067
0.49	0.00461	0.00381	0.00395	0.00503	0.00669
0.49	0.00461	0.00381	0.00394	0.00503	0.00668
0.49	0.0046	0.00381	0.00394	0.00501	0.00667
0.49	0.0046	0.0038	0.00394	0.005	0.00666
0.5	0.0046	0.0038	0.00393	0.00499	0.00664
0.5	0.0046	0.0038	0.00392	0.00498	0.00663
0.5	0.0046	0.0038	0.00392	0.00497	0.00661
0.5	0.00459	0.00379	0.00391	0.00497	0.0066
0.5	0.00459	0.00379	0.0039	0.00496	0.00659
0.5	0.00459	0.00379	0.0039	0.00495	0.00658
0.51	0.00459	0.00378	0.00389	0.00493	0.00656
0.51	0.00459	0.00378	0.00389	0.00493	0.00655
0.51	0.00459	0.00378	0.00388	0.00492	0.00654
0.51	0.00459	0.00377	0.00387	0.00491	0.00653
0.51	0.00458	0.00377	0.00387	0.0049	0.00651
0.52	0.00458	0.00377	0.00386	0.00489	0.0065
0.52	0.00458	0.00377	0.00386	0.00488	0.00649
0.52	0.00458	0.00376	0.00386	0.00487	0.00647
0.52	0.00457	0.00376	0.00385	0.00486	0.00646
0.52	0.00458	0.00376	0.00384	0.00486	0.00645
0.53	0.00458	0.00375	0.00384	0.00485	0.00643
0.53	0.00457	0.00375	0.00383	0.00484	0.00642
0.53	0.00457	0.00375	0.00382	0.00484	0.00641
0.53	0.00457	0.00374	0.00382	0.00482	0.0064
0.53	0.00456	0.00374	0.00382	0.00481	0.0064
0.54	0.00456	0.00374	0.00381	0.0048	0.00638
0.54	0.00456	0.00374	0.0038	0.00479	0.00636
0.54	0.00456	0.00374	0.0038	0.00479	0.00635
0.54	0.00456	0.00373	0.0038	0.00478	0.00634
0.54	0.00456	0.00372	0.00379	0.00477	0.00633
0.55	0.00455	0.00373	0.00379	0.00476	0.00632
0.55	0.00455	0.00372	0.00378	0.00475	0.00631
0.55	0.00456	0.00372	0.00378	0.00475	0.0063
0.55	0.00455	0.00372	0.00377	0.00474	0.00628
0.55	0.00455	0.00371	0.00377	0.00473	0.00627
0.56	0.00455	0.00371	0.00376	0.00472	0.00626
0.56	0.00454	0.00371	0.00376	0.00471	0.00625
0.56	0.00454	0.00371	0.00376	0.0047	0.00624
0.56	0.00454	0.0037	0.00375	0.0047	0.00623
0.56	0.00454	0.0037	0.00375	0.00469	0.00622
0.57	0.00454	0.0037	0.00374	0.00467	0.0062
0.57	0.00454	0.00369	0.00373	0.00467	0.0062
0.57	0.00454	0.00369	0.00373	0.00467	0.00618
0.57	0.00453	0.00369	0.00373	0.00466	0.00617
0.57	0.00453	0.00369	0.00372	0.00464	0.00616
0.58	0.00453	0.00368	0.00372	0.00464	0.00615
0.58	0.00453	0.00368	0.00371	0.00463	0.00614
0.58	0.00453	0.00368	0.0037	0.00462	0.00613
0.58	0.00453	0.00368	0.0037	0.00462	0.00612
0.58	0.00453	0.00367	0.0037	0.00461	0.0061
0.59	0.00452	0.00367	0.00369	0.0046	0.00609
0.59	0.00452	0.00366	0.00368	0.00459	0.00609
0.59	0.00452	0.00366	0.00368	0.00458	0.00608
0.59	0.00452	0.00366	0.00367	0.00458	0.00607
0.59	0.00452	0.00366	0.00367	0.00457	0.00605
0.6	0.00452	0.00366	0.00366	0.00456	0.00604
0.6	0.00452	0.00365	0.00366	0.00456	0.00603
0.6	0.00451	0.00365	0.00366	0.00455	0.00602
0.6	0.00451	0.00365	0.00366	0.00454	0.00601
0.6	0.00451	0.00364	0.00365	0.00453	0.00601
0.61	0.00451	0.00364	0.00364	0.00453	0.00599
0.61	0.00451	0.00364	0.00364	0.00452	0.00598
0.61	0.00451	0.00364	0.00364	0.00451	0.00597
0.61	0.00451	0.00363	0.00363	0.0045	0.00596
0.61	0.0045	0.00363	0.00363	0.00449	0.00595
0.62	0.0045	0.00363	0.00362	0.00449	0.00594
0.62	0.00449	0.00363	0.00361	0.00448	0.00593
0.62	0.0045	0.00363	0.00361	0.00447	0.00592
0.62	0.0045	0.00362	0.0036	0.00447	0.00591
0.62	0.0045	0.00362	0.0036	0.00447	0.0059
0.63	0.00449	0.00361	0.0036	0.00445	0.00589
0.63	0.00449	0.00361	0.0036	0.00445	0.00588
0.63	0.00449	0.00361	0.00359	0.00444	0.00587
0.63	0.00449	0.00361	0.00358	0.00443	0.00586
0.63	0.00449	0.00361	0.00358	0.00442	0.00585
0.64	0.00449	0.00361	0.00358	0.00441	0.00584
0.64	0.00449	0.0036	0.00357	0.00441	0.00583
0.64	0.00448	0.0036	0.00357	0.00441	0.00582
0.64	0.00448	0.00359	0.00357	0.0044	0.00581
0.64	0.00448	0.00359	0.00356	0.00439	0.0058
0.65	0.00448	0.00359	0.00355	0.00438	0.00579
0.65	0.00448	0.00359	0.00355	0.00438	0.00578
0.65	0.00448	0.00359	0.00354	0.00437	0.00577
0.65	0.00448	0.00358	0.00354	0.00437	0.00576
0.65	0.00447	0.00358	0.00354	0.00436	0.00575
0.66	0.00447	0.00358	0.00353	0.00435	0.00574
0.66	0.00447	0.00358	0.00353	0.00434	0.00573
0.66	0.00447	0.00357	0.00352	0.00434	0.00573
0.66	0.00447	0.00357	0.00352	0.00433	0.00572
0.66	0.00447	0.00357	0.00352	0.00432	0.0057
0.67	0.00447	0.00357	0.00351	0.00432	0.0057
0.67	0.00446	0.00356	0.00351	0.00431	0.00568
0.67	0.00446	0.00356	0.00351	0.0043	0.00568
0.67	0.00446	0.00356	0.0035	0.0043	0.00567
0.67	0.00446	0.00355	0.0035	0.00429	0.00566
0.68	0.00446	0.00355	0.00349	0.00428	0.00565
0.68	0.00446	0.00356	0.00349	0.00428	0.00564
0.68	0.00446	0.00355	0.00349	0.00427	0.00563
0.68	0.00445	0.00355	0.00348	0.00427	0.00562
0.68	0.00446	0.00354	0.00348	0.00426	0.00562
0.69	0.00445	0.00354	0.00348	0.00425	0.00561
0.69	0.00445	0.00354	0.00347	0.00425	0.0056
0.69	0.00445	0.00354	0.00347	0.00424	0.00559
0.69	0.00445	0.00354	0.00346	0.00423	0.00558
0.69	0.00445	0.00353	0.00346	0.00423	0.00557
0.7	0.00445	0.00353	0.00346	0.00422	0.00556
0.7	0.00444	0.00353	0.00345	0.00421	0.00556
0.7	0.00444	0.00353	0.00345	0.00421	0.00555
0.7	0.00444	0.00352	0.00344	0.0042	0.00554
0.7	0.00444	0.00352	0.00344	0.0042	0.00553
0.71	0.00444	0.00352	0.00344	0.00419	0.00552
0.71	0.00444	0.00352	0.00343	0.00419	0.00551
0.71	0.00444	0.00352	0.00343	0.00418	0.0055
0.71	0.00444	0.00351	0.00343	0.00417	0.0055
0.71	0.00443	0.00351	0.00342	0.00417	0.00549
0.72	0.00443	0.00351	0.00342	0.00416	0.00548
0.72	0.00443	0.00351	0.00341	0.00416	0.00547
0.72	0.00443	0.0035	0.00341	0.00415	0.00546
0.72	0.00443	0.0035	0.00341	0.00414	0.00545
0.72	0.00443	0.0035	0.00341	0.00414	0.00544
0.73	0.00443	0.0035	0.0034	0.00413	0.00544
0.73	0.00442	0.0035	0.0034	0.00413	0.00543
0.73	0.00442	0.00349	0.00339	0.00412	0.00542
0.73	0.00442	0.00349	0.00339	0.00411	0.00541
0.73	0.00442	0.00349	0.00339	0.00411	0.0054
0.74	0.00443	0.00349	0.00338	0.0041	0.0054
0.74	0.00442	0.00348	0.00338	0.0041	0.00539
0.74	0.00441	0.00348	0.00338	0.00409	0.00538
0.74	0.00441	0.00348	0.00337	0.00409	0.00537
0.74	0.00441	0.00348	0.00337	0.00408	0.00536
0.75	0.00441	0.00348	0.00336	0.00407	0.00535
0.75	0.00441	0.00348	0.00336	0.00407	0.00534
0.75	0.00441	0.00347	0.00336	0.00407	0.00534
0.75	0.00441	0.00347	0.00336	0.00406	0.00533
0.75	0.0044	0.00347	0.00336	0.00405	0.00532
0.76	0.00441	0.00347	0.00335	0.00405	0.00532
0.76	0.00441	0.00347	0.00335	0.00404	0.0053
0.76	0.00441	0.00346	0.00334	0.00404	0.0053
0.76	0.00441	0.00346	0.00334	0.00403	0.00529
0.76	0.00441	0.00346	0.00334	0.00403	0.00528
0.77	0.0044	0.00345	0.00334	0.00402	0.00528
0.77	0.00439	0.00345	0.00333	0.00401	0.00527
0.77	0.0044	0.00345	0.00333	0.00401	0.00526
0.77	0.00439	0.00345	0.00332	0.004	0.00525
0.77	0.00439	0.00345	0.00332	0.004	0.00525
0.78	0.00439	0.00345	0.00331	0.00399	0.00524
0.78	0.00439	0.00344	0.00331	0.00399	0.00523
0.78	0.00439	0.00344	0.00331	0.00398	0.00522
0.78	0.00439	0.00344	0.00331	0.00398	0.00521
0.78	0.00439	0.00344	0.0033	0.00397	0.00521
0.79	0.00439	0.00344	0.0033	0.00397	0.0052
0.79	0.00439	0.00344	0.0033	0.00396	0.00519
0.79	0.00439	0.00343	0.0033	0.00396	0.00518
0.79	0.00439	0.00343	0.00329	0.00395	0.00518
0.79	0.00438	0.00343	0.00329	0.00395	0.00517
0.8	0.00438	0.00343	0.00329	0.00393	0.00516
0.8	0.00438	0.00342	0.00328	0.00393	0.00516
0.8	0.00438	0.00342	0.00328	0.00393	0.00515
0.8	0.00438	0.00342	0.00328	0.00392	0.00514
0.8	0.00438	0.00342	0.00327	0.00392	0.00513
0.81	0.00438	0.00342	0.00327	0.00391	0.00512
0.81	0.00437	0.00341	0.00327	0.00391	0.00512
0.81	0.00438	0.00341	0.00327	0.0039	0.00512
0.81	0.00438	0.00341	0.00326	0.0039	0.00511
0.81	0.00437	0.00341	0.00325	0.00389	0.0051
0.82	0.00437	0.00341	0.00326	0.00389	0.00509
0.82	0.00437	0.00341	0.00325	0.00388	0.00508
0.82	0.00437	0.0034	0.00325	0.00388	0.00508
0.82	0.00437	0.0034	0.00325	0.00387	0.00507
0.82	0.00436	0.0034	0.00325	0.00386	0.00507
0.83	0.00436	0.0034	0.00324	0.00386	0.00506
0.83	0.00436	0.0034	0.00324	0.00386	0.00505
0.83	0.00436	0.0034	0.00324	0.00386	0.00504
0.83	0.00437	0.00339	0.00323	0.00385	0.00503
0.83	0.00436	0.00339	0.00323	0.00384	0.00503
0.84	0.00436	0.00339	0.00323	0.00384	0.00502
0.84	0.00436	0.00339	0.00322	0.00383	0.00501
0.84	0.00436	0.00339	0.00322	0.00383	0.00501
0.84	0.00436	0.00338	0.00321	0.00383	0.005
0.84	0.00436	0.00339	0.00321	0.00382	0.00499
0.85	0.00436	0.00338	0.00321	0.00382	0.00499
0.85	0.00435	0.00338	0.00321	0.00381	0.00498
0.85	0.00435	0.00338	0.00321	0.00381	0.00497
0.85	0.00435	0.00337	0.0032	0.00381	0.00497
0.85	0.00435	0.00337	0.0032	0.0038	0.00496
0.86	0.00434	0.00338	0.00319	0.00379	0.00495
0.86	0.00435	0.00337	0.00319	0.00379	0.00494
0.86	0.00435	0.00337	0.00319	0.00379	0.00494
0.86	0.00435	0.00337	0.00319	0.00378	0.00493
0.86	0.00434	0.00337	0.00319	0.00378	0.00492
0.87	0.00434	0.00337	0.00318	0.00377	0.00492
0.87	0.00434	0.00336	0.00317	0.00377	0.00491
0.87	0.00434	0.00336	0.00317	0.00377	0.0049
0.87	0.00434	0.00336	0.00317	0.00376	0.0049
0.87	0.00435	0.00336	0.00317	0.00376	0.00489
0.88	0.00434	0.00336	0.00317	0.00375	0.00489
0.88	0.00433	0.00335	0.00317	0.00375	0.00488
0.88	0.00434	0.00335	0.00316	0.00374	0.00488
0.88	0.00433	0.00335	0.00316	0.00374	0.00487
0.88	0.00433	0.00335	0.00316	0.00373	0.00486
0.89	0.00433	0.00335	0.00315	0.00373	0.00485
0.89	0.00433	0.00335	0.00315	0.00373	0.00485
0.89	0.00433	0.00334	0.00315	0.00372	0.00484
0.89	0.00433	0.00334	0.00315	0.00372	0.00484
0.89	0.00433	0.00334	0.00314	0.00371	0.00483
0.9	0.00433	0.00334	0.00314	0.00371	0.00482
0.9	0.00432	0.00334	0.00314	0.0037	0.00481
0.9	0.00433	0.00334	0.00313	0.0037	0.00481
0.9	0.00433	0.00334	0.00313	0.0037	0.0048
0.9	0.00433	0.00333	0.00313	0.00369	0.0048
0.91	0.00432	0.00333	0.00313	0.00369	0.00479
0.91	0.00432	0.00333	0.00313	0.00368	0.00479
0.91	0.00432	0.00333	0.00312	0.00368	0.00478
0.91	0.00432	0.00333	0.00312	0.00367	0.00477
0.91	0.00432	0.00333	0.00312	0.00367	0.00477
0.92	0.00432	0.00332	0.00312	0.00367	0.00476
0.92	0.00432	0.00332	0.00312	0.00366	0.00476
0.92	0.00431	0.00332	0.00311	0.00366	0.00475
0.92	0.00431	0.00332	0.00311	0.00365	0.00475
0.92	0.00431	0.00331	0.00311	0.00364	0.00474
0.93	0.00431	0.00331	0.0031	0.00364	0.00473
0.93	0.00431	0.00332	0.0031	0.00364	0.00473
0.93	0.00432	0.00331	0.0031	0.00363	0.00472
0.93	0.00431	0.00331	0.0031	0.00363	0.00471
0.93	0.00431	0.00331	0.00309	0.00363	0.00471
0.94	0.00431	0.00331	0.00309	0.00362	0.0047
0.94	0.0043	0.0033	0.00309	0.00362	0.00469
0.94	0.0043	0.0033	0.00309	0.00362	0.00469
0.94	0.00431	0.00331	0.00308	0.00361	0.00468
0.94	0.00431	0.0033	0.00308	0.00361	0.00468
0.95	0.0043	0.0033	0.00308	0.00361	0.00467
0.95	0.0043	0.00329	0.00307	0.0036	0.00466
0.95	0.0043	0.0033	0.00307	0.00359	0.00466
0.95	0.0043	0.00329	0.00307	0.00359	0.00465
0.95	0.0043	0.00329	0.00307	0.00359	0.00464
0.96	0.0043	0.00329	0.00307	0.00358	0.00464
0.96	0.0043	0.00329	0.00307	0.00358	0.00464
0.96	0.0043	0.00329	0.00306	0.00358	0.00463
0.96	0.00429	0.00329	0.00306	0.00357	0.00463
0.96	0.00429	0.00328	0.00306	0.00356	0.00462
0.97	0.00429	0.00328	0.00305	0.00356	0.00461
0.97	0.00429	0.00329	0.00305	0.00356	0.00461
0.97	0.00429	0.00329	0.00305	0.00356	0.0046
0.97	0.00429	0.00328	0.00305	0.00355	0.0046
0.97	0.00429	0.00327	0.00305	0.00355	0.00459
0.98	0.00428	0.00327	0.00305	0.00354	0.00459
0.98	0.00428	0.00327	0.00304	0.00354	0.00458
0.98	0.00428	0.00327	0.00303	0.00353	0.00458
0.98	0.00428	0.00327	0.00303	0.00353	0.00457
0.98	0.00428	0.00327	0.00303	0.00353	0.00456
0.99	0.00429	0.00327	0.00303	0.00352	0.00456
0.99	0.00428	0.00327	0.00303	0.00352	0.00456
0.99	0.00428	0.00326	0.00302	0.00351	0.00455
0.99	0.00428	0.00326	0.00302	0.00351	0.00454
0.99	0.00428	0.00326	0.00302	0.00351	0.00454
1	0.00428	0.00327	0.00302	0.0035	0.00453
1	0.00428	0.00327	0.00301	0.0035	0.00453
1	0.00428	0.00326	0.00302	0.0035	0.00451
1	0.00428	0.00326	0.00301	0.0035	0.00452
1	0.00428	0.00326	0.00301	0.00349	0.00451
1.01	0.00427	0.00326	0.003	0.00348	0.0045
1.01	0.00427	0.00325	0.003	0.00348	0.0045
1.01	0.00427	0.00325	0.003	0.00348	0.00449
1.01	0.00427	0.00325	0.003	0.00348	0.00449
1.01	0.00427	0.00325	0.003	0.00347	0.00449
1.02	0.00427	0.00324	0.003	0.00347	0.00448
1.02	0.00427	0.00325	0.00299	0.00346	0.00447
1.02	0.00427	0.00325	0.00299	0.00346	0.00447
1.02	0.00426	0.00325	0.00299	0.00346	0.00446
1.02	0.00426	0.00325	0.00299	0.00345	0.00446
1.03	0.00426	0.00324	0.00298	0.00345	0.00445
1.03	0.00426	0.00324	0.00298	0.00345	0.00445
1.03	0.00426	0.00324	0.00298	0.00344	0.00444
1.03	0.00426	0.00324	0.00298	0.00344	0.00444
1.03	0.00426	0.00324	0.00297	0.00343	0.00443
1.04	0.00426	0.00324	0.00297	0.00343	0.00442
1.04	0.00426	0.00324	0.00297	0.00342	0.00442
1.04	0.00426	0.00324	0.00297	0.00342	0.00442
1.04	0.00426	0.00323	0.00297	0.00342	0.00441
1.04	0.00425	0.00323	0.00297	0.00342	0.00441
1.05	0.00425	0.00323	0.00296	0.00341	0.0044
1.05	0.00425	0.00323	0.00296	0.00341	0.0044
1.05	0.00425	0.00323	0.00296	0.00341	0.00439
1.05	0.00425	0.00323	0.00296	0.0034	0.00439
1.05	0.00425	0.00323	0.00296	0.0034	0.00438
1.06	0.00425	0.00322	0.00296	0.0034	0.00437
1.06	0.00424	0.00322	0.00295	0.00339	0.00437
1.06	0.00425	0.00322	0.00294	0.00339	0.00437
1.06	0.00425	0.00322	0.00295	0.00338	0.00436
1.06	0.00425	0.00322	0.00294	0.00338	0.00435
1.07	0.00424	0.00322	0.00294	0.00338	0.00435
1.07	0.00424	0.00322	0.00294	0.00338	0.00434
1.07	0.00425	0.00321	0.00294	0.00338	0.00434
1.07	0.00424	0.00321	0.00294	0.00337	0.00434
1.07	0.00424	0.00321	0.00293	0.00337	0.00433
1.08	0.00424	0.00321	0.00293	0.00336	0.00432
1.08	0.00424	0.00321	0.00293	0.00336	0.00432
1.08	0.00424	0.00321	0.00293	0.00335	0.00432
1.08	0.00424	0.0032	0.00293	0.00336	0.00431
1.08	0.00424	0.0032	0.00292	0.00335	0.00431
1.09	0.00423	0.0032	0.00292	0.00335	0.0043
1.09	0.00423	0.0032	0.00292	0.00334	0.0043
1.09	0.00423	0.0032	0.00291	0.00334	0.00429
1.09	0.00424	0.0032	0.00292	0.00334	0.00429
1.09	0.00424	0.0032	0.00291	0.00333	0.00428
1.1	0.00423	0.00319	0.00291	0.00333	0.00428
1.1	0.00423	0.00319	0.00291	0.00333	0.00427
1.1	0.00423	0.00319	0.0029	0.00332	0.00427
1.1	0.00423	0.00319	0.00291	0.00332	0.00427
1.1	0.00423	0.00319	0.00291	0.00332	0.00426
1.11	0.00423	0.00319	0.0029	0.00332	0.00425
1.11	0.00423	0.00319	0.0029	0.00331	0.00425
1.11	0.00422	0.00319	0.0029	0.00331	0.00425
1.11	0.00422	0.00318	0.0029	0.00331	0.00424
1.11	0.00422	0.00318	0.0029	0.0033	0.00424
1.12	0.00422	0.00318	0.00289	0.0033	0.00423
1.12	0.00422	0.00318	0.00288	0.00329	0.00423
1.12	0.00422	0.00318	0.00289	0.0033	0.00422
1.12	0.00422	0.00318	0.00288	0.00329	0.00422
1.12	0.00422	0.00317	0.00289	0.00329	0.00421
1.13	0.00422	0.00317	0.00289	0.00328	0.00421
1.13	0.00421	0.00317	0.00288	0.00328	0.00421
1.13	0.00421	0.00317	0.00288	0.00328	0.0042
1.13	0.00422	0.00317	0.00288	0.00327	0.0042
1.13	0.00422	0.00317	0.00288	0.00327	0.00419
1.14	0.00422	0.00317	0.00287	0.00327	0.00419
1.14	0.00422	0.00317	0.00287	0.00327	0.00418
1.14	0.00422	0.00317	0.00287	0.00327	0.00418
1.14	0.00421	0.00316	0.00287	0.00326	0.00417
1.14	0.00421	0.00316	0.00286	0.00326	0.00417
1.15	0.00421	0.00316	0.00286	0.00325	0.00416
1.15	0.00421	0.00316	0.00286	0.00325	0.00415
1.15	0.00421	0.00316	0.00286	0.00325	0.00415
1.15	0.00421	0.00315	0.00286	0.00325	0.00415
1.15	0.00421	0.00316	0.00286	0.00324	0.00415
1.16	0.00421	0.00315	0.00286	0.00324	0.00414
1.16	0.0042	0.00315	0.00285	0.00324	0.00414
1.16	0.0042	0.00315	0.00285	0.00323	0.00413
1.16	0.0042	0.00315	0.00285	0.00323	0.00413
1.16	0.00421	0.00315	0.00285	0.00323	0.00412
1.17	0.0042	0.00315	0.00285	0.00323	0.00412
1.17	0.0042	0.00315	0.00285	0.00322	0.00412
1.17	0.0042	0.00314	0.00284	0.00322	0.00411
1.17	0.0042	0.00315	0.00284	0.00321	0.00411
1.17	0.0042	0.00314	0.00284	0.00321	0.00411
1.18	0.0042	0.00314	0.00284	0.0032	0.00409
1.18	0.0042	0.00315	0.00283	0.00321	0.00409
1.18	0.0042	0.00314	0.00284	0.0032	0.00409
1.18	0.0042	0.00314	0.00283	0.0032	0.00409
1.18	0.00419	0.00314	0.00283	0.00319	0.00408
1.19	0.00419	0.00314	0.00283	0.00319	0.00408
1.19	0.00419	0.00314	0.00283	0.00319	0.00407
1.19	0.00419	0.00314	0.00283	0.00319	0.00407
1.19	0.00419	0.00313	0.00283	0.00319	0.00406
1.19	0.00419	0.00313	0.00283	0.00318	0.00405
1.2	0.00419	0.00313	0.00282	0.00318	0.00405
1.2	0.00418	0.00313	0.00282	0.00318	0.00405
1.2	0.00419	0.00313	0.00282	0.00317	0.00405
1.2	0.00418	0.00312	0.00281	0.00317	0.00404
1.2	0.00419	0.00313	0.00282	0.00317	0.00404
1.21	0.00419	0.00313	0.00282	0.00317	0.00403
1.21	0.00418	0.00313	0.00281	0.00317	0.00403
1.21	0.00418	0.00312	0.00281	0.00316	0.00403
1.21	0.00418	0.00312	0.00281	0.00316	0.00403
1.21	0.00418	0.00312	0.00281	0.00315	0.00402
1.22	0.00418	0.00312	0.00281	0.00315	0.00401
1.22	0.00418	0.00312	0.0028	0.00315	0.00401
1.22	0.00418	0.00312	0.00281	0.00315	0.00401
1.22	0.00418	0.00312	0.0028	0.00315	0.004
1.22	0.00418	0.00311	0.0028	0.00314	0.004
1.23	0.00417	0.00312	0.00279	0.00314	0.004
1.23	0.00417	0.00311	0.00279	0.00314	0.00399
1.23	0.00418	0.00312	0.00279	0.00313	0.00398
1.23	0.00417	0.00311	0.00279	0.00313	0.00398
1.23	0.00418	0.00311	0.00279	0.00313	0.00398
1.24	0.00418	0.00311	0.00279	0.00313	0.00397
1.24	0.00417	0.00311	0.00279	0.00312	0.00397
1.24	0.00417	0.00311	0.00278	0.00312	0.00397
1.24	0.00417	0.00311	0.00278	0.00312	0.00396
1.24	0.00417	0.00311	0.00278	0.00311	0.00396
1.25	0.00417	0.0031	0.00278	0.00311	0.00395
1.25	0.00417	0.00311	0.00278	0.00311	0.00395
1.25	0.00417	0.0031	0.00278	0.00311	0.00394
1.25	0.00417	0.0031	0.00277	0.0031	0.00394
1.25	0.00417	0.0031	0.00277	0.0031	0.00394
1.26	0.00416	0.0031	0.00277	0.0031	0.00393
1.26	0.00416	0.0031	0.00277	0.0031	0.00393
1.26	0.00416	0.0031	0.00278	0.00309	0.00393
1.26	0.00416	0.00309	0.00277	0.00309	0.00393
1.26	0.00417	0.00309	0.00277	0.00309	0.00392
1.27	0.00416	0.00309	0.00276	0.00308	0.00392
1.27	0.00416	0.00309	0.00276	0.00308	0.00392
1.27	0.00416	0.00309	0.00276	0.00308	0.00391
1.27	0.00416	0.00309	0.00276	0.00308	0.00391
1.27	0.00416	0.00309	0.00276	0.00308	0.0039
1.28	0.00416	0.00309	0.00276	0.00307	0.0039
1.28	0.00416	0.00309	0.00275	0.00307	0.00389
1.28	0.00416	0.00309	0.00275	0.00306	0.00389
1.28	0.00415	0.00308	0.00275	0.00306	0.00389
1.28	0.00415	0.00308	0.00275	0.00306	0.00388
1.29	0.00415	0.00309	0.00275	0.00306	0.00387
1.29	0.00415	0.00308	0.00275	0.00306	0.00387
1.29	0.00415	0.00308	0.00275	0.00305	0.00387
1.29	0.00415	0.00308	0.00275	0.00305	0.00387
1.29	0.00415	0.00308	0.00274	0.00305	0.00387
1.3	0.00415	0.00308	0.00274	0.00304	0.00386
1.3	0.00415	0.00307	0.00274	0.00304	0.00385
1.3	0.00415	0.00308	0.00274	0.00304	0.00385
1.3	0.00415	0.00307	0.00274	0.00304	0.00385
1.3	0.00415	0.00307	0.00274	0.00303	0.00385
1.31	0.00415	0.00307	0.00274	0.00303	0.00384
1.31	0.00414	0.00307	0.00273	0.00303	0.00384
1.31	0.00414	0.00307	0.00273	0.00303	0.00383
1.31	0.00414	0.00307	0.00273	0.00303	0.00383
1.31	0.00414	0.00307	0.00273	0.00302	0.00383
1.32	0.00414	0.00307	0.00273	0.00302	0.00382
1.32	0.00414	0.00307	0.00273	0.00302	0.00382
1.32	0.00414	0.00307	0.00272	0.00302	0.00382
1.32	0.00414	0.00306	0.00272	0.00301	0.00382
1.32	0.00414	0.00306	0.00272	0.00301	0.00381
1.33	0.00413	0.00306	0.00272	0.003	0.00381
1.33	0.00413	0.00306	0.00272	0.003	0.0038
1.33	0.00413	0.00306	0.00272	0.003	0.0038
1.33	0.00414	0.00306	0.00272	0.003	0.0038
1.33	0.00414	0.00305	0.00271	0.003	0.00379
1.34	0.00414	0.00305	0.00271	0.00299	0.00379
1.34	0.00413	0.00306	0.00271	0.00299	0.00379
1.34	0.00413	0.00305	0.00271	0.00299	0.00379
1.34	0.00413	0.00306	0.0027	0.00299	0.00378
1.34	0.00413	0.00306	0.00271	0.00299	0.00377
1.35	0.00413	0.00305	0.0027	0.00299	0.00377
1.35	0.00413	0.00305	0.0027	0.00298	0.00377
1.35	0.00413	0.00305	0.0027	0.00298	0.00377
1.35	0.00413	0.00305	0.0027	0.00298	0.00377
1.35	0.00413	0.00305	0.0027	0.00298	0.00376
1.36	0.00412	0.00305	0.00269	0.00297	0.00376
1.36	0.00413	0.00305	0.0027	0.00297	0.00376
1.36	0.00413	0.00304	0.0027	0.00297	0.00375
1.36	0.00413	0.00304	0.00269	0.00297	0.00375
1.36	0.00412	0.00304	0.00269	0.00296	0.00375
1.37	0.00412	0.00304	0.00269	0.00296	0.00374
1.37	0.00412	0.00304	0.00269	0.00296	0.00374
1.37	0.00412	0.00304	0.00269	0.00296	0.00374
1.37	0.00412	0.00304	0.00269	0.00296	0.00373
1.37	0.00412	0.00303	0.00269	0.00295	0.00373
1.38	0.00412	0.00303	0.00268	0.00295	0.00373
1.38	0.00412	0.00303	0.00268	0.00294	0.00373
1.38	0.00412	0.00303	0.00268	0.00294	0.00372
1.38	0.00412	0.00303	0.00268	0.00294	0.00372
1.38	0.00412	0.00303	0.00268	0.00294	0.00372
1.39	0.00412	0.00303	0.00268	0.00294	0.00371
1.39	0.00412	0.00303	0.00268	0.00294	0.00371
1.39	0.00412	0.00303	0.00267	0.00294	0.00371
1.39	0.00411	0.00302	0.00267	0.00293	0.0037
1.39	0.00411	0.00303	0.00267	0.00293	0.0037
1.4	0.00411	0.00302	0.00267	0.00293	0.00369
1.4	0.00411	0.00303	0.00267	0.00292	0.00369
1.4	0.00411	0.00303	0.00267	0.00293	0.00369
1.4	0.00411	0.00302	0.00266	0.00292	0.00368
1.4	0.00411	0.00302	0.00266	0.00291	0.00368
1.41	0.00411	0.00302	0.00266	0.00291	0.00368
1.41	0.00411	0.00302	0.00266	0.00291	0.00368
1.41	0.00411	0.00302	0.00266	0.00291	0.00367
1.41	0.00411	0.00302	0.00266	0.00291	0.00367
1.41	0.00411	0.00302	0.00266	0.00291	0.00366
1.42	0.00411	0.00302	0.00266	0.0029	0.00366
1.42	0.00411	0.00301	0.00265	0.0029	0.00366
1.42	0.0041	0.00301	0.00265	0.0029	0.00366
1.42	0.00411	0.00302	0.00265	0.0029	0.00365
1.42	0.0041	0.00302	0.00265	0.0029	0.00365
1.43	0.0041	0.00301	0.00265	0.00289	0.00364
1.43	0.0041	0.00301	0.00265	0.00289	0.00364
1.43	0.00411	0.00301	0.00265	0.00289	0.00364
1.43	0.0041	0.00301	0.00265	0.00288	0.00364
1.43	0.0041	0.00301	0.00264	0.00288	0.00364
1.44	0.0041	0.00301	0.00264	0.00288	0.00363
1.44	0.0041	0.00301	0.00264	0.00288	0.00363
1.44	0.0041	0.00301	0.00264	0.00288	0.00363
1.44	0.0041	0.00301	0.00264	0.00288	0.00362
1.44	0.0041	0.003	0.00263	0.00287	0.00362
1.45	0.0041	0.003	0.00263	0.00287	0.00361
1.45	0.0041	0.003	0.00263	0.00287	0.00361
1.45	0.00409	0.003	0.00263	0.00287	0.00361
1.45	0.00409	0.003	0.00263	0.00287	0.0036
1.45	0.00409	0.003	0.00263	0.00287	0.0036
1.46	0.00409	0.003	0.00263	0.00286	0.0036
1.46	0.00409	0.003	0.00263	0.00286	0.00359
1.46	0.00409	0.003	0.00263	0.00286	0.0036
1.46	0.00409	0.00299	0.00263	0.00286	0.00359
1.46	0.00409	0.00299	0.00263	0.00285	0.00358
1.47	0.00409	0.003	0.00262	0.00285	0.00358
1.47	0.00409	0.003	0.00262	0.00285	0.00358
1.47	0.00409	0.00299	0.00262	0.00285	0.00358
1.47	0.00409	0.00299	0.00262	0.00285	0.00357
1.47	0.00409	0.00299	0.00262	0.00284	0.00357
1.48	0.00408	0.00299	0.00262	0.00284	0.00357
1.48	0.00408	0.00299	0.00262	0.00284	0.00356
1.48	0.00409	0.00299	0.00262	0.00284	0.00356
1.48	0.00408	0.00299	0.00261	0.00284	0.00356
1.48	0.00408	0.00299	0.00261	0.00283	0.00355
1.49	0.00409	0.00299	0.00261	0.00283	0.00355
1.49	0.00408	0.00298	0.00261	0.00283	0.00355
1.49	0.00408	0.00298	0.00261	0.00283	0.00355
1.49	0.00408	0.00298	0.00261	0.00283	0.00354
1.49	0.00408	0.00298	0.00261	0.00283	0.00354
1.5	0.00408	0.00298	0.00261	0.00283	0.00354
1.5	0.00408	0.00298	0.0026	0.00282	0.00353
1.5	0.00408	0.00298	0.0026	0.00282	0.00353
1.5	0.00408	0.00298	0.0026	0.00282	0.00353
1.5	0.00407	0.00298	0.0026	0.00281	0.00353
1.51	0.00407	0.00298	0.0026	0.00281	0.00352
1.51	0.00407	0.00298	0.0026	0.00282	0.00352
1.51	0.00407	0.00298	0.0026	0.00281	0.00352
1.51	0.00408	0.00297	0.0026	0.00281	0.00351
1.51	0.00408	0.00297	0.00259	0.0028	0.00351
1.52	0.00407	0.00297	0.00259	0.0028	0.00351
1.52	0.00407	0.00297	0.00259	0.0028	0.0035
1.52	0.00407	0.00297	0.00259	0.0028	0.0035
1.52	0.00407	0.00297	0.00259	0.0028	0.0035
1.52	0.00407	0.00297	0.00259	0.00279	0.0035
1.53	0.00407	0.00297	0.00259	0.00279	0.00349
1.53	0.00407	0.00296	0.00258	0.00279	0.00349
1.53	0.00407	0.00296	0.00258	0.00279	0.00349
1.53	0.00406	0.00296	0.00258	0.00279	0.00349
1.53	0.00407	0.00296	0.00258	0.00279	0.00348
1.54	0.00407	0.00296	0.00258	0.00279	0.00348
1.54	0.00407	0.00296	0.00258	0.00279	0.00348
1.54	0.00407	0.00296	0.00258	0.00278	0.00348
1.54	0.00407	0.00296	0.00258	0.00278	0.00347
1.54	0.00406	0.00296	0.00258	0.00278	0.00347
1.55	0.00406	0.00296	0.00258	0.00277	0.00346
1.55	0.00406	0.00296	0.00257	0.00277	0.00346
1.55	0.00406	0.00296	0.00257	0.00278	0.00346
1.55	0.00406	0.00296	0.00257	0.00277	0.00346
1.55	0.00406	0.00296	0.00257	0.00277	0.00346
1.56	0.00406	0.00295	0.00257	0.00277	0.00345
1.56	0.00406	0.00296	0.00257	0.00276	0.00345
1.56	0.00406	0.00295	0.00257	0.00276	0.00344
1.56	0.00406	0.00296	0.00257	0.00276	0.00344
1.56	0.00406	0.00296	0.00257	0.00276	0.00344
1.57	0.00406	0.00295	0.00256	0.00275	0.00344
1.57	0.00406	0.00295	0.00256	0.00275	0.00344
1.57	0.00406	0.00295	0.00256	0.00275	0.00344
1.57	0.00405	0.00294	0.00256	0.00275	0.00343
1.57	0.00405	0.00295	0.00256	0.00275	0.00343
1.58	0.00405	0.00295	0.00256	0.00274	0.00342
1.58	0.00405	0.00295	0.00255	0.00275	0.00342
1.58	0.00405	0.00295	0.00256	0.00274	0.00342
1.58	0.00405	0.00294	0.00255	0.00274	0.00342
1.58	0.00405	0.00294	0.00255	0.00274	0.00342
1.59	0.00405	0.00294	0.00255	0.00273	0.00341
1.59	0.00405	0.00294	0.00255	0.00273	0.00341
1.59	0.00405	0.00294	0.00255	0.00274	0.00341
1.59	0.00405	0.00294	0.00255	0.00274	0.0034
1.59	0.00405	0.00294	0.00255	0.00273	0.0034
1.6	0.00405	0.00294	0.00255	0.00273	0.0034
1.6	0.00405	0.00294	0.00254	0.00273	0.0034
1.6	0.00405	0.00294	0.00254	0.00273	0.0034
1.6	0.00405	0.00294	0.00254	0.00273	0.00339
1.6	0.00404	0.00294	0.00255	0.00273	0.00339
1.61	0.00405	0.00294	0.00254	0.00272	0.00339
1.61	0.00404	0.00294	0.00254	0.00272	0.00338
1.61	0.00405	0.00293	0.00253	0.00271	0.00338
1.61	0.00405	0.00293	0.00253	0.00271	0.00339
1.61	0.00404	0.00293	0.00253	0.00271	0.00338
1.62	0.00404	0.00293	0.00254	0.00271	0.00338
1.62	0.00404	0.00293	0.00253	0.00271	0.00337
1.62	0.00404	0.00293	0.00254	0.00271	0.00337
1.62	0.00404	0.00293	0.00253	0.0027	0.00337
1.62	0.00404	0.00293	0.00253	0.0027	0.00337
1.63	0.00404	0.00293	0.00252	0.0027	0.00337
1.63	0.00404	0.00293	0.00253	0.0027	0.00336
1.63	0.00404	0.00293	0.00252	0.0027	0.00336
1.63	0.00404	0.00292	0.00253	0.0027	0.00336
1.63	0.00403	0.00293	0.00253	0.00269	0.00335
1.64	0.00404	0.00293	0.00252	0.00269	0.00335
1.64	0.00404	0.00292	0.00252	0.00269	0.00335
1.64	0.00404	0.00292	0.00252	0.00269	0.00335
1.64	0.00403	0.00292	0.00252	0.00269	0.00334
1.64	0.00403	0.00292	0.00252	0.00268	0.00334
1.65	0.00403	0.00292	0.00252	0.00269	0.00334
1.65	0.00403	0.00292	0.00252	0.00268	0.00334
1.65	0.00403	0.00292	0.00252	0.00268	0.00334
1.65	0.00403	0.00291	0.00252	0.00268	0.00333
1.65	0.00403	0.00291	0.00251	0.00268	0.00333
1.66	0.00403	0.00292	0.00251	0.00267	0.00332
1.66	0.00403	0.00292	0.00251	0.00267	0.00332
1.66	0.00403	0.00292	0.00251	0.00267	0.00332
1.66	0.00403	0.00291	0.00252	0.00267	0.00332
1.66	0.00403	0.00291	0.00251	0.00267	0.00332
1.67	0.00403	0.00291	0.00251	0.00266	0.00332
1.67	0.00403	0.00291	0.0025	0.00267	0.00331
1.67	0.00402	0.00291	0.00251	0.00266	0.00331
1.67	0.00402	0.00291	0.00251	0.00267	0.00331
1.67	0.00402	0.00291	0.00251	0.00266	0.0033
1.68	0.00402	0.00291	0.00251	0.00266	0.0033
1.68	0.00402	0.00291	0.0025	0.00266	0.0033
1.68	0.00402	0.0029	0.0025	0.00266	0.0033
1.68	0.00402	0.0029	0.0025	0.00265	0.0033
1.68	0.00402	0.00291	0.0025	0.00265	0.0033
1.69	0.00402	0.0029	0.0025	0.00265	0.00329
1.69	0.00402	0.00291	0.0025	0.00265	0.00329
1.69	0.00402	0.0029	0.0025	0.00265	0.00328
1.69	0.00402	0.0029	0.00249	0.00264	0.00328
1.69	0.00402	0.0029	0.00249	0.00264	0.00328
1.7	0.00402	0.0029	0.00249	0.00264	0.00328
1.7	0.00401	0.0029	0.00249	0.00264	0.00327
1.7	0.00401	0.0029	0.00249	0.00264	0.00327
1.7	0.00402	0.0029	0.00249	0.00264	0.00327
1.7	0.00401	0.0029	0.00249	0.00263	0.00327
1.71	0.00401	0.0029	0.00249	0.00263	0.00327
1.71	0.00402	0.00289	0.00248	0.00263	0.00327
1.71	0.00401	0.0029	0.00248	0.00263	0.00326
1.71	0.00401	0.00289	0.00248	0.00263	0.00326
1.71	0.00401	0.00289	0.00249	0.00263	0.00326
1.72	0.00401	0.00289	0.00248	0.00262	0.00325
1.72	0.00401	0.00289	0.00248	0.00262	0.00325
1.72	0.00401	0.00289	0.00248	0.00262	0.00325
1.72	0.00401	0.00289	0.00248	0.00262	0.00325
1.72	0.00401	0.00289	0.00248	0.00262	0.00324
1.73	0.00401	0.00289	0.00248	0.00262	0.00324
1.73	0.00401	0.00289	0.00248	0.00262	0.00324
1.73	0.00401	0.00289	0.00248	0.00262	0.00324
1.73	0.00401	0.00289	0.00248	0.00261	0.00324
1.73	0.00401	0.00289	0.00248	0.00261	0.00324
1.74	0.00401	0.00289	0.00247	0.00261	0.00324
1.74	0.004	0.00288	0.00247	0.00261	0.00323
1.74	0.00401	0.00289	0.00247	0.00261	0.00323
1.74	0.004	0.00288	0.00247	0.00261	0.00322
1.74	0.004	0.00288	0.00247	0.0026	0.00323
1.75	0.00401	0.00288	0.00247	0.0026	0.00322
1.75	0.004	0.00288	0.00246	0.0026	0.00322
1.75	0.004	0.00288	0.00247	0.00259	0.00322
1.75	0.004	0.00288	0.00246	0.00259	0.00321
1.75	0.004	0.00288	0.00246	0.00259	0.00321
1.76	0.004	0.00288	0.00247	0.00259	0.00321
1.76	0.004	0.00288	0.00246	0.00259	0.00321
1.76	0.004	0.00288	0.00246	0.00259	0.0032
1.76	0.004	0.00288	0.00246	0.00259	0.00321
1.76	0.004	0.00288	0.00246	0.00259	0.00321
1.77	0.00399	0.00287	0.00246	0.00259	0.0032
1.77	0.004	0.00288	0.00246	0.00259	0.00319
1.77	0.004	0.00287	0.00246	0.00259	0.00319
1.77	0.004	0.00288	0.00246	0.00258	0.00319
1.77	0.004	0.00288	0.00245	0.00258	0.00319
1.78	0.004	0.00287	0.00245	0.00258	0.00319
1.78	0.004	0.00287	0.00245	0.00258	0.00319
1.78	0.00399	0.00287	0.00245	0.00258	0.00318
1.78	0.004	0.00287	0.00245	0.00258	0.00318
1.78	0.00399	0.00287	0.00245	0.00257	0.00318
1.79	0.00399	0.00287	0.00245	0.00257	0.00318
1.79	0.00399	0.00287	0.00245	0.00257	0.00318
1.79	0.00399	0.00287	0.00245	0.00257	0.00318
1.79	0.00399	0.00286	0.00244	0.00257	0.00317
1.79	0.00399	0.00286	0.00245	0.00257	0.00317
1.8	0.00399	0.00287	0.00244	0.00256	0.00316
1.8	0.00399	0.00287	0.00245	0.00257	0.00316
1.8	0.00399	0.00286	0.00244	0.00256	0.00316
1.8	0.00399	0.00287	0.00244	0.00256	0.00316
1.8	0.00399	0.00286	0.00244	0.00256	0.00316
1.81	0.00399	0.00286	0.00244	0.00256	0.00316
1.81	0.00398	0.00286	0.00244	0.00256	0.00315
1.81	0.00398	0.00286	0.00244	0.00256	0.00315
1.81	0.00398	0.00286	0.00244	0.00255	0.00315
1.81	0.00398	0.00286	0.00244	0.00255	0.00315
1.82	0.00398	0.00286	0.00244	0.00255	0.00314
1.82	0.00398	0.00286	0.00243	0.00255	0.00314
1.82	0.00398	0.00286	0.00244	0.00255	0.00314
1.82	0.00398	0.00285	0.00243	0.00255	0.00314
1.82	0.00398	0.00285	0.00244	0.00255	0.00314
1.83	0.00398	0.00285	0.00243	0.00254	0.00313
1.83	0.00398	0.00286	0.00243	0.00254	0.00313
1.83	0.00398	0.00286	0.00243	0.00254	0.00313
1.83	0.00398	0.00285	0.00243	0.00254	0.00313
1.83	0.00398	0.00285	0.00243	0.00254	0.00312
1.84	0.00397	0.00285	0.00242	0.00254	0.00312
1.84	0.00397	0.00285	0.00243	0.00253	0.00312
1.84	0.00398	0.00285	0.00243	0.00253	0.00312
1.84	0.00398	0.00285	0.00243	0.00253	0.00312
1.84	0.00398	0.00285	0.00243	0.00253	0.00312
1.85	0.00398	0.00285	0.00242	0.00253	0.00312
1.85	0.00397	0.00285	0.00242	0.00253	0.00311
1.85	0.00398	0.00285	0.00242	0.00253	0.00311
1.85	0.00397	0.00285	0.00242	0.00253	0.00311
1.85	0.00397	0.00285	0.00243	0.00252	0.00311
1.86	0.00397	0.00285	0.00242	0.00252	0.0031
1.86	0.00397	0.00285	0.00242	0.00252	0.0031
1.86	0.00398	0.00285	0.00242	0.00252	0.0031
1.86	0.00397	0.00284	0.00242	0.00252	0.0031
1.86	0.00397	0.00285	0.00242	0.00252	0.00309
1.87	0.00397	0.00285	0.00242	0.00251	0.00309
1.87	0.00397	0.00285	0.00242	0.00251	0.00309
1.87	0.00397	0.00285	0.00241	0.00251	0.00309
1.87	0.00397	0.00284	0.00241	0.00251	0.00309
1.87	0.00396	0.00284	0.00241	0.00251	0.00309
1.88	0.00397	0.00284	0.00241	0.00251	0.00308
1.88	0.00396	0.00284	0.00241	0.00251	0.00308
1.88	0.00396	0.00284	0.00241	0.00251	0.00308
1.88	0.00396	0.00284	0.00241	0.0025	0.00308
1.88	0.00396	0.00284	0.00241	0.0025	0.00308
1.89	0.00396	0.00284	0.00241	0.0025	0.00308
1.89	0.00397	0.00284	0.00241	0.0025	0.00307
1.89	0.00396	0.00284	0.00241	0.0025	0.00307
1.89	0.00396	0.00283	0.00241	0.0025	0.00307
1.89	0.00396	0.00283	0.00241	0.00249	0.00307
1.9	0.00396	0.00284	0.00241	0.00249	0.00306
1.9	0.00396	0.00284	0.0024	0.00249	0.00306
1.9	0.00396	0.00283	0.0024	0.00249	0.00306
1.9	0.00396	0.00283	0.0024	0.00249	0.00306
1.9	0.00396	0.00283	0.0024	0.00249	0.00305
1.91	0.00396	0.00283	0.0024	0.00249	0.00305
1.91	0.00396	0.00283	0.0024	0.00249	0.00305
1.91	0.00396	0.00283	0.0024	0.00248	0.00305
1.91	0.00396	0.00283	0.00239	0.00248	0.00305
1.91	0.00396	0.00283	0.0024	0.00248	0.00305
1.92	0.00396	0.00283	0.00239	0.00248	0.00305
1.92	0.00395	0.00283	0.00239	0.00248	0.00304
1.92	0.00396	0.00282	0.0024	0.00248	0.00304
1.92	0.00395	0.00282	0.0024	0.00248	0.00304
1.92	0.00395	0.00283	0.00239	0.00247	0.00304
1.93	0.00395	0.00283	0.00239	0.00247	0.00303
1.93	0.00395	0.00282	0.00239	0.00247	0.00303
1.93	0.00396	0.00282	0.00239	0.00247	0.00303
1.93	0.00395	0.00282	0.00239	0.00247	0.00303
1.93	0.00395	0.00282	0.00239	0.00247	0.00302
1.94	0.00395	0.00283	0.00239	0.00246	0.00303
1.94	0.00395	0.00282	0.00239	0.00246	0.00302
1.94	0.00395	0.00282	0.00239	0.00247	0.00302
1.94	0.00395	0.00282	0.00238	0.00246	0.00302
1.94	0.00395	0.00282	0.00239	0.00246	0.00302
1.95	0.00395	0.00282	0.00238	0.00246	0.00301
1.95	0.00394	0.00282	0.00239	0.00246	0.00301
1.95	0.00395	0.00282	0.00239	0.00246	0.00301
1.95	0.00395	0.00282	0.00238	0.00246	0.00301
1.95	0.00395	0.00282	0.00238	0.00246	0.00301
1.96	0.00395	0.00282	0.00238	0.00245	0.00301
1.96	0.00395	0.00281	0.00238	0.00246	0.003
1.96	0.00395	0.00282	0.00238	0.00245	0.003
1.96	0.00394	0.00281	0.00238	0.00245	0.003
1.96	0.00395	0.00282	0.00238	0.00245	0.003
1.97	0.00394	0.00282	0.00237	0.00245	0.003
1.97	0.00394	0.00282	0.00237	0.00245	0.003
1.97	0.00394	0.00281	0.00237	0.00245	0.00299
1.97	0.00395	0.00281	0.00237	0.00245	0.00299
1.97	0.00394	0.00281	0.00237	0.00245	0.00299
1.98	0.00394	0.00281	0.00237	0.00244	0.00299
1.98	0.00394	0.00281	0.00237	0.00244	0.00299
1.98	0.00394	0.00281	0.00237	0.00244	0.00299
1.98	0.00394	0.00281	0.00237	0.00244	0.00299
1.98	0.00394	0.00281	0.00237	0.00243	0.00299
1.99	0.00394	0.00281	0.00237	0.00244	0.00298
1.99	0.00394	0.00281	0.00237	0.00244	0.00298
1.99	0.00394	0.00281	0.00237	0.00243	0.00297
1.99	0.00394	0.00281	0.00237	0.00244	0.00298
1.99	0.00394	0.0028	0.00237	0.00243	0.00297
2	0.00394	0.00281	0.00236	0.00243	0.00297
2	0.00394	0.0028	0.00236	0.00243	0.00297
2	0.00394	0.00281	0.00236	0.00243	0.00297
2	0.00394	0.0028	0.00236	0.00243	0.00297
2	0.00394	0.0028	0.00236	0.00242	0.00296
2.01	0.00394	0.00281	0.00236	0.00242	0.00296
2.01	0.00393	0.00281	0.00236	0.00243	0.00296
2.01	0.00393	0.0028	0.00236	0.00242	0.00296
2.01	0.00393	0.0028	0.00236	0.00242	0.00296
2.01	0.00393	0.0028	0.00235	0.00242	0.00295
2.02	0.00393	0.0028	0.00236	0.00242	0.00295
2.02	0.00393	0.0028	0.00236	0.00242	0.00295
2.02	0.00393	0.0028	0.00236	0.00242	0.00295
2.02	0.00393	0.0028	0.00235	0.00241	0.00295
2.02	0.00393	0.0028	0.00235	0.00242	0.00295
2.03	0.00393	0.0028	0.00235	0.00241	0.00294
2.03	0.00393	0.0028	0.00235	0.00242	0.00294
2.03	0.00393	0.0028	0.00235	0.00241	0.00294
2.03	0.00393	0.00279	0.00235	0.00241	0.00294
2.03	0.00393	0.0028	0.00235	0.00241	0.00294
2.04	0.00392	0.0028	0.00235	0.0024	0.00293
2.04	0.00393	0.00279	0.00235	0.00241	0.00293
2.04	0.00393	0.00279	0.00235	0.00241	0.00294
2.04	0.00393	0.00279	0.00234	0.00241	0.00293
2.04	0.00392	0.00279	0.00235	0.00241	0.00293
2.05	0.00392	0.00279	0.00235	0.0024	0.00293
2.05	0.00392	0.00279	0.00235	0.0024	0.00292
2.05	0.00392	0.00279	0.00234	0.0024	0.00293
2.05	0.00392	0.00279	0.00234	0.0024	0.00292
2.05	0.00392	0.00279	0.00234	0.0024	0.00292
2.06	0.00392	0.00279	0.00234	0.0024	0.00292
2.06	0.00392	0.00279	0.00234	0.00239	0.00292
2.06	0.00392	0.00279	0.00234	0.00239	0.00291
2.06	0.00392	0.00279	0.00234	0.00239	0.00291
2.06	0.00392	0.00279	0.00233	0.00239	0.00291
2.07	0.00392	0.00279	0.00234	0.00239	0.00291
2.07	0.00392	0.00278	0.00234	0.00239	0.00291
2.07	0.00392	0.00278	0.00234	0.00239	0.00291
2.07	0.00392	0.00279	0.00234	0.00238	0.00291
2.07	0.00392	0.00278	0.00234	0.00239	0.0029
2.08	0.00392	0.00279	0.00233	0.00238	0.0029
2.08	0.00391	0.00279	0.00233	0.00238	0.0029
2.08	0.00392	0.00278	0.00233	0.00238	0.0029
2.08	0.00392	0.00278	0.00233	0.00238	0.0029
2.08	0.00391	0.00278	0.00233	0.00238	0.0029
2.09	0.00391	0.00278	0.00233	0.00237	0.00289
2.09	0.00391	0.00278	0.00233	0.00237	0.00289
2.09	0.00391	0.00278	0.00233	0.00237	0.00289
2.09	0.00391	0.00278	0.00233	0.00237	0.00289
2.09	0.00391	0.00278	0.00233	0.00237	0.00289
2.1	0.00392	0.00278	0.00233	0.00237	0.00289
2.1	0.00391	0.00277	0.00233	0.00238	0.00288
2.1	0.00391	0.00278	0.00233	0.00237	0.00288
2.1	0.00391	0.00278	0.00233	0.00237	0.00288
2.1	0.00391	0.00278	0.00232	0.00236	0.00288
2.11	0.0039	0.00278	0.00232	0.00236	0.00288
2.11	0.00391	0.00277	0.00232	0.00237	0.00288
2.11	0.00391	0.00277	0.00232	0.00237	0.00287
2.11	0.00391	0.00277	0.00232	0.00237	0.00287
2.11	0.0039	0.00277	0.00233	0.00236	0.00287
2.12	0.0039	0.00277	0.00232	0.00236	0.00287
2.12	0.0039	0.00277	0.00232	0.00236	0.00287
2.12	0.0039	0.00278	0.00232	0.00236	0.00287
2.12	0.00391	0.00277	0.00232	0.00236	0.00287
2.12	0.00391	0.00277	0.00232	0.00236	0.00286
2.13	0.0039	0.00277	0.00232	0.00236	0.00286
2.13	0.0039	0.00277	0.00232	0.00235	0.00286
2.13	0.0039	0.00277	0.00232	0.00235	0.00286
2.13	0.0039	0.00277	0.00231	0.00235	0.00286
2.13	0.0039	0.00277	0.00231	0.00235	0.00286
2.14	0.0039	0.00277	0.00231	0.00235	0.00286
2.14	0.0039	0.00277	0.00231	0.00235	0.00285
2.14	0.0039	0.00277	0.00231	0.00235	0.00285
2.14	0.0039	0.00277	0.00231	0.00235	0.00285
2.14	0.0039	0.00276	0.00231	0.00234	0.00285
2.15	0.0039	0.00277	0.00231	0.00234	0.00285
2.15	0.0039	0.00277	0.00231	0.00234	0.00284
2.15	0.0039	0.00276	0.00231	0.00235	0.00284
2.15	0.0039	0.00276	0.00231	0.00235	0.00284
2.15	0.0039	0.00276	0.00231	0.00234	0.00284
2.16	0.00389	0.00276	0.00231	0.00234	0.00284
2.16	0.00389	0.00276	0.00231	0.00234	0.00284
2.16	0.0039	0.00276	0.00231	0.00234	0.00284
2.16	0.0039	0.00276	0.0023	0.00233	0.00283
2.16	0.0039	0.00276	0.0023	0.00233	0.00283
2.17	0.0039	0.00276	0.0023	0.00233	0.00283
2.17	0.00389	0.00276	0.0023	0.00234	0.00283
2.17	0.0039	0.00276	0.00231	0.00233	0.00283
2.17	0.00389	0.00275	0.0023	0.00233	0.00283
2.17	0.00389	0.00276	0.0023	0.00233	0.00283
2.18	0.00389	0.00276	0.0023	0.00233	0.00283
2.18	0.00389	0.00275	0.0023	0.00233	0.00282
2.18	0.0039	0.00276	0.0023	0.00233	0.00282
2.18	0.00389	0.00275	0.0023	0.00233	0.00282
2.18	0.00389	0.00275	0.0023	0.00232	0.00282
2.19	0.00389	0.00276	0.0023	0.00232	0.00281
2.19	0.00389	0.00276	0.00229	0.00232	0.00282
2.19	0.00389	0.00276	0.0023	0.00232	0.00282
2.19	0.00389	0.00276	0.0023	0.00232	0.00281
2.19	0.00389	0.00275	0.0023	0.00232	0.00281
2.2	0.00389	0.00275	0.00229	0.00232	0.00281
2.2	0.00389	0.00275	0.0023	0.00231	0.00281
2.2	0.00389	0.00276	0.00229	0.00231	0.00281
2.2	0.00389	0.00275	0.00229	0.00232	0.00281
2.2	0.00389	0.00275	0.00229	0.00231	0.00281
2.21	0.00389	0.00275	0.00229	0.00232	0.00281
2.21	0.00389	0.00275	0.00229	0.00231	0.0028
2.21	0.00388	0.00275	0.00229	0.00231	0.0028
2.21	0.00388	0.00274	0.00229	0.00231	0.0028
2.21	0.00389	0.00275	0.00229	0.00231	0.0028
2.22	0.00389	0.00276	0.00229	0.00231	0.0028
2.22	0.00389	0.00275	0.00229	0.00231	0.0028
2.22	0.00389	0.00275	0.00229	0.00231	0.00279
2.22	0.00388	0.00274	0.00229	0.00231	0.00279
2.22	0.00388	0.00274	0.00229	0.0023	0.00279
2.23	0.00388	0.00274	0.00229	0.0023	0.00279
2.23	0.00388	0.00275	0.00228	0.0023	0.00278
2.23	0.00388	0.00275	0.00228	0.00231	0.00278
2.23	0.00388	0.00274	0.00229	0.00231	0.00279
2.23	0.00388	0.00274	0.00228	0.0023	0.00278
2.24	0.00388	0.00274	0.00228	0.0023	0.00278
2.24	0.00387	0.00274	0.00229	0.0023	0.00278
2.24	0.00388	0.00274	0.00228	0.00229	0.00278
2.24	0.00387	0.00274	0.00228	0.00229	0.00278
2.24	0.00388	0.00274	0.00228	0.00229	0.00278
2.25	0.00387	0.00274	0.00228	0.0023	0.00278
2.25	0.00388	0.00274	0.00228	0.0023	0.00278
2.25	0.00388	0.00274	0.00228	0.00229	0.00277
2.25	0.00387	0.00274	0.00228	0.00229	0.00277
2.25	0.00387	0.00274	0.00228	0.00229	0.00277
2.26	0.00387	0.00274	0.00228	0.00229	0.00277
2.26	0.00387	0.00274	0.00227	0.00229	0.00276
2.26	0.00387	0.00273	0.00227	0.00229	0.00277
2.26	0.00387	0.00273	0.00227	0.00229	0.00276
2.26	0.00387	0.00273	0.00227	0.00229	0.00276
2.27	0.00387	0.00274	0.00227	0.00229	0.00276
2.27	0.00387	0.00274	0.00227	0.00228	0.00276
2.27	0.00387	0.00274	0.00227	0.00228	0.00276
2.27	0.00387	0.00274	0.00227	0.00228	0.00276
2.27	0.00387	0.00273	0.00227	0.00228	0.00276
2.28	0.00387	0.00273	0.00227	0.00229	0.00275
2.28	0.00387	0.00273	0.00227	0.00228	0.00275
2.28	0.00387	0.00273	0.00227	0.00228	0.00275
2.28	0.00387	0.00273	0.00227	0.00228	0.00275
2.28	0.00387	0.00273	0.00227	0.00228	0.00275
2.29	0.00387	0.00274	0.00226	0.00227	0.00275
2.29	0.00387	0.00273	0.00227	0.00228	0.00275
2.29	0.00387	0.00273	0.00226	0.00228	0.00274
2.29	0.00387	0.00273	0.00226	0.00227	0.00274
2.29	0.00387	0.00273	0.00227	0.00226	0.00274
2.3	0.00386	0.00273	0.00226	0.00227	0.00274
2.3	0.00386	0.00273	0.00226	0.00227	0.00273
2.3	0.00386	0.00273	0.00226	0.00227	0.00273
2.3	0.00387	0.00272	0.00226	0.00227	0.00273
2.3	0.00387	0.00272	0.00226	0.00227	0.00273
2.31	0.00386	0.00273	0.00226	0.00227	0.00273
2.31	0.00386	0.00272	0.00226	0.00227	0.00273
2.31	0.00386	0.00273	0.00226	0.00226	0.00273
2.31	0.00386	0.00273	0.00226	0.00226	0.00273
2.31	0.00386	0.00273	0.00226	0.00226	0.00273
2.32	0.00386	0.00272	0.00226	0.00226	0.00273
2.32	0.00386	0.00272	0.00226	0.00226	0.00272
2.32	0.00386	0.00272	0.00226	0.00226	0.00272
2.32	0.00386	0.00272	0.00226	0.00226	0.00272
2.32	0.00386	0.00272	0.00226	0.00226	0.00272
2.33	0.00386	0.00272	0.00225	0.00226	0.00272
2.33	0.00386	0.00272	0.00225	0.00226	0.00272
2.33	0.00386	0.00272	0.00225	0.00226	0.00272
2.33	0.00387	0.00272	0.00226	0.00226	0.00271
2.33	0.00386	0.00272	0.00226	0.00225	0.00271
2.34	0.00386	0.00272	0.00225	0.00225	0.00271
2.34	0.00385	0.00272	0.00225	0.00225	0.0027
2.34	0.00386	0.00272	0.00225	0.00225	0.00271
2.34	0.00386	0.00272	0.00225	0.00225	0.00271
2.34	0.00386	0.00272	0.00224	0.00225	0.00271
2.35	0.00385	0.00272	0.00225	0.00225	0.0027
2.35	0.00385	0.00271	0.00225	0.00225	0.0027
2.35	0.00385	0.00271	0.00225	0.00225	0.0027
2.35	0.00385	0.00272	0.00225	0.00225	0.0027
2.35	0.00385	0.00272	0.00225	0.00224	0.0027
2.36	0.00385	0.00271	0.00224	0.00224	0.0027
2.36	0.00385	0.00271	0.00225	0.00224	0.0027
2.36	0.00386	0.00271	0.00225	0.00224	0.00269
2.36	0.00385	0.00271	0.00225	0.00224	0.00269
2.36	0.00385	0.00271	0.00225	0.00224	0.00269
2.37	0.00385	0.00271	0.00224	0.00224	0.00269
2.37	0.00385	0.00272	0.00224	0.00224	0.00269
2.37	0.00385	0.00271	0.00224	0.00224	0.00269
2.37	0.00385	0.00271	0.00224	0.00223	0.00269
2.37	0.00385	0.0027	0.00225	0.00223	0.00269
2.38	0.00385	0.00271	0.00224	0.00223	0.00268
2.38	0.00385	0.00271	0.00224	0.00223	0.00268
2.38	0.00385	0.00271	0.00224	0.00223	0.00268
2.38	0.00385	0.00271	0.00224	0.00223	0.00268
2.38	0.00385	0.0027	0.00224	0.00223	0.00268
2.39	0.00385	0.0027	0.00224	0.00223	0.00268
2.39	0.00385	0.0027	0.00224	0.00223	0.00267
2.39	0.00384	0.00271	0.00224	0.00223	0.00267
2.39	0.00384	0.0027	0.00224	0.00223	0.00267
2.39	0.00385	0.00271	0.00223	0.00223	0.00267
2.4	0.00385	0.00271	0.00223	0.00222	0.00267
2.4	0.00385	0.0027	0.00223	0.00223	0.00267
2.4	0.00385	0.0027	0.00223	0.00223	0.00267
2.4	0.00385	0.0027	0.00223	0.00222	0.00267
2.4	0.00384	0.0027	0.00223	0.00222	0.00266
2.41	0.00384	0.0027	0.00223	0.00222	0.00267
2.41	0.00384	0.0027	0.00223	0.00222	0.00266
2.41	0.00384	0.0027	0.00223	0.00222	0.00266
2.41	0.00384	0.0027	0.00223	0.00222	0.00266
2.41	0.00385	0.0027	0.00223	0.00222	0.00266
2.42	0.00384	0.0027	0.00223	0.00222	0.00266
2.42	0.00384	0.0027	0.00223	0.00221	0.00266
2.42	0.00384	0.0027	0.00223	0.00222	0.00266
2.42	0.00384	0.0027	0.00223	0.00222	0.00266
2.42	0.00384	0.0027	0.00222	0.00221	0.00266
2.43	0.00384	0.0027	0.00222	0.00222	0.00265
2.43	0.00384	0.0027	0.00223	0.00222	0.00265
2.43	0.00384	0.0027	0.00223	0.00221	0.00265
2.43	0.00384	0.00269	0.00223	0.00221	0.00265
2.43	0.00384	0.0027	0.00223	0.0022	0.00265
2.44	0.00384	0.0027	0.00222	0.00221	0.00264
2.44	0.00383	0.00269	0.00222	0.00221	0.00265
2.44	0.00384	0.00269	0.00222	0.00221	0.00264
2.44	0.00384	0.00269	0.00223	0.00221	0.00264
2.44	0.00383	0.00269	0.00222	0.0022	0.00264
2.45	0.00383	0.00269	0.00222	0.0022	0.00263
2.45	0.00383	0.0027	0.00222	0.0022	0.00263
2.45	0.00383	0.00269	0.00222	0.0022	0.00263
2.45	0.00383	0.00269	0.00222	0.0022	0.00264
2.45	0.00384	0.00269	0.00222	0.0022	0.00264
2.46	0.00384	0.00269	0.00222	0.0022	0.00263
2.46	0.00383	0.00269	0.00222	0.0022	0.00263
2.46	0.00383	0.00269	0.00222	0.0022	0.00263
2.46	0.00383	0.00269	0.00221	0.0022	0.00263
2.46	0.00383	0.00269	0.00222	0.00219	0.00263
2.47	0.00383	0.00269	0.00221	0.00219	0.00263
2.47	0.00383	0.00268	0.00221	0.00219	0.00263
2.47	0.00383	0.00268	0.00222	0.0022	0.00262
2.47	0.00383	0.00269	0.00222	0.00219	0.00262
2.47	0.00383	0.00269	0.00221	0.00219	0.00262
2.48	0.00383	0.00269	0.00221	0.00219	0.00262
2.48	0.00383	0.00269	0.00221	0.00219	0.00262
2.48	0.00383	0.00268	0.00221	0.00219	0.00262
2.48	0.00383	0.00268	0.00221	0.00219	0.00262
2.48	0.00383	0.00268	0.00221	0.00219	0.00262
2.49	0.00383	0.00268	0.00221	0.00219	0.00261
2.49	0.00382	0.00269	0.00221	0.00218	0.00261
2.49	0.00383	0.00269	0.00221	0.00219	0.00262
2.49	0.00383	0.00268	0.00221	0.00218	0.00262
2.49	0.00382	0.00268	0.00221	0.00218	0.00261
2.5	0.00383	0.00268	0.00221	0.00218	0.00261
2.5	0.00382	0.00268	0.00221	0.00218	0.00261
2.5	0.00382	0.00268	0.00221	0.00218	0.00261
2.5	0.00382	0.00268	0.0022	0.00218	0.00261
2.5	0.00382	0.00268	0.00221	0.00218	0.0026
2.51	0.00382	0.00268	0.0022	0.00218	0.0026
2.51	0.00382	0.00268	0.0022	0.00218	0.0026
2.51	0.00383	0.00268	0.0022	0.00217	0.0026
2.51	0.00383	0.00268	0.00221	0.00218	0.0026
2.51	0.00382	0.00268	0.00221	0.00217	0.0026
2.52	0.00382	0.00268	0.0022	0.00217	0.0026
2.52	0.00382	0.00268	0.0022	0.00217	0.0026
2.52	0.00382	0.00268	0.0022	0.00217	0.0026
2.52	0.00382	0.00268	0.0022	0.00217	0.0026
2.52	0.00382	0.00267	0.0022	0.00217	0.00259
2.53	0.00382	0.00268	0.0022	0.00217	0.00259
2.53	0.00382	0.00268	0.0022	0.00216	0.00259
2.53	0.00382	0.00267	0.00219	0.00216	0.00259
2.53	0.00382	0.00268	0.0022	0.00216	0.00259
2.53	0.00382	0.00267	0.00219	0.00216	0.00259
2.54	0.00382	0.00267	0.00219	0.00217	0.00259
2.54	0.00382	0.00267	0.00219	0.00217	0.00259
2.54	0.00382	0.00267	0.0022	0.00216	0.00258
2.54	0.00382	0.00267	0.0022	0.00216	0.00259
2.54	0.00382	0.00267	0.00219	0.00216	0.00258
2.55	0.00382	0.00267	0.00219	0.00216	0.00258
2.55	0.00382	0.00267	0.0022	0.00216	0.00258
2.55	0.00381	0.00267	0.00219	0.00216	0.00258
2.55	0.00382	0.00267	0.0022	0.00217	0.00258
2.55	0.00382	0.00267	0.00219	0.00216	0.00258
2.56	0.00381	0.00267	0.00219	0.00216	0.00257
2.56	0.00381	0.00267	0.00219	0.00215	0.00257
2.56	0.00382	0.00267	0.00219	0.00216	0.00257
2.56	0.00381	0.00267	0.00219	0.00216	0.00257
2.56	0.00382	0.00267	0.00219	0.00215	0.00257
2.57	0.00381	0.00267	0.00219	0.00216	0.00257
2.57	0.00381	0.00267	0.00219	0.00215	0.00257
2.57	0.00381	0.00267	0.00219	0.00215	0.00257
2.57	0.00381	0.00267	0.00219	0.00215	0.00257
2.57	0.00381	0.00267	0.00218	0.00215	0.00257
2.58	0.00381	0.00267	0.00218	0.00215	0.00256
2.58	0.00381	0.00267	0.00218	0.00215	0.00256
2.58	0.00381	0.00267	0.00219	0.00215	0.00256
2.58	0.00381	0.00266	0.00219	0.00215	0.00256
2.58	0.00381	0.00266	0.00219	0.00215	0.00256
2.59	0.00381	0.00266	0.00218	0.00215	0.00256
2.59	0.00381	0.00267	0.00218	0.00215	0.00256
2.59	0.00381	0.00266	0.00218	0.00214	0.00256
2.59	0.00381	0.00266	0.00218	0.00215	0.00255
2.59	0.00381	0.00266	0.00218	0.00215	0.00256
2.6	0.00381	0.00266	0.00218	0.00214	0.00255
2.6	0.00381	0.00266	0.00218	0.00214	0.00255
2.6	0.00381	0.00266	0.00218	0.00214	0.00255
2.6	0.00381	0.00266	0.00218	0.00214	0.00255
2.6	0.00381	0.00266	0.00218	0.00214	0.00255
2.61	0.00381	0.00266	0.00218	0.00214	0.00255
2.61	0.00381	0.00266	0.00218	0.00214	0.00255
2.61	0.0038	0.00266	0.00218	0.00213	0.00254
2.61	0.00381	0.00266	0.00218	0.00213	0.00254
2.61	0.00381	0.00266	0.00218	0.00213	0.00254
2.62	0.00381	0.00266	0.00217	0.00213	0.00254
2.62	0.0038	0.00266	0.00218	0.00213	0.00254
2.62	0.00381	0.00266	0.00218	0.00213	0.00254
2.62	0.00381	0.00266	0.00218	0.00213	0.00254
2.62	0.00381	0.00266	0.00218	0.00213	0.00253
2.63	0.0038	0.00266	0.00217	0.00213	0.00254
2.63	0.0038	0.00266	0.00217	0.00213	0.00253
2.63	0.0038	0.00266	0.00217	0.00213	0.00253
2.63	0.0038	0.00265	0.00217	0.00213	0.00253
2.63	0.00381	0.00266	0.00217	0.00213	0.00253
2.64	0.0038	0.00266	0.00217	0.00213	0.00253
2.64	0.0038	0.00265	0.00217	0.00213	0.00253
2.64	0.0038	0.00266	0.00217	0.00213	0.00253
2.64	0.0038	0.00266	0.00217	0.00212	0.00253
2.64	0.0038	0.00265	0.00217	0.00212	0.00253
2.65	0.0038	0.00265	0.00217	0.00212	0.00253
2.65	0.0038	0.00265	0.00217	0.00213	0.00253
2.65	0.0038	0.00266	0.00217	0.00212	0.00252
2.65	0.0038	0.00265	0.00217	0.00212	0.00252
2.65	0.0038	0.00265	0.00217	0.00212	0.00252
2.66	0.0038	0.00265	0.00217	0.00212	0.00252
2.66	0.0038	0.00265	0.00217	0.00212	0.00252
2.66	0.00379	0.00265	0.00217	0.00212	0.00252
2.66	0.0038	0.00265	0.00217	0.00212	0.00252
2.66	0.0038	0.00265	0.00217	0.00212	0.00252
2.67	0.0038	0.00265	0.00216	0.00212	0.00252
2.67	0.00379	0.00265	0.00216	0.00212	0.00251
2.67	0.00379	0.00265	0.00216	0.00212	0.00251
2.67	0.0038	0.00265	0.00216	0.00211	0.00251
2.67	0.0038	0.00265	0.00216	0.00211	0.00251
2.68	0.00379	0.00265	0.00216	0.00211	0.00251
2.68	0.0038	0.00265	0.00216	0.00211	0.00251
2.68	0.0038	0.00265	0.00216	0.00211	0.0025
2.68	0.00379	0.00265	0.00216	0.00211	0.00251
2.68	0.00379	0.00265	0.00216	0.00211	0.0025
2.69	0.00379	0.00264	0.00216	0.00211	0.0025
2.69	0.00379	0.00264	0.00216	0.00211	0.00251
2.69	0.0038	0.00264	0.00216	0.00211	0.0025
2.69	0.00379	0.00264	0.00216	0.00211	0.0025
2.69	0.00379	0.00265	0.00216	0.0021	0.0025
2.7	0.00379	0.00265	0.00215	0.0021	0.0025
2.7	0.00379	0.00264	0.00216	0.00211	0.00249
2.7	0.00379	0.00264	0.00216	0.0021	0.00249
2.7	0.00379	0.00264	0.00215	0.0021	0.0025
2.7	0.00379	0.00264	0.00216	0.0021	0.0025
2.71	0.00379	0.00264	0.00215	0.0021	0.00249
2.71	0.00379	0.00264	0.00215	0.0021	0.00249
2.71	0.00379	0.00264	0.00215	0.0021	0.00249
2.71	0.00379	0.00263	0.00215	0.0021	0.00249
2.71	0.00379	0.00264	0.00215	0.0021	0.00249
2.72	0.00379	0.00264	0.00215	0.0021	0.00249
2.72	0.00379	0.00264	0.00216	0.0021	0.00249
2.72	0.00379	0.00264	0.00216	0.0021	0.00249
2.72	0.00379	0.00264	0.00215	0.00209	0.00249
2.72	0.00379	0.00264	0.00215	0.0021	0.00248
2.73	0.00378	0.00264	0.00215	0.00209	0.00249
2.73	0.00379	0.00264	0.00215	0.0021	0.00248
2.73	0.00379	0.00264	0.00215	0.0021	0.00248
2.73	0.00379	0.00264	0.00215	0.00209	0.00249
2.73	0.00379	0.00264	0.00215	0.00209	0.00248
2.74	0.00379	0.00264	0.00215	0.00209	0.00248
2.74	0.00378	0.00264	0.00215	0.00209	0.00248
2.74	0.00379	0.00263	0.00215	0.00209	0.00248
2.74	0.00378	0.00263	0.00215	0.00209	0.00248
2.74	0.00379	0.00263	0.00215	0.00209	0.00248
2.75	0.00379	0.00263	0.00215	0.00209	0.00248
2.75	0.00378	0.00263	0.00215	0.00209	0.00248
2.75	0.00378	0.00263	0.00214	0.00209	0.00247
2.75	0.00378	0.00263	0.00215	0.00209	0.00247
2.75	0.00378	0.00263	0.00215	0.00209	0.00247
2.76	0.00378	0.00263	0.00215	0.00209	0.00247
2.76	0.00378	0.00263	0.00214	0.00209	0.00247
2.76	0.00378	0.00263	0.00215	0.00209	0.00247
2.76	0.00378	0.00263	0.00215	0.00208	0.00247
2.76	0.00378	0.00263	0.00214	0.00208	0.00247
2.77	0.00378	0.00263	0.00214	0.00208	0.00246
2.77	0.00378	0.00263	0.00214	0.00208	0.00246
2.77	0.00378	0.00263	0.00214	0.00208	0.00246
2.77	0.00378	0.00263	0.00214	0.00208	0.00247
2.77	0.00378	0.00263	0.00214	0.00208	0.00247
2.78	0.00378	0.00263	0.00214	0.00208	0.00246
2.78	0.00377	0.00263	0.00214	0.00208	0.00246
2.78	0.00378	0.00263	0.00214	0.00208	0.00246
2.78	0.00378	0.00263	0.00213	0.00208	0.00246
2.78	0.00378	0.00263	0.00214	0.00208	0.00246
2.79	0.00377	0.00262	0.00214	0.00208	0.00246
2.79	0.00378	0.00263	0.00214	0.00207	0.00246
2.79	0.00378	0.00263	0.00214	0.00207	0.00245
2.79	0.00377	0.00263	0.00213	0.00207	0.00245
2.79	0.00378	0.00263	0.00213	0.00207	0.00245
2.8	0.00377	0.00262	0.00213	0.00207	0.00245
2.8	0.00377	0.00262	0.00213	0.00208	0.00245
2.8	0.00378	0.00263	0.00214	0.00207	0.00245
2.8	0.00378	0.00262	0.00214	0.00207	0.00245
2.8	0.00377	0.00262	0.00214	0.00207	0.00245
2.81	0.00377	0.00263	0.00213	0.00206	0.00244
2.81	0.00377	0.00262	0.00213	0.00207	0.00244
2.81	0.00377	0.00262	0.00213	0.00207	0.00244
2.81	0.00377	0.00262	0.00213	0.00207	0.00244
2.81	0.00377	0.00262	0.00213	0.00207	0.00244
2.82	0.00378	0.00262	0.00213	0.00207	0.00244
2.82	0.00377	0.00262	0.00213	0.00206	0.00244
2.82	0.00377	0.00262	0.00213	0.00207	0.00244
2.82	0.00377	0.00262	0.00213	0.00206	0.00244
2.82	0.00377	0.00262	0.00213	0.00206	0.00244
2.83	0.00377	0.00262	0.00213	0.00206	0.00244
2.83	0.00377	0.00262	0.00213	0.00206	0.00244
2.83	0.00377	0.00262	0.00213	0.00205	0.00244
2.83	0.00377	0.00262	0.00213	0.00206	0.00244
2.83	0.00377	0.00262	0.00213	0.00206	0.00243
2.84	0.00377	0.00262	0.00213	0.00205	0.00243
2.84	0.00377	0.00262	0.00213	0.00206	0.00243
2.84	0.00377	0.00262	0.00213	0.00206	0.00243
2.84	0.00377	0.00262	0.00213	0.00206	0.00243
2.84	0.00377	0.00262	0.00213	0.00205	0.00244
2.85	0.00377	0.00262	0.00212	0.00206	0.00243
2.85	0.00377	0.00262	0.00212	0.00206	0.00243
2.85	0.00377	0.00261	0.00212	0.00205	0.00243
2.85	0.00377	0.00261	0.00212	0.00206	0.00243
2.85	0.00377	0.00261	0.00212	0.00205	0.00242
2.86	0.00377	0.00262	0.00212	0.00205	0.00243
2.86	0.00377	0.00261	0.00213	0.00205	0.00242
2.86	0.00376	0.00262	0.00212	0.00205	0.00242
2.86	0.00376	0.00262	0.00212	0.00205	0.00242
2.86	0.00377	0.00261	0.00212	0.00205	0.00242
2.87	0.00376	0.00261	0.00212	0.00205	0.00242
2.87	0.00377	0.00261	0.00212	0.00205	0.00242
2.87	0.00376	0.00261	0.00212	0.00205	0.00242
2.87	0.00377	0.00261	0.00212	0.00205	0.00242
2.87	0.00376	0.00261	0.00212	0.00204	0.00242
2.88	0.00376	0.00262	0.00211	0.00204	0.00241
2.88	0.00376	0.00261	0.00211	0.00205	0.00241
2.88	0.00376	0.00261	0.00212	0.00205	0.00242
2.88	0.00376	0.00261	0.00212	0.00205	0.00241
2.88	0.00376	0.00261	0.00212	0.00204	0.00242
2.89	0.00376	0.00261	0.00212	0.00204	0.00242
2.89	0.00376	0.00261	0.00211	0.00204	0.00241
2.89	0.00376	0.00261	0.00212	0.00204	0.00241
2.89	0.00376	0.00261	0.00211	0.00204	0.00241
2.89	0.00376	0.00261	0.00211	0.00204	0.00241
2.9	0.00376	0.00261	0.00211	0.00204	0.00241
2.9	0.00376	0.00261	0.00211	0.00204	0.00241
2.9	0.00376	0.00261	0.00212	0.00204	0.00241
2.9	0.00376	0.00261	0.00211	0.00204	0.0024
2.9	0.00376	0.00261	0.00211	0.00204	0.0024
2.91	0.00376	0.00261	0.00211	0.00204	0.0024
2.91	0.00376	0.00261	0.00211	0.00204	0.0024
2.91	0.00376	0.0026	0.00211	0.00204	0.0024
2.91	0.00376	0.0026	0.00211	0.00204	0.0024
2.91	0.00376	0.00261	0.00211	0.00203	0.0024
2.92	0.00376	0.00261	0.00211	0.00203	0.0024
2.92	0.00375	0.00261	0.00211	0.00203	0.00239
2.92	0.00376	0.0026	0.00211	0.00203	0.0024
2.92	0.00376	0.0026	0.00211	0.00203	0.0024
2.92	0.00376	0.00261	0.00211	0.00203	0.00239
2.93	0.00376	0.0026	0.0021	0.00203	0.0024
2.93	0.00376	0.00261	0.00211	0.00203	0.0024
2.93	0.00375	0.0026	0.00211	0.00203	0.00239
2.93	0.00375	0.0026	0.00211	0.00203	0.00239
2.93	0.00375	0.0026	0.00211	0.00202	0.00239
2.94	0.00375	0.0026	0.0021	0.00203	0.00239
2.94	0.00375	0.0026	0.0021	0.00203	0.00239
2.94	0.00376	0.0026	0.00211	0.00202	0.00239
2.94	0.00375	0.0026	0.00211	0.00203	0.00239
2.94	0.00376	0.0026	0.0021	0.00202	0.00239
2.95	0.00375	0.0026	0.0021	0.00202	0.00239
2.95	0.00375	0.00259	0.0021	0.00203	0.00238
2.95	0.00375	0.0026	0.0021	0.00203	0.00239
2.95	0.00375	0.0026	0.0021	0.00202	0.00238
2.95	0.00375	0.0026	0.0021	0.00202	0.00239
2.96	0.00375	0.0026	0.0021	0.00202	0.00238
2.96	0.00375	0.0026	0.0021	0.00202	0.00238
2.96	0.00375	0.0026	0.0021	0.00202	0.00238
2.96	0.00375	0.00259	0.0021	0.00202	0.00238
2.96	0.00375	0.00259	0.0021	0.00202	0.00238
2.97	0.00375	0.00259	0.0021	0.00202	0.00238
2.97	0.00375	0.00259	0.0021	0.00202	0.00238
2.97	0.00375	0.0026	0.0021	0.00201	0.00238
2.97	0.00375	0.0026	0.0021	0.00202	0.00238
2.97	0.00375	0.00259	0.0021	0.00201	0.00237
2.98	0.00375	0.00259	0.00209	0.00201	0.00237
2.98	0.00375	0.00259	0.00209	0.00202	0.00238
2.98	0.00375	0.00259	0.0021	0.00201	0.00237
2.98	0.00375	0.00259	0.0021	0.00201	0.00237
2.98	0.00375	0.00259	0.0021	0.00201	0.00237
2.99	0.00374	0.0026	0.00209	0.00201	0.00237
2.99	0.00374	0.00259	0.00209	0.00201	0.00237
2.99	0.00375	0.00259	0.00209	0.00202	0.00237
2.99	0.00375	0.00259	0.00209	0.00201	0.00237
2.99	0.00375	0.00259	0.0021	0.00201	0.00237
3	0.00375	0.00259	0.00209	0.00201	0.00237
3	0.00374	0.00259	0.00209	0.00201	0.00237
3	0.00375	0.00259	0.00209	0.00201	0.00237
3	0.00374	0.00259	0.00209	0.00201	0.00236
3	0.00375	0.00259	0.00209	0.00201	0.00236
3.01	0.00374	0.00259	0.00209	0.00201	0.00236
3.01	0.00374	0.00259	0.00209	0.00201	0.00236
3.01	0.00375	0.00259	0.00209	0.00201	0.00236
3.01	0.00375	0.00259	0.00209	0.00201	0.00236
3.01	0.00374	0.00259	0.00209	0.002	0.00236
3.02	0.00374	0.00259	0.00208	0.00201	0.00236
3.02	0.00374	0.00259	0.00209	0.00201	0.00235
3.02	0.00374	0.00259	0.00208	0.00201	0.00236
3.02	0.00375	0.00259	0.00209	0.00201	0.00236
3.02	0.00375	0.00259	0.00209	0.002	0.00236
3.03	0.00374	0.00259	0.00208	0.002	0.00235
3.03	0.00374	0.00259	0.00209	0.002	0.00235
3.03	0.00374	0.00259	0.00209	0.002	0.00235
3.03	0.00374	0.00258	0.00209	0.002	0.00235
3.03	0.00374	0.00258	0.00209	0.002	0.00235
3.04	0.00374	0.00258	0.00209	0.002	0.00235
3.04	0.00374	0.00258	0.00209	0.002	0.00235
3.04	0.00374	0.00259	0.00209	0.002	0.00235
3.04	0.00374	0.00259	0.00209	0.002	0.00234
3.04	0.00374	0.00258	0.00208	0.002	0.00234
3.05	0.00373	0.00259	0.00208	0.002	0.00234
3.05	0.00374	0.00258	0.00208	0.002	0.00234
3.05	0.00374	0.00258	0.00208	0.00199	0.00234
3.05	0.00374	0.00258	0.00209	0.002	0.00234
3.05	0.00374	0.00258	0.00208	0.00199	0.00234
3.06	0.00374	0.00258	0.00208	0.00199	0.00234
3.06	0.00374	0.00258	0.00208	0.002	0.00234
3.06	0.00374	0.00258	0.00208	0.00199	0.00234
3.06	0.00373	0.00258	0.00208	0.00199	0.00234
3.06	0.00374	0.00258	0.00208	0.00199	0.00234
3.07	0.00374	0.00258	0.00208	0.00199	0.00234
3.07	0.00374	0.00259	0.00208	0.00199	0.00234
3.07	0.00373	0.00258	0.00208	0.00199	0.00233
3.07	0.00373	0.00258	0.00208	0.00199	0.00233
3.07	0.00373	0.00258	0.00208	0.00199	0.00233
3.08	0.00373	0.00258	0.00207	0.00199	0.00233
3.08	0.00373	0.00258	0.00208	0.00199	0.00233
3.08	0.00373	0.00258	0.00208	0.00199	0.00233
3.08	0.00373	0.00258	0.00208	0.00199	0.00233
3.08	0.00373	0.00258	0.00208	0.00198	0.00233
3.09	0.00373	0.00258	0.00208	0.00199	0.00233
3.09	0.00373	0.00257	0.00208	0.00199	0.00233
3.09	0.00373	0.00258	0.00208	0.00198	0.00233
3.09	0.00373	0.00258	0.00208	0.00198	0.00233
3.09	0.00373	0.00258	0.00208	0.00198	0.00233
3.1	0.00373	0.00258	0.00207	0.00198	0.00233
3.1	0.00373	0.00258	0.00207	0.00198	0.00232
3.1	0.00373	0.00257	0.00207	0.00198	0.00232
3.1	0.00373	0.00257	0.00208	0.00198	0.00232
3.1	0.00373	0.00258	0.00207	0.00198	0.00233
3.11	0.00373	0.00258	0.00207	0.00198	0.00232
3.11	0.00373	0.00258	0.00208	0.00198	0.00232
3.11	0.00373	0.00258	0.00207	0.00198	0.00232
3.11	0.00373	0.00257	0.00207	0.00198	0.00232
3.11	0.00373	0.00257	0.00207	0.00198	0.00232
3.12	0.00373	0.00257	0.00207	0.00198	0.00232
3.12	0.00373	0.00257	0.00207	0.00198	0.00232
3.12	0.00373	0.00257	0.00207	0.00198	0.00232
3.12	0.00373	0.00257	0.00207	0.00198	0.00232
3.12	0.00373	0.00257	0.00207	0.00197	0.00232
3.13	0.00373	0.00257	0.00207	0.00198	0.00231
3.13	0.00373	0.00257	0.00207	0.00198	0.00231
3.13	0.00373	0.00257	0.00207	0.00198	0.00231
3.13	0.00373	0.00257	0.00207	0.00198	0.00231
3.13	0.00373	0.00257	0.00207	0.00197	0.00231
3.14	0.00372	0.00257	0.00207	0.00197	0.00231
3.14	0.00373	0.00257	0.00207	0.00198	0.00232
3.14	0.00372	0.00257	0.00206	0.00198	0.00231
3.14	0.00372	0.00257	0.00207	0.00197	0.00231
3.14	0.00372	0.00257	0.00206	0.00197	0.00231
3.15	0.00372	0.00257	0.00207	0.00197	0.00231
3.15	0.00373	0.00257	0.00207	0.00197	0.00231
3.15	0.00372	0.00257	0.00206	0.00197	0.00231
3.15	0.00372	0.00257	0.00207	0.00197	0.00231
3.15	0.00372	0.00256	0.00206	0.00197	0.00231
3.16	0.00372	0.00257	0.00206	0.00197	0.0023
3.16	0.00372	0.00256	0.00206	0.00197	0.0023
3.16	0.00372	0.00257	0.00207	0.00196	0.0023
3.16	0.00373	0.00257	0.00206	0.00196	0.0023
3.16	0.00372	0.00257	0.00206	0.00196	0.0023
3.17	0.00372	0.00257	0.00206	0.00196	0.0023
3.17	0.00372	0.00257	0.00206	0.00196	0.0023
3.17	0.00372	0.00256	0.00207	0.00196	0.0023
3.17	0.00372	0.00256	0.00206	0.00196	0.0023
3.17	0.00372	0.00256	0.00207	0.00196	0.0023
3.18	0.00373	0.00256	0.00206	0.00196	0.0023
3.18	0.00372	0.00257	0.00206	0.00196	0.0023
3.18	0.00372	0.00256	0.00206	0.00196	0.0023
3.18	0.00372	0.00256	0.00206	0.00196	0.00229
3.18	0.00372	0.00256	0.00206	0.00196	0.00229
3.19	0.00372	0.00256	0.00205	0.00196	0.00229
3.19	0.00372	0.00256	0.00206	0.00196	0.00229
3.19	0.00372	0.00256	0.00206	0.00196	0.00229
3.19	0.00372	0.00256	0.00206	0.00195	0.0023
3.19	0.00372	0.00256	0.00205	0.00196	0.00229
3.2	0.00372	0.00256	0.00205	0.00196	0.00229
3.2	0.00372	0.00256	0.00206	0.00196	0.00229
3.2	0.00372	0.00256	0.00205	0.00196	0.00229
3.2	0.00372	0.00256	0.00206	0.00195	0.00229
3.2	0.00372	0.00257	0.00206	0.00195	0.00229
3.21	0.00371	0.00256	0.00205	0.00195	0.00229
3.21	0.00372	0.00256	0.00205	0.00195	0.00229
3.21	0.00371	0.00256	0.00206	0.00196	0.00229
3.21	0.00371	0.00256	0.00206	0.00196	0.00228
3.21	0.00372	0.00256	0.00205	0.00195	0.00228
3.22	0.00371	0.00256	0.00206	0.00195	0.00228
3.22	0.00372	0.00256	0.00206	0.00195	0.00228
3.22	0.00371	0.00256	0.00205	0.00195	0.00228
3.22	0.00372	0.00256	0.00205	0.00195	0.00229
3.22	0.00371	0.00256	0.00205	0.00195	0.00228
3.23	0.00371	0.00256	0.00205	0.00195	0.00228
3.23	0.00371	0.00256	0.00205	0.00195	0.00228
3.23	0.00371	0.00256	0.00206	0.00195	0.00228
3.23	0.00372	0.00256	0.00205	0.00195	0.00228
3.23	0.00371	0.00256	0.00205	0.00194	0.00228
3.24	0.00371	0.00256	0.00205	0.00195	0.00228
3.24	0.00371	0.00256	0.00205	0.00195	0.00228
3.24	0.00371	0.00256	0.00205	0.00195	0.00228
3.24	0.00371	0.00255	0.00205	0.00194	0.00228
3.24	0.00371	0.00255	0.00205	0.00194	0.00228
3.25	0.00371	0.00256	0.00205	0.00194	0.00228
3.25	0.00371	0.00256	0.00205	0.00194	0.00227
3.25	0.00371	0.00256	0.00205	0.00194	0.00228
3.25	0.00371	0.00255	0.00205	0.00194	0.00227
3.25	0.00371	0.00255	0.00205	0.00194	0.00227
3.26	0.00371	0.00255	0.00204	0.00194	0.00227
3.26	0.00371	0.00255	0.00205	0.00194	0.00227
3.26	0.00371	0.00255	0.00205	0.00194	0.00227
3.26	0.00371	0.00255	0.00205	0.00194	0.00227
3.26	0.0037	0.00255	0.00204	0.00194	0.00227
3.27	0.00371	0.00255	0.00204	0.00194	0.00227
3.27	0.00371	0.00255	0.00204	0.00194	0.00226
3.27	0.00371	0.00255	0.00204	0.00194	0.00226
3.27	0.00371	0.00255	0.00204	0.00194	0.00227
3.27	0.00371	0.00255	0.00204	0.00193	0.00227
3.28	0.0037	0.00255	0.00204	0.00193	0.00227
3.28	0.0037	0.00255	0.00204	0.00194	0.00226
3.28	0.00371	0.00255	0.00204	0.00193	0.00226
3.28	0.00371	0.00255	0.00204	0.00194	0.00226
3.28	0.00371	0.00255	0.00204	0.00193	0.00226
3.29	0.0037	0.00255	0.00204	0.00193	0.00226
3.29	0.00371	0.00255	0.00204	0.00193	0.00226
3.29	0.00371	0.00255	0.00204	0.00193	0.00226
3.29	0.0037	0.00254	0.00204	0.00194	0.00226
3.29	0.00371	0.00255	0.00204	0.00193	0.00226
3.3	0.0037	0.00255	0.00204	0.00193	0.00226
3.3	0.0037	0.00255	0.00204	0.00193	0.00225
3.3	0.0037	0.00255	0.00204	0.00193	0.00226
3.3	0.0037	0.00255	0.00204	0.00193	0.00225
3.3	0.0037	0.00255	0.00204	0.00193	0.00226
3.31	0.0037	0.00255	0.00204	0.00193	0.00226
3.31	0.0037	0.00254	0.00204	0.00194	0.00225
3.31	0.0037	0.00255	0.00204	0.00193	0.00225
3.31	0.0037	0.00254	0.00204	0.00193	0.00225
3.31	0.0037	0.00254	0.00204	0.00193	0.00225
3.32	0.00371	0.00255	0.00204	0.00193	0.00225
3.32	0.0037	0.00255	0.00204	0.00193	0.00225
3.32	0.0037	0.00254	0.00204	0.00193	0.00225
3.32	0.0037	0.00254	0.00204	0.00193	0.00225
3.32	0.0037	0.00254	0.00203	0.00192	0.00224
3.33	0.0037	0.00255	0.00204	0.00192	0.00225
3.33	0.0037	0.00254	0.00204	0.00192	0.00225
3.33	0.0037	0.00255	0.00204	0.00192	0.00225
3.33	0.0037	0.00255	0.00203	0.00193	0.00225
3.33	0.0037	0.00254	0.00203	0.00192	0.00225
3.34	0.0037	0.00254	0.00203	0.00192	0.00224
3.34	0.0037	0.00254	0.00203	0.00192	0.00224
3.34	0.0037	0.00254	0.00204	0.00192	0.00224
3.34	0.0037	0.00254	0.00204	0.00192	0.00224
3.34	0.0037	0.00255	0.00203	0.00192	0.00224
3.35	0.00369	0.00254	0.00203	0.00192	0.00224
3.35	0.00369	0.00254	0.00203	0.00192	0.00224
3.35	0.0037	0.00254	0.00203	0.00192	0.00224
3.35	0.00369	0.00254	0.00203	0.00192	0.00224
3.35	0.0037	0.00254	0.00204	0.00191	0.00224
3.36	0.00369	0.00254	0.00203	0.00192	0.00224
3.36	0.00369	0.00254	0.00203	0.00192	0.00224
3.36	0.00369	0.00254	0.00203	0.00191	0.00224
3.36	0.00369	0.00254	0.00203	0.00192	0.00224
3.36	0.00369	0.00254	0.00203	0.00192	0.00224
3.37	0.00369	0.00254	0.00203	0.00191	0.00223
3.37	0.0037	0.00254	0.00203	0.00191	0.00223
3.37	0.0037	0.00254	0.00203	0.00191	0.00223
3.37	0.00369	0.00254	0.00203	0.00191	0.00223
3.37	0.00369	0.00254	0.00203	0.00192	0.00223
3.38	0.00369	0.00253	0.00203	0.00192	0.00223
3.38	0.00369	0.00253	0.00203	0.00191	0.00223
3.38	0.00369	0.00253	0.00203	0.00191	0.00223
3.38	0.00369	0.00253	0.00203	0.00191	0.00223
3.38	0.00369	0.00253	0.00203	0.00191	0.00223
3.39	0.00369	0.00254	0.00202	0.00191	0.00222
3.39	0.00369	0.00253	0.00202	0.00192	0.00223
3.39	0.00369	0.00253	0.00202	0.00191	0.00223
3.39	0.00369	0.00253	0.00202	0.00191	0.00223
3.39	0.00369	0.00253	0.00203	0.00191	0.00223
3.4	0.00369	0.00253	0.00203	0.0019	0.00222
3.4	0.00369	0.00254	0.00203	0.00191	0.00222
3.4	0.00369	0.00254	0.00203	0.00191	0.00222
3.4	0.00369	0.00253	0.00202	0.00191	0.00222
3.4	0.00369	0.00253	0.00202	0.00191	0.00222
3.41	0.00369	0.00253	0.00202	0.0019	0.00222
3.41	0.00369	0.00253	0.00202	0.0019	0.00222
3.41	0.00369	0.00253	0.00203	0.0019	0.00222
3.41	0.00369	0.00253	0.00202	0.00191	0.00222
3.41	0.00369	0.00253	0.00202	0.0019	0.00222
3.42	0.00368	0.00253	0.00202	0.00191	0.00222
3.42	0.00368	0.00253	0.00202	0.00191	0.00222
3.42	0.00368	0.00253	0.00202	0.0019	0.00221
3.42	0.00369	0.00253	0.00202	0.0019	0.00222
3.42	0.00368	0.00253	0.00202	0.0019	0.00221
3.43	0.00368	0.00253	0.00202	0.0019	0.00222
3.43	0.00369	0.00254	0.00202	0.0019	0.00221
3.43	0.00369	0.00253	0.00202	0.0019	0.00221
3.43	0.00368	0.00253	0.00202	0.0019	0.00222
3.43	0.00368	0.00253	0.00202	0.0019	0.00221
3.44	0.00368	0.00253	0.00202	0.00189	0.00221
3.44	0.00368	0.00253	0.00202	0.0019	0.00221
3.44	0.00369	0.00253	0.00202	0.0019	0.00221
3.44	0.00369	0.00253	0.00201	0.0019	0.00221
3.44	0.00368	0.00253	0.00202	0.0019	0.00221
3.45	0.00368	0.00253	0.00201	0.0019	0.00221
3.45	0.00368	0.00252	0.00202	0.00189	0.00221
3.45	0.00368	0.00253	0.00202	0.00189	0.0022
3.45	0.00369	0.00253	0.00202	0.0019	0.0022
3.45	0.00369	0.00253	0.00202	0.0019	0.00221
3.46	0.00368	0.00253	0.00201	0.00189	0.0022
3.46	0.00368	0.00253	0.00202	0.0019	0.0022
3.46	0.00367	0.00253	0.00202	0.0019	0.0022
3.46	0.00368	0.00252	0.00201	0.00189	0.0022
3.46	0.00368	0.00252	0.00201	0.00189	0.0022
3.47	0.00368	0.00252	0.00201	0.00189	0.0022
3.47	0.00368	0.00253	0.00202	0.00189	0.0022
3.47	0.00368	0.00253	0.00201	0.00189	0.0022
3.47	0.00368	0.00252	0.00201	0.0019	0.0022
3.47	0.00368	0.00252	0.00201	0.00189	0.0022
3.48	0.00368	0.00252	0.00201	0.00189	0.0022
3.48	0.00367	0.00252	0.00201	0.00189	0.00219
3.48	0.00368	0.00252	0.00201	0.00189	0.0022
3.48	0.00368	0.00252	0.00201	0.00189	0.0022
3.48	0.00368	0.00253	0.00201	0.00189	0.00219
3.49	0.00367	0.00252	0.00201	0.00189	0.0022
3.49	0.00367	0.00252	0.00201	0.00189	0.0022
3.49	0.00367	0.00252	0.00201	0.00189	0.0022
3.49	0.00367	0.00252	0.00201	0.00188	0.00219
3.49	0.00368	0.00252	0.00201	0.00189	0.00219
3.5	0.00368	0.00252	0.00201	0.00189	0.00219
3.5	0.00368	0.00252	0.00201	0.00189	0.00219
3.5	0.00367	0.00252	0.00201	0.00189	0.00219
3.5	0.00367	0.00252	0.00201	0.00188	0.0022
3.5	0.00368	0.00252	0.00201	0.00188	0.00219
3.51	0.00367	0.00252	0.002	0.00188	0.00219
3.51	0.00368	0.00252	0.00201	0.00188	0.00219
3.51	0.00368	0.00252	0.00201	0.00188	0.00219
3.51	0.00368	0.00252	0.002	0.00188	0.00219
3.51	0.00368	0.00252	0.00201	0.00188	0.00219
3.52	0.00367	0.00252	0.00201	0.00188	0.00219
3.52	0.00367	0.00252	0.00201	0.00188	0.00218
3.52	0.00367	0.00252	0.002	0.00188	0.00218
3.52	0.00367	0.00252	0.00201	0.00188	0.00218
3.52	0.00368	0.00252	0.00201	0.00188	0.00218
3.53	0.00367	0.00252	0.002	0.00188	0.00218
3.53	0.00367	0.00252	0.002	0.00188	0.00218
3.53	0.00367	0.00252	0.002	0.00188	0.00218
3.53	0.00367	0.00251	0.00201	0.00188	0.00218
3.53	0.00367	0.00251	0.002	0.00188	0.00218
3.54	0.00367	0.00252	0.002	0.00187	0.00218
3.54	0.00368	0.00252	0.00201	0.00188	0.00218
3.54	0.00367	0.00252	0.002	0.00188	0.00218
3.54	0.00367	0.00252	0.002	0.00187	0.00218
3.54	0.00367	0.00252	0.002	0.00188	0.00218
3.55	0.00367	0.00252	0.002	0.00187	0.00218
3.55	0.00367	0.00252	0.002	0.00188	0.00218
3.55	0.00367	0.00252	0.00201	0.00187	0.00218
3.55	0.00367	0.00252	0.002	0.00187	0.00218
3.55	0.00367	0.00252	0.002	0.00187	0.00217
3.56	0.00366	0.00252	0.002	0.00187	0.00218
3.56	0.00367	0.00252	0.002	0.00187	0.00218
3.56	0.00367	0.00252	0.002	0.00187	0.00217
3.56	0.00367	0.00251	0.002	0.00187	0.00217
3.56	0.00367	0.00252	0.002	0.00187	0.00217
3.57	0.00367	0.00252	0.002	0.00187	0.00217
3.57	0.00366	0.00252	0.002	0.00188	0.00217
3.57	0.00366	0.00251	0.002	0.00187	0.00217
3.57	0.00366	0.00251	0.002	0.00187	0.00217
3.57	0.00367	0.00251	0.002	0.00187	0.00217
3.58	0.00366	0.00251	0.002	0.00187	0.00216
3.58	0.00367	0.00251	0.002	0.00187	0.00217
3.58	0.00366	0.00252	0.002	0.00187	0.00216
3.58	0.00366	0.00251	0.002	0.00187	0.00217
3.58	0.00366	0.00251	0.002	0.00187	0.00217
3.59	0.00366	0.00251	0.002	0.00186	0.00217
3.59	0.00366	0.00251	0.002	0.00186	0.00216
3.59	0.00366	0.00251	0.002	0.00186	0.00216
3.59	0.00367	0.00251	0.002	0.00187	0.00216
3.59	0.00366	0.00251	0.002	0.00187	0.00216
3.6	0.00366	0.00251	0.00199	0.00187	0.00216
3.6	0.00366	0.00251	0.00199	0.00187	0.00216
3.6	0.00366	0.00251	0.002	0.00186	0.00217
3.6	0.00366	0.00251	0.00199	0.00186	0.00216
3.6	0.00366	0.00251	0.002	0.00186	0.00216
3.61	0.00367	0.00251	0.00199	0.00186	0.00216
3.61	0.00366	0.00251	0.00199	0.00186	0.00216
3.61	0.00366	0.00251	0.00199	0.00186	0.00216
3.61	0.00366	0.00251	0.00199	0.00186	0.00216
3.61	0.00366	0.00251	0.00199	0.00186	0.00216
3.62	0.00366	0.00251	0.00199	0.00186	0.00216
3.62	0.00366	0.00251	0.00199	0.00186	0.00216
3.62	0.00366	0.00251	0.00199	0.00186	0.00216
3.62	0.00366	0.00251	0.00199	0.00186	0.00216
3.62	0.00366	0.00251	0.00199	0.00186	0.00216
3.63	0.00366	0.00251	0.00199	0.00186	0.00216
3.63	0.00366	0.00251	0.00199	0.00186	0.00216
3.63	0.00366	0.00251	0.00199	0.00185	0.00216
3.63	0.00366	0.0025	0.00199	0.00185	0.00215
3.63	0.00366	0.00251	0.00199	0.00185	0.00215
3.64	0.00366	0.00251	0.00199	0.00186	0.00215
3.64	0.00366	0.0025	0.00199	0.00185	0.00215
3.64	0.00366	0.0025	0.00199	0.00185	0.00216
3.64	0.00366	0.0025	0.00199	0.00185	0.00215
3.64	0.00366	0.0025	0.00199	0.00185	0.00215
3.65	0.00366	0.00251	0.00199	0.00185	0.00215
3.65	0.00366	0.00251	0.00199	0.00186	0.00215
3.65	0.00366	0.0025	0.00199	0.00185	0.00215
3.65	0.00366	0.0025	0.00199	0.00185	0.00215
3.65	0.00366	0.0025	0.00199	0.00185	0.00215
3.66	0.00365	0.0025	0.00198	0.00185	0.00215
3.66	0.00366	0.0025	0.00198	0.00185	0.00214
3.66	0.00366	0.0025	0.00199	0.00185	0.00214
3.66	0.00366	0.0025	0.00199	0.00186	0.00215
3.66	0.00366	0.00251	0.00198	0.00185	0.00214
3.67	0.00365	0.0025	0.00198	0.00185	0.00214
3.67	0.00366	0.0025	0.00198	0.00185	0.00214
3.67	0.00365	0.0025	0.00198	0.00185	0.00214
3.67	0.00366	0.0025	0.00199	0.00185	0.00214
3.67	0.00365	0.0025	0.00198	0.00185	0.00214
3.68	0.00365	0.0025	0.00198	0.00185	0.00214
3.68	0.00366	0.0025	0.00198	0.00185	0.00214
3.68	0.00365	0.0025	0.00198	0.00185	0.00214
3.68	0.00365	0.0025	0.00198	0.00185	0.00214
3.68	0.00365	0.0025	0.00198	0.00184	0.00214
3.69	0.00365	0.0025	0.00198	0.00185	0.00214
3.69	0.00365	0.0025	0.00198	0.00184	0.00213
3.69	0.00366	0.0025	0.00199	0.00185	0.00213
3.69	0.00365	0.0025	0.00198	0.00185	0.00214
3.69	0.00365	0.0025	0.00198	0.00184	0.00213
3.7	0.00365	0.0025	0.00198	0.00184	0.00214
3.7	0.00365	0.0025	0.00198	0.00184	0.00214
3.7	0.00365	0.0025	0.00198	0.00184	0.00213
3.7	0.00365	0.00249	0.00198	0.00184	0.00213
3.7	0.00365	0.0025	0.00198	0.00184	0.00213
3.71	0.00365	0.0025	0.00198	0.00184	0.00213
3.71	0.00365	0.0025	0.00198	0.00184	0.00213
3.71	0.00365	0.0025	0.00198	0.00184	0.00214
3.71	0.00365	0.0025	0.00198	0.00184	0.00213
3.71	0.00365	0.0025	0.00197	0.00184	0.00213
3.72	0.00365	0.0025	0.00198	0.00184	0.00213
3.72	0.00365	0.0025	0.00198	0.00184	0.00213
3.72	0.00365	0.0025	0.00198	0.00184	0.00213
3.72	0.00365	0.00249	0.00198	0.00184	0.00213
3.72	0.00365	0.00249	0.00198	0.00184	0.00213
3.73	0.00364	0.00249	0.00198	0.00184	0.00213
3.73	0.00365	0.00249	0.00197	0.00184	0.00212
3.73	0.00365	0.00249	0.00198	0.00184	0.00212
3.73	0.00365	0.0025	0.00198	0.00184	0.00213
3.73	0.00365	0.0025	0.00198	0.00184	0.00213
3.74	0.00365	0.00249	0.00197	0.00184	0.00212
3.74	0.00365	0.00249	0.00197	0.00184	0.00213
3.74	0.00365	0.00249	0.00197	0.00184	0.00213
3.74	0.00365	0.00249	0.00197	0.00184	0.00213
3.74	0.00364	0.0025	0.00198	0.00184	0.00212
3.75	0.00365	0.00249	0.00198	0.00184	0.00212
3.75	0.00364	0.00249	0.00198	0.00183	0.00212
3.75	0.00364	0.00249	0.00197	0.00183	0.00212
3.75	0.00364	0.00249	0.00197	0.00183	0.00212
3.75	0.00364	0.00249	0.00197	0.00183	0.00212
3.76	0.00364	0.00249	0.00197	0.00184	0.00212
3.76	0.00364	0.00249	0.00198	0.00184	0.00212
3.76	0.00365	0.0025	0.00198	0.00184	0.00212
3.76	0.00364	0.00249	0.00197	0.00183	0.00212
3.76	0.00364	0.00249	0.00197	0.00183	0.00212
3.77	0.00365	0.00249	0.00197	0.00183	0.00212
3.77	0.00364	0.00249	0.00197	0.00183	0.00212
3.77	0.00364	0.00249	0.00197	0.00183	0.00211
3.77	0.00364	0.00249	0.00197	0.00183	0.00211
3.77	0.00365	0.00249	0.00198	0.00183	0.00211
3.78	0.00364	0.00249	0.00197	0.00183	0.00211
3.78	0.00364	0.00248	0.00197	0.00183	0.00211
3.78	0.00364	0.00249	0.00197	0.00183	0.00211
3.78	0.00364	0.00249	0.00197	0.00183	0.00211
3.78	0.00364	0.00249	0.00197	0.00183	0.00211
3.79	0.00364	0.00249	0.00197	0.00183	0.00211
3.79	0.00364	0.00249	0.00197	0.00183	0.00211
3.79	0.00364	0.00249	0.00197	0.00183	0.00211
3.79	0.00363	0.00249	0.00196	0.00183	0.00211
3.79	0.00364	0.00248	0.00197	0.00183	0.00211
3.8	0.00364	0.00248	0.00197	0.00183	0.00211
3.8	0.00364	0.00249	0.00197	0.00183	0.00211
3.8	0.00364	0.00248	0.00197	0.00183	0.00211
3.8	0.00364	0.00249	0.00197	0.00183	0.0021
3.8	0.00364	0.00249	0.00197	0.00182	0.00211
3.81	0.00364	0.00248	0.00197	0.00182	0.00211
3.81	0.00364	0.00248	0.00196	0.00183	0.00211
3.81	0.00364	0.00249	0.00196	0.00183	0.00211
3.81	0.00364	0.00248	0.00196	0.00183	0.0021
3.81	0.00364	0.00249	0.00197	0.00182	0.00211
3.82	0.00364	0.00249	0.00197	0.00183	0.0021
3.82	0.00364	0.00248	0.00197	0.00182	0.0021
3.82	0.00363	0.00248	0.00196	0.00182	0.0021
3.82	0.00364	0.00248	0.00197	0.00182	0.0021
3.82	0.00364	0.00248	0.00196	0.00182	0.0021
3.83	0.00363	0.00249	0.00196	0.00182	0.0021
3.83	0.00364	0.00249	0.00197	0.00183	0.0021
3.83	0.00364	0.00248	0.00197	0.00182	0.0021
3.83	0.00363	0.00248	0.00197	0.00182	0.0021
3.83	0.00363	0.00248	0.00196	0.00182	0.0021
3.84	0.00363	0.00248	0.00196	0.00182	0.0021
3.84	0.00363	0.00248	0.00196	0.00182	0.0021
3.84	0.00363	0.00248	0.00196	0.00182	0.0021
3.84	0.00363	0.00248	0.00197	0.00182	0.0021
3.84	0.00364	0.00248	0.00196	0.00182	0.00209
3.85	0.00363	0.00248	0.00196	0.00182	0.0021
3.85	0.00363	0.00248	0.00196	0.00182	0.0021
3.85	0.00363	0.00248	0.00196	0.00182	0.0021
3.85	0.00363	0.00248	0.00196	0.00182	0.0021
3.85	0.00363	0.00248	0.00196	0.00182	0.00209
3.86	0.00363	0.00248	0.00196	0.00182	0.00209
3.86	0.00363	0.00249	0.00196	0.00182	0.00209
3.86	0.00363	0.00248	0.00196	0.00182	0.00209
3.86	0.00363	0.00248	0.00196	0.00182	0.00209
3.86	0.00363	0.00248	0.00196	0.00181	0.00209
3.87	0.00363	0.00248	0.00196	0.00181	0.00209
3.87	0.00363	0.00248	0.00196	0.00181	0.00209
3.87	0.00363	0.00248	0.00196	0.00181	0.00209
3.87	0.00363	0.00248	0.00196	0.00181	0.00209
3.87	0.00363	0.00248	0.00196	0.00181	0.00209
3.88	0.00363	0.00248	0.00196	0.00181	0.00209
3.88	0.00363	0.00248	0.00196	0.00181	0.00209
3.88	0.00363	0.00248	0.00196	0.00181	0.00209
3.88	0.00363	0.00248	0.00196	0.00181	0.00209
3.88	0.00363	0.00248	0.00196	0.00182	0.00208
3.89	0.00363	0.00248	0.00196	0.00181	0.00209
3.89	0.00363	0.00248	0.00196	0.00181	0.00209
3.89	0.00363	0.00248	0.00196	0.00181	0.00208
3.89	0.00363	0.00248	0.00195	0.00181	0.00209
3.89	0.00363	0.00247	0.00196	0.00181	0.00209
3.9	0.00362	0.00248	0.00195	0.00181	0.00208
3.9	0.00363	0.00248	0.00196	0.0018	0.00208
3.9	0.00363	0.00248	0.00196	0.00181	0.00208
3.9	0.00363	0.00247	0.00195	0.00181	0.00208
3.9	0.00363	0.00247	0.00195	0.0018	0.00208
3.91	0.00363	0.00247	0.00195	0.00181	0.00208
3.91	0.00363	0.00247	0.00195	0.00181	0.00209
3.91	0.00363	0.00248	0.00195	0.00181	0.00208
3.91	0.00363	0.00247	0.00195	0.0018	0.00208
3.91	0.00363	0.00248	0.00196	0.0018	0.00208
3.92	0.00363	0.00248	0.00195	0.0018	0.00208
3.92	0.00362	0.00248	0.00195	0.00181	0.00208
3.92	0.00363	0.00247	0.00195	0.0018	0.00209
3.92	0.00363	0.00247	0.00195	0.0018	0.00208
3.92	0.00363	0.00247	0.00195	0.00181	0.00208
3.93	0.00363	0.00248	0.00196	0.0018	0.00208
3.93	0.00363	0.00248	0.00195	0.0018	0.00208
3.93	0.00362	0.00247	0.00195	0.0018	0.00208
3.93	0.00362	0.00247	0.00195	0.0018	0.00208
3.93	0.00362	0.00247	0.00195	0.0018	0.00208
3.94	0.00362	0.00247	0.00195	0.0018	0.00208
3.94	0.00362	0.00247	0.00195	0.0018	0.00207
3.94	0.00363	0.00248	0.00195	0.0018	0.00208
3.94	0.00363	0.00247	0.00196	0.0018	0.00207
3.94	0.00362	0.00247	0.00195	0.0018	0.00208
3.95	0.00362	0.00247	0.00194	0.0018	0.00208
3.95	0.00362	0.00247	0.00195	0.0018	0.00207
3.95	0.00362	0.00247	0.00195	0.0018	0.00207
3.95	0.00362	0.00247	0.00194	0.0018	0.00207
3.95	0.00363	0.00248	0.00195	0.0018	0.00207
3.96	0.00362	0.00247	0.00195	0.0018	0.00207
3.96	0.00362	0.00247	0.00195	0.0018	0.00207
3.96	0.00362	0.00247	0.00195	0.0018	0.00207
3.96	0.00362	0.00247	0.00195	0.0018	0.00207
3.96	0.00362	0.00247	0.00195	0.0018	0.00207
3.97	0.00362	0.00247	0.00194	0.0018	0.00207
3.97	0.00362	0.00247	0.00195	0.0018	0.00207
3.97	0.00362	0.00247	0.00195	0.00179	0.00207
3.97	0.00362	0.00247	0.00195	0.0018	0.00207
3.97	0.00362	0.00247	0.00195	0.00179	0.00207
3.98	0.00362	0.00247	0.00194	0.0018	0.00207
3.98	0.00362	0.00247	0.00195	0.0018	0.00207
3.98	0.00362	0.00247	0.00194	0.0018	0.00207
3.98	0.00362	0.00247	0.00195	0.00179	0.00207
3.98	0.00362	0.00247	0.00195	0.00179	0.00207
3.99	0.00362	0.00246	0.00194	0.00179	0.00206
3.99	0.00362	0.00247	0.00194	0.00179	0.00207
3.99	0.00362	0.00247	0.00194	0.00179	0.00206
3.99	0.00362	0.00247	0.00194	0.00179	0.00206
[truncated: 8,011 more rows]

## Sheet: Fig.3c
0	-8.79488e-05	2.52938E-4	1.47944E-5	3.55098E-4	1.33984E-4
0.2	-0.000428375	6.55249E-4	-0.000174395	5.56264E-4	-0.000154718
0.4	3.01199E-4	-9.6961e-05	-0.000556547	-0.000385448	-0.000345028
0.6	1.0678E-4	0.00166	0.00279	0.00264	0.00143
0.8	2.52785E-4	0.00348	0.00441	0.00636	0.00703
1	0.00234	0.00453	0.00621	0.00763	0.00938
1.2	0.00347	0.00452	0.00606	0.00917	0.01156
1.4	0.00347	0.00543	0.00716	0.01027	0.0137
1.6	0.00407	0.00555	0.00744	0.01133	0.01546
1.8	0.00368	0.00641	0.00838	0.01203	0.0165
2	0.00447	0.00643	0.0083	0.01292	0.01768
2.2	0.00446	0.00728	0.00905	0.01342	0.0178
2.4	0.00519	0.00664	0.0094	0.0145	0.01919
2.6	0.00462	0.00734	0.00897	0.01508	0.021
2.8	0.00531	0.00735	0.00935	0.01544	0.02112
3	0.00488	0.0078	0.01041	0.01586	0.02393
3.2	0.00583	0.00784	0.01008	0.01648	0.02428
3.4	0.00588	0.00789	0.01122	0.01663	0.02501
3.6	0.0054	0.00848	0.0105	0.01736	0.0258
3.8	0.00535	0.00817	0.01101	0.01721	0.02697
4	0.00543	0.00805	0.01099	0.01747	0.0279
4.2	0.00593	0.00811	0.01138	0.01817	0.02774
4.4	0.00645	0.0086	0.01157	0.01766	0.02754
4.6	0.00575	0.00814	0.01164	0.01859	0.02874
4.8	0.00588	0.00897	0.01162	0.01853	0.02927
5	0.0064	0.00909	0.01188	0.01897	0.02952
5.2	0.00655	0.00919	0.01235	0.01905	0.03051
5.4	0.00703	0.00943	0.01194	0.01957	0.03038
5.6	0.00664	0.00925	0.01257	0.01935	0.03072
5.8	0.00652	0.00963	0.01211	0.02006	0.0313
6	0.00709	0.00931	0.01246	0.02056	0.03089
6.2	0.00687	0.01014	0.01266	0.02061	0.03184
6.4	0.00636	0.00929	0.01351	0.02037	0.03158
6.6	0.00775	0.00894	0.01357	0.02063	0.03257
6.8	0.00702	0.00978	0.0131	0.02133	0.03336
7	0.00716	0.01012	0.01273	0.02206	0.0334
7.2	0.00781	0.01049	0.01314	0.02194	0.03457
7.4	0.00766	0.0094	0.01379	0.02152	0.03449
7.6	0.00797	0.00968	0.01325	0.02244	0.03475
7.8	0.00769	0.00945	0.01279	0.02228	0.03489
8	0.00751	0.00967	0.01385	0.02143	0.03495
8.2	0.0077	0.01042	0.01406	0.02262	0.035
8.4	0.00794	0.01023	0.0142	0.02249	0.03631
8.6	0.00716	0.01018	0.01403	0.02278	0.03608
8.8	0.00793	0.01047	0.01443	0.02263	0.03635
9	0.00802	0.01027	0.01424	0.02284	0.03728
9.2	0.00826	0.01023	0.0141	0.0234	0.037
9.4	0.0078	0.01104	0.01501	0.02347	0.03734
9.6	0.00805	0.01101	0.01458	0.02401	0.03746
9.8	0.00789	0.01042	0.01475	0.02367	0.03744
10	0.00779	0.01046	0.01487	0.0241	0.03841
10.2	0.00842	0.01065	0.01509	0.02422	0.03796
10.4	0.00844	0.01042	0.01504	0.02421	0.03907
10.6	0.00864	0.00943	0.01257	0.02227	0.0367
10.8	0.00845	0.00811	0.01077	0.01813	0.02956
11	0.007	0.00776	0.01007	0.01515	0.02523
11.2	0.00603	0.00686	0.00918	0.01315	0.02351
11.4	0.00554	0.00661	0.00882	0.01339	0.02053
11.6	0.00438	0.00547	0.00795	0.01195	0.01908
11.8	0.00456	0.00502	0.00735	0.01125	0.01793
12	0.00487	0.00505	0.00775	0.01062	0.01737
12.2	0.00434	0.0045	0.00707	0.00981	0.01689
12.4	0.00414	0.00442	0.00687	0.00996	0.01557
12.6	0.00424	0.0039	0.00608	0.00925	0.01473
12.8	0.00415	0.00432	0.00555	0.00845	0.01335
13	0.00365	0.00408	0.00559	0.00764	0.01362
13.2	0.00393	0.00402	0.00587	0.00858	0.01234
13.4	0.00299	0.00345	0.00471	0.00702	0.01176
13.6	0.00386	0.00346	0.00503	0.00724	0.0111
13.8	0.00312	0.00345	0.00542	0.00646	0.01093
14	0.00333	0.00329	0.00445	0.00646	0.01055
14.2	0.00296	0.00264	0.00436	0.00597	0.00994
14.4	0.00279	0.00268	0.00412	0.00639	0.00845
14.6	0.00333	0.00231	0.00402	0.00572	0.00852
14.8	0.00248	0.0028	0.00438	0.00532	0.00769
15	0.00236	0.00257	0.00385	0.00517	0.00738
15.2	0.00222	0.00238	0.00406	0.00542	0.00681
15.4	0.00234	0.00276	0.00346	0.00496	0.00639
15.6	0.00173	0.00218	0.00335	0.00439	0.00546
15.8	0.00214	0.00225	0.00276	0.004	0.00513
16	0.00198	0.0018	0.00326	0.00413	0.00492
16.2	0.00212	0.00176	0.0024	0.00398	0.00506
16.4	0.00159	0.00187	0.00256	0.00435	0.00427
16.6	0.00125	0.00168	0.00269	0.00424	0.00449
16.8	0.00133	0.00138	0.00276	0.0034	0.00441
17	0.00108	7.89621E-4	0.00244	0.00292	0.00378
17.2	0.00101	0.00104	0.002	0.00298	0.00384
17.4	0.0016	0.00138	0.00217	0.0029	0.00302
17.6	0.00102	5.69992E-4	0.00212	0.00246	0.00252
17.8	0.00151	7.39782E-4	0.00163	0.00212	0.00258
18	0.00111	0.00135	0.00159	0.00176	0.00219
18.2	4.97205E-4	8.42362E-4	0.00149	0.00207	0.0022
18.4	0.00116	5.66153E-4	0.00141	0.00156	0.00121
18.6	0.00116	7.33943E-4	0.00132	0.00148	0.00114
18.8	4.3222E-4	4.54733E-4	0.00104	0.00158	0.00146
19	0.00119	4.72523E-4	6.46894E-4	0.00129	0.00163
19.2	5.40229E-4	0.00106	7.04727E-4	0.00122	3.01811E-4
19.4	6.12234E-4	0.00101	5.1356E-4	7.65968E-4	9.39501E-4
19.6	6.22239E-4	5.42893E-4	7.64392E-4	7.97257E-4	1.55191E-4
19.8	6.83244E-4	6.74684E-4	9.92225E-4	3.96545E-4	4.23881E-4
20	1.04248E-4	3.10474E-4	5.36058E-4	2.93834E-4	8.45706E-5

## Sheet: Fig.3d
0.03841	0.01162
0.0241	0.00719
0.01487	0.00401
0.01046	0.00231
0.00779	0.00138

## Sheet: Fig.3e
1.7	--	0.00144
1.6	0.01177	0.00118
1.5	0.00697	9.31662E-4
1.4	0.00388	8.94004E-4
1.3	0.0024	8.66627E-4
1.2	0.00151
--

## Sheet: Fig.3f
0	-1.05512	0.68166
0.2	-1.15183	0.74719
0.4	-1.21558	0.81188
0.6	-0.62173	0.72516
0.8	1.25617	0.76874
1	2.04097	0.81874
1.2	2.77117	0.94445
1.4	3.48797	0.87746
1.6	4.0778	0.99582
1.8	4.42643	0.96094
2	4.82129	0.90726
2.2	4.86172	1.01278
2.4	5.32894	1.02607
2.6	5.93452	1.1059
2.8	5.97562	1.02744
3	6.91586	1.06964
3.2	7.03401	0.93383
3.4	7.27913	0.96548
3.6	7.54166	0.89665
3.8	7.93619	1.03291
4	8.24697	1.04208
4.2	8.19427	0.96867
4.4	8.12616	1.0673
4.6	8.52671	1.11134
4.8	8.70583	1.15538
5	8.79082	1.06315
5.2	9.12136	1.03424
5.4	9.07838	0.94844
5.6	9.18983	0.96678
5.8	9.38436	0.97962
6	9.24791	0.97365
6.2	9.56639	1.00668
6.4	9.47818	1.06173
6.6	9.80973	1.02318
6.8	10.0753	1.15669
7	10.0886	1.04932
7.2	10.4821	1.03051
7.4	10.4525	1.08831
7.6	10.5419	0.94011
7.8	10.589	1.00525
8	10.6076	1.10068
8.2	10.626	1.07773
8.4	11.0644	1.03597
8.6	10.9859	1.10616
8.8	11.0776	1.05248
9	11.3903	1.06486
9.2	11.2941	1.18276
9.4	11.4092	1.14651
9.6	11.4497	1.14054
9.8	11.4415	1.06713
10	11.7674	1.1107
10.2	11.6169	1.17172
10.4	11.9893	1.02627
10.6	11.1959	1.15748
10.8	8.80255	1.07443
11	7.35089	0.9767
11.2	6.77659	0.87025
11.4	5.77919	0.90099
11.6	5.29234	0.97806
11.8	4.90497	0.93126
12	4.72062	0.8294
12.2	4.55971	0.88857
12.4	4.11507	0.80736
12.6	3.83423	0.84497
12.8	3.37149	0.77064
13	3.46251	0.7633
13.2	3.03226	0.79908
13.4	2.83853	0.73805
13.6	2.619	0.76419
13.8	2.56161	0.74675
14	2.43521	0.77886
14.2	2.23042	0.78666
14.4	1.73017	0.74306
14.6	1.75552	0.82197
14.8	1.47569	0.7169
15	1.37174	0.80498
15.2	1.18102	0.78249
15.4	1.03921	0.75037
15.6	0.72823	0.68705
15.8	0.61824	0.69117
16	0.54745	0.78981
16.2	0.59626	0.87789
16.4	0.33117	0.79163
16.6	0.40544	0.73106
16.8	0.37686	0.79712
17	0.16638	0.72463
17.2	0.18738	0.78885
17.4	-0.0891	0.74847
17.6	-0.2547	0.85674
17.8	-0.23504	0.72001
18	-0.36646	0.85581
18.2	-0.36388	0.82552
18.4	-0.6943	0.78927
18.6	-0.71752	0.8067
18.8	-0.61042	0.72961
19	-0.55525	0.78696
19.2	-0.99889	0.77548
19.4	-0.78527	0.79796
19.6	-1.04801	0.77042
19.8	-0.958	0.75527
20	-1.07167	0.82225
