# Supplementary material for: Proton–electron temporal asynchrony on femtosecond timescales enables anti-corrosive low-iridium anodes for PEM electrolysers
Source: Nat Nanotechnol. 2026 Feb 27;21(4):598–605. doi: 10.1038/s41565-026-02136-x (PMC13106038; doi:10.1038/s41565-026-02136-x)
Supplement: Supplementary file 5 — Statistical source data. [file 41565_2026_2136_MOESM5_ESM.xlsx]

## Sheet: Fig.4a
0	0	0.05	0.10123	0.15371	0.20747	0.26255	0.31898	0.3768	0.43603	0.49671	0.55888
724.911	2.52406E-4	2.93031E-4	3.52502E-4	4.16493E-4	4.06274E-4	3.88405E-4	3.54293E-4	3.21465E-4	2.99077E-4	2.81568E-4	2.74295E-4
725.639	3.11205E-4	3.53353E-4	4.20228E-4	4.90982E-4	4.74287E-4	4.53466E-4	4.17755E-4	3.8592E-4	3.71177E-4	3.53643E-4	3.31825E-4
726.367	3.34278E-4	3.87598E-4	4.68658E-4	5.49179E-4	5.20046E-4	4.90157E-4	4.59243E-4	4.30469E-4	4.09173E-4	3.92414E-4	3.81785E-4
727.095	3.55047E-4	4.12812E-4	4.98124E-4	5.75901E-4	5.5093E-4	5.23565E-4	4.87321E-4	4.56575E-4	4.39102E-4	4.21947E-4	4.05165E-4
727.823	3.84614E-4	4.45012E-4	5.21691E-4	5.866E-4	5.69432E-4	5.47149E-4	5.08773E-4	4.771E-4	4.57988E-4	4.39548E-4	4.21646E-4
728.551	4.02844E-4	4.648E-4	5.36909E-4	5.93866E-4	5.82941E-4	5.62454E-4	5.18216E-4	4.86383E-4	4.72732E-4	4.57977E-4	4.42313E-4
729.279	4.09841E-4	4.70952E-4	5.57279E-4	6.18173E-4	5.98924E-4	5.74704E-4	5.41126E-4	5.11148E-4	4.85484E-4	4.67622E-4	4.54196E-4
730.006	4.19973E-4	4.89205E-4	5.6893E-4	6.19746E-4	6.02578E-4	5.79143E-4	5.46098E-4	5.16581E-4	4.90371E-4	4.74859E-4	4.6423E-4
730.734	4.31403E-4	5.0768E-4	5.80804E-4	6.25557E-4	6.18794E-4	5.97348E-4	5.57373E-4	5.27111E-4	5.04177E-4	4.86328E-4	4.70104E-4
731.462	4.31892E-4	5.12031E-4	5.90741E-4	6.33103E-4	6.23739E-4	6.0215E-4	5.68038E-4	5.36622E-4	5.0659E-4	4.87556E-4	4.71333E-4
732.19	4.28508E-4	5.13237E-4	5.98041E-4	6.38589E-4	6.29225E-4	6.05494E-4	5.69784E-4	5.39211E-4	5.10817E-4	4.95065E-4	4.81706E-4
732.918	4.35333E-4	5.22635E-4	6.14548E-4	6.54445E-4	6.47682E-4	6.18531E-4	5.74293E-4	5.48017E-4	5.28359E-4	5.10573E-4	4.92784E-4
733.646	4.51133E-4	5.3418E-4	6.10351E-4	6.45019E-4	6.50221E-4	6.22886E-4	5.78114E-4	5.50966E-4	5.28578E-4	5.1022E-4	4.92608E-4
734.374	4.57278E-4	5.43562E-4	6.26334E-4	6.54349E-4	6.51748E-4	6.22933E-4	5.82958E-4	5.53436E-4	5.25588E-4	5.09491E-4	4.95172E-4
735.102	4.70056E-4	5.56006E-4	6.44364E-4	6.7315E-4	6.76272E-4	6.38429E-4	5.87262E-4	5.60819E-4	5.3743E-4	5.1668E-4	4.97883E-4
735.83	4.7915E-4	5.62449E-4	6.47252E-4	6.72638E-4	6.78881E-4	6.43084E-4	5.97246E-4	5.74154E-4	5.53259E-4	5.4343E-4	5.29415E-4
736.558	4.97666E-4	5.82839E-4	6.69674E-4	6.89317E-4	6.93479E-4	6.50617E-4	5.99982E-4	5.8279E-4	5.64501E-4	5.36106E-4	5.12627E-4
737.285	4.95045E-4	5.87552E-4	6.82511E-4	6.95885E-4	6.96926E-4	6.59248E-4	6.18254E-4	5.94269E-4	5.6952E-4	5.4331E-4	5.22895E-4
738.013	4.92406E-4	5.87626E-4	6.85633E-4	6.97235E-4	7.01917E-4	6.61099E-4	6.19754E-4	5.92039E-4	5.66063E-4	5.48043E-4	5.31076E-4
738.741	5.15355E-4	6.00517E-4	6.87352E-4	6.97473E-4	7.04344E-4	6.57001E-4	6.11025E-4	5.80645E-4	5.54951E-4	5.43484E-4	5.2917E-4
739.469	5.19595E-4	6.03362E-4	6.86533E-4	7.01259E-4	7.11284E-4	6.68624E-4	6.2819E-4	6.01541E-4	5.75645E-4	5.52165E-4	5.30553E-4
740.197	5.21917E-4	6.11632E-4	6.96659E-4	7.1494E-4	7.25501E-4	6.85962E-4	6.50587E-4	6.31399E-4	6.07388E-4	5.75171E-4	5.52329E-4
740.925	5.23401E-4	6.15595E-4	6.9917E-4	7.21005E-4	7.31252E-4	6.90673E-4	6.55192E-4	6.34406E-4	6.08872E-4	5.76655E-4	5.57558E-4
741.653	5.18762E-4	6.2632E-4	7.16228E-4	7.274E-4	7.27542E-4	6.92686E-4	6.59365E-4	6.30051E-4	6.04074E-4	5.82233E-4	5.68478E-4
742.381	5.28E-4	6.36055E-4	7.2418E-4	7.48555E-4	7.54367E-4	7.14829E-4	6.77113E-4	6.43001E-4	6.14505E-4	5.91571E-4	5.77338E-4
743.109	5.47427E-4	6.40611E-4	7.16463E-4	7.50487E-4	7.57176E-4	7.11394E-4	6.73853E-4	6.47737E-4	6.24032E-4	6.02191E-4	5.87705E-4
743.837	5.62984E-4	6.59638E-4	7.36497E-4	7.76614E-4	7.78285E-4	7.21058E-4	6.79084E-4	6.54034E-4	6.32963E-4	6.14398E-4	5.93208E-4
744.564	5.59981E-4	6.62583E-4	7.40916E-4	7.8408E-4	7.84455E-4	7.3191E-4	6.91907E-4	6.63125E-4	6.39351E-4	6.18055E-4	5.97996E-4
745.292	5.62065E-4	6.61198E-4	7.34941E-4	7.79628E-4	7.80968E-4	7.38828E-4	7.05729E-4	6.7908E-4	6.51486E-4	6.23092E-4	6.05392E-4
746.02	5.76158E-4	6.76282E-4	7.48653E-4	7.95879E-4	7.95254E-4	7.55715E-4	7.145E-4	6.71861E-4	6.38974E-4	6.08941E-4	5.97111E-4
746.748	5.90431E-4	6.81633E-4	7.50382E-4	8.03194E-4	7.93997E-4	7.44053E-4	7.06222E-4	6.7371E-4	6.40185E-4	6.05784E-4	5.96224E-4
747.476	5.93457E-4	6.87633E-4	7.57102E-4	8.12961E-4	7.99469E-4	7.49526E-4	7.16481E-4	6.89299E-4	6.54802E-4	6.18217E-4	6.13114E-4
748.204	6.0131E-4	7.03416E-4	7.74445E-4	8.32336E-4	8.18695E-4	7.75515E-4	7.3374E-4	6.91634E-4	6.68922E-4	6.48447E-4	6.3425E-4
748.932	6.07135E-4	7.14694E-4	7.84131E-4	8.41513E-4	8.24478E-4	7.83899E-4	7.45758E-4	7.07383E-4	6.74458E-4	6.43224E-4	6.33942E-4
749.66	6.20807E-4	7.21922E-4	7.92749E-4	8.57241E-4	8.33519E-4	7.89298E-4	7.49544E-4	7.0957E-4	6.86926E-4	6.64274E-4	6.42978E-4
750.388	6.26951E-4	7.27571E-4	7.99122E-4	8.67168E-4	8.38305E-4	7.94084E-4	7.56092E-4	7.1813E-4	6.91481E-4	6.658E-4	6.47234E-4
751.115	6.28552E-4	7.34623E-4	8.15105E-4	8.94831E-4	8.54055E-4	8.0203E-4	7.61716E-4	7.21429E-4	6.88916E-4	6.60989E-4	6.51706E-4
751.843	6.39542E-4	7.38675E-4	8.13436E-4	8.891E-4	8.45922E-4	7.99147E-4	7.70013E-4	7.39656E-4	7.05012E-4	6.75441E-4	6.61789E-4
752.571	6.50758E-4	7.42587E-4	8.19416E-4	8.94755E-4	8.47529E-4	7.99602E-4	7.55902E-4	7.15068E-4	6.92149E-4	6.70675E-4	6.53202E-4
753.299	6.69995E-4	7.57166E-4	8.27055E-4	8.89907E-4	8.4979E-4	8.08424E-4	7.64203E-4	7.23781E-4	6.99796E-4	6.76956E-4	6.56753E-4
754.027	6.70116E-4	7.57082E-4	8.44319E-4	9.16293E-4	8.71606E-4	8.26474E-4	7.83293E-4	7.41729E-4	7.06551E-4	6.78358E-4	6.6143E-4
754.755	6.7868E-4	7.62345E-4	8.476E-4	9.114E-4	8.68744E-4	8.24819E-4	7.79038E-4	7.38426E-4	7.1071E-4	6.87619E-4	6.70692E-4
755.483	6.86816E-4	7.7281E-4	8.53603E-4	9.08878E-4	8.73331E-4	8.34483E-4	7.88182E-4	7.49485E-4	7.255E-4	7.0174E-4	6.7826E-4
756.211	6.98317E-4	7.89915E-4	8.73682E-4	9.21981E-4	8.75262E-4	8.30421E-4	7.90883E-4	7.57392E-4	7.33407E-4	7.07436E-4	6.79588E-4
756.939	7.03873E-4	7.99996E-4	8.91694E-4	9.3931E-4	8.94623E-4	8.52107E-4	8.14129E-4	7.78261E-4	7.45215E-4	7.15849E-4	6.89093E-4
757.667	6.91031E-4	7.91089E-4	8.91214E-4	9.37272E-4	8.93093E-4	8.51946E-4	8.15529E-4	7.78145E-4	7.39769E-4	7.14351E-4	6.96878E-4
758.394	6.97532E-4	7.99244E-4	9.12751E-4	9.59073E-4	9.14894E-4	8.70623E-4	8.26402E-4	7.83981E-4	7.4294E-4	7.22587E-4	7.12758E-4
759.122	6.99514E-4	8.00403E-4	9.14406E-4	9.52152E-4	9.06449E-4	8.6444E-4	8.25941E-4	7.86132E-4	7.45091E-4	7.20849E-4	7.03376E-4
759.85	7.03609E-4	8.09326E-4	9.23329E-4	9.53425E-4	9.08738E-4	8.68779E-4	8.32362E-4	7.91619E-4	7.47913E-4	7.22489E-4	7.02831E-4
760.578	7.15886E-4	8.23529E-4	9.38027E-4	9.59927E-4	9.14732E-4	8.6974E-4	8.24479E-4	7.85312E-4	7.48535E-4	7.2565E-4	7.05992E-4
761.306	7.37893E-4	8.37354E-4	9.40948E-4	9.51974E-4	9.0881E-4	8.67657E-4	8.27078E-4	7.88142E-4	7.49233E-4	7.20968E-4	6.94211E-4
762.034	7.39108E-4	8.42865E-4	9.52407E-4	9.56484E-4	9.11289E-4	8.67587E-4	8.23887E-4	7.82382E-4	7.40808E-4	7.1756E-4	6.96042E-4
762.762	7.3469E-4	8.5181E-4	9.77709E-4	9.74226E-4	9.23446E-4	8.70436E-4	8.15811E-4	7.82832E-4	7.5405E-4	7.26211E-4	6.97336E-4
763.49	7.37425E-4	8.5526E-4	9.81159E-4	9.7228E-4	9.2607E-4	8.7677E-4	8.25786E-4	7.82335E-4	7.39162E-4	7.18798E-4	6.96937E-4
764.218	7.63902E-4	8.70004E-4	9.77564E-4	9.64124E-4	9.26547E-4	8.77102E-4	8.24557E-4	7.85713E-4	7.47533E-4	7.19817E-4	6.90244E-4
764.946	7.70135E-4	8.76382E-4	9.84933E-4	9.60324E-4	9.18176E-4	8.74094E-4	8.28832E-4	7.82528E-4	7.36788E-4	7.16534E-4	6.9242E-4
765.673	7.7691E-4	8.84794E-4	9.95327E-4	9.6375E-4	9.2211E-4	8.7318E-4	8.22771E-4	7.81152E-4	7.40536E-4	7.16551E-4	6.89773E-4
766.401	7.83738E-4	8.98885E-4	0.00102	9.74304E-4	9.29109E-4	8.76314E-4	8.23244E-4	7.88388E-4	7.54045E-4	7.26863E-4	6.95384E-4
767.129	7.92248E-4	9.02073E-4	0.00101	9.61037E-4	9.12916E-4	8.66198E-4	8.19685E-4	7.84828E-4	7.50986E-4	7.24337E-4	6.94274E-4
767.857	7.85717E-4	8.94091E-4	9.92442E-4	9.63694E-4	9.32124E-4	8.78805E-4	8.26548E-4	7.87529E-4	7.50362E-4	7.2158E-4	6.90186E-4
768.585	8.11021E-4	9.17943E-4	0.00101	9.69695E-4	9.30967E-4	8.87296E-4	8.41799E-4	7.91855E-4	7.47724E-4	7.21074E-4	6.9141E-4
769.313	8.32082E-4	9.28844E-4	0.001	9.76644E-4	9.42557E-4	8.80606E-4	8.20583E-4	7.70639E-4	7.2995E-4	7.10763E-4	6.84082E-4
770.041	8.35349E-4	9.26306E-4	9.91862E-4	9.70053E-4	9.40559E-4	8.86732E-4	8.32664E-4	7.80119E-4	7.37427E-4	7.13442E-4	6.83372E-4
770.769	8.4734E-4	9.33458E-4	9.88253E-4	9.60991E-4	9.25785E-4	8.70943E-4	8.17006E-4	7.66542E-4	7.28974E-4	7.11385E-4	6.86187E-4
771.497	8.62529E-4	9.48164E-4	9.97427E-4	9.71652E-4	9.35432E-4	8.78051E-4	8.19595E-4	7.60287E-4	7.20178E-4	7.04721E-4	6.79594E-4
772.225	8.61299E-4	9.47901E-4	9.90671E-4	9.60931E-4	9.22105E-4	8.68278E-4	8.18101E-4	7.7388E-4	7.38124E-4	7.11475E-4	6.73406E-4
772.952	8.74008E-4	9.57223E-4	9.91175E-4	9.58957E-4	9.18057E-4	8.65246E-4	8.14301E-4	7.65918E-4	7.30133E-4	7.05616E-4	6.69337E-4
773.68	8.87465E-4	9.71164E-4	0.001	9.71071E-4	9.25956E-4	8.62989E-4	8.05656E-4	7.54152E-4	7.20228E-4	6.99442E-4	6.68835E-4
774.408	9.04344E-4	9.74013E-4	9.93469E-4	9.67694E-4	9.23084E-4	8.60117E-4	7.99796E-4	7.41528E-4	7.12522E-4	7.01862E-4	6.71075E-4
775.136	9.32824E-4	9.80721E-4	9.86238E-4	9.60464E-4	9.1394E-4	8.50465E-4	7.95993E-4	7.4761E-4	7.20622E-4	7.04633E-4	6.70306E-4
775.864	9.42552E-4	9.90933E-4	9.95164E-4	9.72859E-4	9.23331E-4	8.55285E-4	7.93431E-4	7.34643E-4	7.10379E-4	7.00785E-4	6.6803E-4
776.592	9.33567E-4	9.74691E-4	9.77409E-4	9.61547E-4	9.12581E-4	8.45044E-4	7.88051E-4	7.35506E-4	7.03683E-4	6.78633E-4	6.41599E-4
777.32	9.59333E-4	9.84975E-4	9.81722E-4	9.67347E-4	9.10948E-4	8.35286E-4	7.79742E-4	7.31359E-4	7.07831E-4	6.90776E-4	6.4399E-4
778.048	9.7782E-4	9.9185E-4	9.77999E-4	9.55694E-4	8.9827E-4	8.27686E-4	7.73499E-4	7.23555E-4	6.94636E-4	6.69586E-4	6.30496E-4
778.776	9.84589E-4	9.87492E-4	9.7356E-4	9.55716E-4	9.00267E-4	8.33746E-4	7.72285E-4	7.10896E-4	6.81618E-4	6.56568E-4	6.26813E-4
779.504	9.71626E-4	9.64853E-4	9.55938E-4	9.4652E-4	8.94473E-4	8.33029E-4	7.65713E-4	6.96E-4	6.71415E-4	6.50349E-4	6.1304E-4
780.231	9.94269E-4	9.99591E-4	9.73597E-4	9.44353E-4	8.89058E-4	8.29138E-4	7.71811E-4	7.13544E-4	6.84602E-4	6.55513E-4	6.11808E-4
780.959	0.00101	9.92461E-4	9.76E-4	9.59147E-4	8.96458E-4	8.28921E-4	7.63683E-4	6.97092E-4	6.65827E-4	6.33821E-4	6.00775E-4
781.687	0.00101	9.82941E-4	9.80038E-4	9.77064E-4	9.04707E-4	8.29045E-4	7.55861E-4	6.82965E-4	6.56952E-4	6.28948E-4	5.91639E-4
782.415	0.00101	9.89182E-4	9.77086E-4	9.63211E-4	8.88863E-4	8.13393E-4	7.59058E-4	7.05057E-4	6.6864E-4	6.33257E-4	6.06075E-4
783.143	0.00102	9.86554E-4	9.73975E-4	9.56281E-4	8.73506E-4	7.91393E-4	7.41628E-4	6.93328E-4	6.63153E-4	6.32857E-4	6.04075E-4
783.871	0.00103	9.80256E-4	9.63322E-4	9.39242E-4	8.62415E-4	7.86562E-4	7.30703E-4	6.78014E-4	6.47319E-4	6.16471E-4	5.86623E-4
784.599	0.00102	9.67168E-4	9.53622E-4	9.29647E-4	8.51828E-4	7.75058E-4	7.12089E-4	6.5688E-4	6.3659E-4	6.1254E-4	5.80027E-4
785.327	0.00103	9.80202E-4	9.49721E-4	9.09377E-4	8.3255E-4	7.57484E-4	6.95023E-4	6.41551E-4	6.19181E-4	5.94515E-4	5.65734E-4
786.055	0.00104	9.84804E-4	9.5771E-4	9.1489E-4	8.25671E-4	7.4307E-4	6.85688E-4	6.39569E-4	6.23961E-4	5.98897E-4	5.57857E-4
786.783	0.00104	9.70596E-4	9.55114E-4	9.19818E-4	8.37043E-4	7.56016E-4	6.82384E-4	6.26098E-4	6.07889E-4	5.83789E-4	5.51277E-4
787.51	0.00103	9.69626E-4	9.45919E-4	9.01661E-4	8.174E-4	7.409E-4	6.82502E-4	6.37609E-4	6.1732E-4	5.87519E-4	5.45946E-4
788.238	0.00103	9.60385E-4	9.38614E-4	8.94271E-4	8.13479E-4	7.37639E-4	6.71624E-4	6.23588E-4	6.02778E-4	5.70393E-4	5.25621E-4
788.966	0.00104	9.69304E-4	9.33018E-4	8.76884E-4	7.94109E-4	7.16001E-4	6.45416E-4	5.9699E-4	5.767E-4	5.42584E-4	4.9568E-4
789.694	0.00104	9.77348E-4	9.38642E-4	8.78104E-4	7.92851E-4	7.12451E-4	6.38311E-4	5.90185E-4	5.69895E-4	5.35107E-4	4.88737E-4
790.422	0.00104	9.81054E-4	9.37995E-4	8.73641E-4	7.88884E-4	7.09874E-4	6.36749E-4	5.93832E-4	5.78225E-4	5.4976E-4	5.12451E-4
791.15	0.00104	9.76253E-4	9.25452E-4	8.56784E-4	7.73513E-4	7.04004E-4	6.46114E-4	6.03433E-4	5.72218E-4	5.39047E-4	5.04402E-4
791.878	0.00105	9.78674E-4	9.24487E-4	8.51103E-4	7.64362E-4	6.94616E-4	6.36725E-4	5.9458E-4	5.62324E-4	5.29465E-4	4.95887E-4
792.606	0.00105	9.8799E-4	9.37673E-4	8.61816E-4	7.71111E-4	6.9402E-4	6.2445E-4	5.82653E-4	5.556E-4	5.21946E-4	4.8517E-4
793.334	0.00105	9.80621E-4	9.1966E-4	8.4163E-4	7.54889E-4	6.8385E-4	6.19866E-4	5.83012E-4	5.5804E-4	5.21399E-4	4.80359E-4
794.062	0.00105	9.83709E-4	9.21297E-4	8.4047E-4	7.51748E-4	6.73422E-4	5.98266E-4	5.57796E-4	5.29702E-4	4.97719E-4	4.6414E-4
794.789	0.00104	9.77266E-4	9.12918E-4	8.303E-4	7.41081E-4	6.68627E-4	6.0058E-4	5.60552E-4	5.28297E-4	4.87178E-4	4.43473E-4
795.517	0.00107	9.859E-4	8.99781E-4	8.10489E-4	7.18793E-4	6.53608E-4	5.94195E-4	5.49847E-4	5.08227E-4	4.7196E-4	4.35717E-4
796.245	0.00108	9.90611E-4	8.98686E-4	8.06058E-4	7.11388E-4	6.49293E-4	5.92418E-4	5.43597E-4	4.95214E-4	4.69579E-4	4.45684E-4
796.973	0.0011	9.96154E-4	8.9165E-4	7.99837E-4	7.07149E-4	6.34317E-4	5.62716E-4	5.34098E-4	5.10166E-4	4.7382E-4	4.37416E-4
797.701	0.00109	9.95482E-4	9.01621E-4	8.00691E-4	6.97099E-4	6.33602E-4	5.72156E-4	5.42863E-4	5.1529E-4	4.71749E-4	4.30533E-4
798.429	0.00108	9.89424E-4	8.97506E-4	8.04614E-4	7.09448E-4	6.38583E-4	5.66982E-4	5.42272E-4	5.17657E-4	4.67713E-4	4.21622E-4
799.157	0.00109	9.93071E-4	8.96876E-4	7.90437E-4	6.81628E-4	6.13227E-4	5.43705E-4	5.18823E-4	4.92505E-4	4.53487E-4	4.18058E-4
799.885	0.0011	9.91364E-4	8.81609E-4	7.89201E-4	6.95756E-4	6.25372E-4	5.55073E-4	5.16988E-4	4.78276E-4	4.41338E-4	4.07802E-4
800.613	0.00112	9.92295E-4	8.64165E-4	7.67886E-4	6.71991E-4	6.02599E-4	5.35555E-4	5.08133E-4	4.78488E-4	4.38429E-4	4.02614E-4
801.341	0.00113	9.8761E-4	8.49917E-4	7.52671E-4	6.56751E-4	5.83889E-4	5.16149E-4	4.93805E-4	4.68293E-4	4.29795E-4	3.944E-4
802.068	0.00115	9.90775E-4	8.44919E-4	7.48157E-4	6.54236E-4	5.83852E-4	5.18692E-4	4.867E-4	4.53984E-4	4.20689E-4	3.93662E-4
802.796	0.00117	0.001	8.44092E-4	7.40556E-4	6.41801E-4	5.68443E-4	5.04233E-4	4.80874E-4	4.53874E-4	4.16937E-4	3.85613E-4
803.524	0.00118	9.99019E-4	8.40676E-4	7.46817E-4	6.53935E-4	5.68681E-4	4.96485E-4	4.69571E-4	4.4101E-4	4.09275E-4	3.82538E-4
804.252	0.00118	9.90561E-4	8.26105E-4	7.21602E-4	6.24533E-4	5.49688E-4	4.82348E-4	4.37153E-4	4.00683E-4	3.84036E-4	3.69717E-4
804.98	0.00118	9.81925E-4	8.14782E-4	7.02538E-4	6.03026E-4	5.32641E-4	4.74644E-4	4.45191E-4	4.16019E-4	3.87926E-4	3.64796E-4
805.708	0.00121	9.95237E-4	8.26644E-4	7.22624E-4	6.25354E-4	5.41587E-4	4.77078E-4	4.49149E-4	4.2081E-4	3.92196E-4	3.66978E-4
806.436	0.0012	9.89667E-4	8.2907E-4	7.30856E-4	6.37461E-4	5.52207E-4	4.82852E-4	4.39181E-4	4.05564E-4	3.85794E-4	3.6606E-4
807.164	0.00123	9.98745E-4	8.27407E-4	7.14195E-4	6.15988E-4	5.37178E-4	4.79555E-4	4.50611E-4	4.21052E-4	3.90878E-4	3.66679E-4
807.892	0.00122	9.75441E-4	8.09563E-4	7.05059E-4	6.14593E-4	5.39253E-4	4.82872E-4	4.48341E-4	4.18314E-4	3.92822E-4	3.74079E-4
808.62	0.00124	9.74921E-4	8.01307E-4	6.86644E-4	5.97327E-4	5.30908E-4	4.75988E-4	4.32316E-4	4.00634E-4	3.79304E-4	3.64226E-4
809.347	0.00122	9.43886E-4	7.83339E-4	6.85609E-4	5.95198E-4	5.09944E-4	4.54246E-4	4.2327E-4	3.93453E-4	3.6432E-4	3.37322E-4
810.075	0.00122	9.45971E-4	7.86193E-4	6.80722E-4	5.9148E-4	5.12174E-4	4.53777E-4	4.10106E-4	3.74808E-4	3.44634E-4	3.23898E-4
810.803	0.00123	9.39418E-4	7.80883E-4	6.7251E-4	5.8186E-4	5.00075E-4	4.4686E-4	4.10806E-4	3.71459E-4	3.2984E-4	3.16873E-4
811.531	0.00124	9.32533E-4	7.71358E-4	6.5476E-4	5.65082E-4	4.86767E-4	4.39521E-4	4.08037E-4	3.78761E-4	3.50148E-4	3.24904E-4
812.259	0.00122	9.09099E-4	7.55323E-4	6.3824E-4	5.51165E-4	4.74338E-4	4.2694E-4	3.91901E-4	3.66187E-4	3.43817E-4	3.2544E-4
812.987	0.00122	8.98875E-4	7.51866E-4	6.33816E-4	5.51982E-4	4.80111E-4	4.33841E-4	3.96263E-4	3.63477E-4	3.31742E-4	3.10579E-4
813.715	0.00121	8.88571E-4	7.61992E-4	6.57489E-4	5.65406E-4	4.747E-4	4.3204E-4	4.03096E-4	3.67146E-4	3.28649E-4	3.17205E-4
814.443	0.00121	8.73037E-4	7.63243E-4	6.67932E-4	5.72264E-4	4.74619E-4	4.34619E-4	4.07705E-4	3.68465E-4	3.25806E-4	3.12665E-4
815.171	0.00119	8.37891E-4	7.3337E-4	6.33705E-4	5.53892E-4	4.75082E-4	4.27594E-4	3.84939E-4	3.51794E-4	3.19539E-4	2.9923E-4
815.899	0.0012	8.43621E-4	7.35478E-4	6.24685E-4	5.45853E-4	4.68034E-4	4.19006E-4	3.72796E-4	3.48376E-4	3.26006E-4	2.90181E-4
816.626	0.0012	8.38338E-4	7.30667E-4	6.20358E-4	5.29946E-4	4.38249E-4	4.07214E-4	3.80808E-4	3.45829E-4	3.09412E-4	2.85848E-4
817.354	0.00122	8.49892E-4	7.29471E-4	6.06099E-4	5.15598E-4	4.22909E-4	3.99039E-4	3.77711E-4	3.33276E-4	2.87921E-4	2.8428E-4
818.082	0.00119	8.21258E-4	7.09337E-4	5.95597E-4	5.03189E-4	4.08517E-4	3.77926E-4	3.46952E-4	3.16483E-4	2.86577E-4	2.78774E-4
818.81	0.00119	8.2881E-4	7.1075E-4	5.92568E-4	5.05966E-4	4.18932E-4	3.8374E-4	3.4797E-4	3.19025E-4	2.90334E-4	2.71085E-4
819.538	0.00117	8.20597E-4	6.99703E-4	5.80988E-4	5.00192E-4	4.2065E-4	3.84962E-4	3.49132E-4	3.22218E-4	2.96888E-4	2.87524E-4
820.266	0.00116	8.20655E-4	6.98816E-4	5.81423E-4	5.03529E-4	4.29091E-4	4.00342E-4	3.69237E-4	3.23026E-4	2.81588E-4	2.72223E-4
820.994	0.00114	8.09157E-4	6.91568E-4	5.78918E-4	4.97638E-4	4.20458E-4	3.79813E-4	3.40255E-4	3.12833E-4	2.86482E-4	2.67233E-4
821.722	0.00113	8.02625E-4	6.91176E-4	5.8235E-4	4.89458E-4	4.0395E-4	3.62809E-4	3.23944E-4	3.00077E-4	2.79772E-4	2.7405E-4
822.45	0.00109	7.71864E-4	6.61832E-4	5.5583E-4	4.66325E-4	3.87867E-4	3.58127E-4	3.27501E-4	2.95509E-4	2.67414E-4	2.52847E-4
823.178	0.00109	7.7862E-4	6.51115E-4	5.34144E-4	4.46574E-4	3.73269E-4	3.49477E-4	3.21645E-4	2.82036E-4	2.48811E-4	2.33724E-4
823.905	0.0011	8.01315E-4	6.70504E-4	5.49444E-4	4.5123E-4	3.7081E-4	3.4107E-4	3.09709E-4	2.75178E-4	2.47464E-4	2.36018E-4
824.633	0.00107	7.80472E-4	6.62412E-4	5.56061E-4	4.71878E-4	3.9688E-4	3.44835E-4	3.00338E-4	2.74948E-4	2.52691E-4	2.37084E-4
825.361	0.00106	7.66761E-4	6.50117E-4	5.43115E-4	4.51675E-4	3.77534E-4	3.38376E-4	3.00286E-4	2.65247E-4	2.35276E-4	2.14467E-4
826.089	0.00105	7.77561E-4	6.57612E-4	5.42843E-4	4.35436E-4	3.54139E-4	3.1746E-4	2.85993E-4	2.64157E-4	2.45562E-4	2.32036E-4
826.817	0.00105	7.94392E-4	6.63109E-4	5.41882E-4	4.32057E-4	3.54552E-4	3.24316E-4	2.95061E-4	2.67639E-4	2.4232E-4	2.1995E-4
827.545	0.00103	7.80626E-4	6.35176E-4	5.1639E-4	4.23015E-4	3.54665E-4	3.17985E-4	2.82118E-4	2.47587E-4	2.23939E-4	2.13014E-4
828.273	0.00101	7.72057E-4	6.39829E-4	5.21727E-4	4.14805E-4	3.43336E-4	3.10622E-4	2.78897E-4	2.48428E-4	2.30175E-4	2.24452E-4
829.001	9.83126E-4	7.60201E-4	6.2939E-4	5.17479E-4	4.18298E-4	3.502E-4	3.11538E-4	2.77935E-4	2.49498E-4	2.30004E-4	2.18559E-4
829.729	9.7987E-4	7.60106E-4	6.19378E-4	5.03842E-4	4.02725E-4	3.3646E-4	2.9879E-4	2.70313E-4	2.5E-4	2.27168E-4	2.02196E-4
830.457	9.99581E-4	7.7515E-4	6.07504E-4	4.87173E-4	3.9041E-4	3.33091E-4	3.03847E-4	2.74296E-4	2.44335E-4	2.09828E-4	1.7185E-4
831.184	9.72321E-4	7.65989E-4	6.06844E-4	4.83245E-4	3.73903E-4	3.16859E-4	2.92075E-4	2.6167E-4	2.27139E-4	2.0602E-4	1.93014E-4
831.912	9.58728E-4	7.71472E-4	6.20827E-4	4.90391E-4	3.65567E-4	3.08284E-4	2.8697E-4	2.60745E-4	2.31292E-4	2.11631E-4	1.97065E-4
832.64	9.52633E-4	7.68928E-4	6.07894E-4	4.87786E-4	3.78445E-4	3.20547E-4	2.8585E-4	2.55827E-4	2.27897E-4	2.08853E-4	1.93766E-4
833.368	9.4398E-4	7.72512E-4	6.12894E-4	4.96988E-4	3.90066E-4	3.27356E-4	2.81259E-4	2.49354E-4	2.23455E-4	1.94093E-4	1.62879E-4
834.096	9.24854E-4	7.57926E-4	5.93114E-4	4.84339E-4	3.84673E-4	3.31015E-4	2.91857E-4	2.5461E-4	2.17539E-4	1.90128E-4	1.65677E-4
834.824	9.19104E-4	7.65608E-4	6.08352E-4	4.91041E-4	3.77345E-4	3.10139E-4	2.54624E-4	2.312E-4	2.17997E-4	1.90887E-4	1.59152E-4
835.552	9.32353E-4	7.52583E-4	5.68409E-4	4.6012E-4	3.57552E-4	3.13105E-4	2.80886E-4	2.41835E-4	2.00195E-4	1.72718E-4	1.48267E-4
836.28	9.20272E-4	7.4419E-4	5.63793E-4	4.62288E-4	3.6359E-4	3.00148E-4	2.4166E-4	2.09811E-4	1.83405E-4	1.71773E-4	1.62929E-4
837.008	9.65199E-4	7.65148E-4	5.60195E-4	4.569E-4	3.53848E-4	3.0635E-4	2.6521E-4	2.34487E-4	2.05034E-4	1.96601E-4	1.91399E-4
837.736	9.54174E-4	7.54122E-4	5.50201E-4	4.58585E-4	3.64726E-4	3.17845E-4	2.74227E-4	2.34861E-4	1.95251E-4	1.78726E-4	1.64679E-4
838.463	9.50365E-4	7.51235E-4	5.51599E-4	4.4676E-4	3.39354E-4	3.01781E-4	2.67085E-4	2.42273E-4	2.17898E-4	1.84094E-4	1.48718E-4
839.191	9.54601E-4	7.47174E-4	5.43382E-4	4.41849E-4	3.37829E-4	2.91303E-4	2.4471E-4	2.17689E-4	1.91283E-4	1.80326E-4	1.69795E-4
839.919	9.73092E-4	7.64283E-4	5.61977E-4	4.50527E-4	3.37433E-4	2.97277E-4	2.56136E-4	2.20274E-4	1.83712E-4	1.63572E-4	1.43964E-4
840.647	9.45634E-4	7.46044E-4	5.55007E-4	4.41196E-4	3.28052E-4	2.84994E-4	2.40894E-4	2.01241E-4	1.60934E-4	1.53825E-4	1.45499E-4
841.375	9.46422E-4	7.30237E-4	5.3044E-4	4.28906E-4	3.29427E-4	2.82498E-4	2.35141E-4	2.08375E-4	1.81659E-4	1.72519E-4	1.62671E-4
842.103	9.76976E-4	7.35439E-4	5.20524E-4	4.25602E-4	3.32642E-4	2.73134E-4	2.15361E-4	2.04952E-4	1.93313E-4	1.67415E-4	1.43702E-4
842.831	9.71404E-4	7.3125E-4	5.19237E-4	4.1062E-4	3.10349E-4	2.76482E-4	2.42266E-4	2.12031E-4	1.82067E-4	1.61248E-4	1.42706E-4
843.559	9.91676E-4	7.38154E-4	5.20655E-4	4.11566E-4	3.13404E-4	2.80021E-4	2.45151E-4	2.04507E-4	1.66533E-4	1.54346E-4	1.43565E-4
844.287	9.86449E-4	7.2463E-4	5.06919E-4	4.00191E-4	3.04581E-4	2.62006E-4	2.19206E-4	1.80048E-4	1.45475E-4	1.41921E-4	1.38497E-4
845.015	9.81508E-4	7.21072E-4	5.09883E-4	4.041E-4	3.08555E-4	2.53885E-4	2.03802E-4	1.8001E-4	1.5787E-4	1.45683E-4	1.3258E-4
845.742	9.89472E-4	7.14746E-4	5.01473E-4	4.00884E-4	3.09936E-4	2.51395E-4	1.99433E-4	1.77128E-4	1.54287E-4	1.30929E-4	1.12108E-4
846.47	9.96081E-4	7.07988E-4	4.90685E-4	3.85846E-4	2.94181E-4	2.39027E-4	1.87229E-4	1.49559E-4	1.18956E-4	1.14385E-4	1.07484E-4
847.198	9.76414E-4	7.01228E-4	4.95257E-4	3.85223E-4	2.94319E-4	2.47873E-4	2.05634E-4	1.77381E-4	1.51596E-4	1.34331E-4	1.18309E-4
847.926	9.83572E-4	6.98706E-4	4.93329E-4	3.8424E-4	2.90959E-4	2.29999E-4	1.79996E-4	1.59178E-4	1.40427E-4	1.27732E-4	1.17164E-4
848.654	9.85877E-4	6.9087E-4	4.86025E-4	3.76935E-4	2.87733E-4	2.33546E-4	1.87387E-4	1.60126E-4	1.35063E-4	1.15767E-4	9.79635E-5
849.382	9.81249E-4	6.85781E-4	4.86014E-4	3.75508E-4	2.84453E-4	2.23493E-4	1.72112E-4	1.4039E-4	1.19678E-4	1.21709E-4	1.15868E-4
850.11	9.76032E-4	6.73649E-4	4.72336E-4	3.53801E-4	2.64725E-4	2.15377E-4	1.76107E-4	1.54794E-4	1.3954E-4	1.35477E-4	1.24778E-4
850.838	9.84862E-4	6.65424E-4	4.70701E-4	3.65862E-4	2.79221E-4	2.14391E-4	1.67125E-4	1.47298E-4	1.33044E-4	1.27966E-4	1.17797E-4
851.566	9.8649E-4	6.63826E-4	4.67196E-4	3.50078E-4	2.66658E-4	2.18761E-4	1.78393E-4	1.48654E-4	1.32251E-4	1.35298E-4	1.25226E-4
852.294	9.98452E-4	6.85468E-4	4.95487E-4	3.73175E-4	2.88329E-4	2.38497E-4	1.98052E-4	1.69304E-4	1.47689E-4	1.35502E-4	1.22916E-4
853.021	0.001	6.66934E-4	4.8471E-4	3.7562E-4	3.00005E-4	2.52108E-4	2.08336E-4	1.69178E-4	1.46596E-4	1.43549E-4	1.32792E-4
853.749	0.00101	6.71E-4	4.86108E-4	3.63324E-4	2.83143E-4	2.34279E-4	1.99036E-4	1.77227E-4	1.57615E-4	1.4035E-4	1.2637E-4
854.477	9.99172E-4	6.56227E-4	4.80031E-4	3.63385E-4	2.87528E-4	2.3818E-4	2.02686E-4	1.7939E-4	1.58672E-4	1.40391E-4	1.23311E-4
855.205	9.96145E-4	6.52278E-4	4.79202E-4	3.57834E-4	2.82502E-4	2.33637E-4	1.92221E-4	1.56534E-4	1.32126E-4	1.174E-4	1.00766E-4
855.933	9.90686E-4	6.25615E-4	4.67264E-4	3.61952E-4	2.78139E-4	2.046E-4	1.53314E-4	1.17626E-4	1.05122E-4	1.10708E-4	9.86924E-5
856.661	9.89952E-4	6.25803E-4	4.64328E-4	3.45321E-4	2.65729E-4	2.03318E-4	1.67907E-4	1.49568E-4	1.30159E-4	1.09847E-4	9.82041E-5
857.389	9.75238E-4	6.13854E-4	4.52589E-4	3.2461E-4	2.53622E-4	2.04757E-4	1.74512E-4	1.54685E-4	1.34367E-4	1.13547E-4	9.74685E-5
858.117	9.82127E-4	6.1429E-4	4.65178E-4	3.44282E-4	2.68879E-4	2.08403E-4	1.67557E-4	1.3633E-4	1.16677E-4	1.03474E-4	9.22032E-5
858.845	9.67291E-4	5.87931E-4	4.42395E-4	3.18666E-4	2.50532E-4	1.98281E-4	1.57086E-4	1.20407E-4	1.01028E-4	9.0364E-5	7.92682E-5
859.573	9.66765E-4	5.68506E-4	4.31661E-4	3.10766E-4	2.50108E-4	2.04146E-4	1.62403E-4	1.21759E-4	9.90301E-5	8.43039E-5	7.89112E-5
860.301	9.6149E-4	5.9227E-4	4.52915E-4	3.19741E-4	2.49972E-4	1.92883E-4	1.6285E-4	1.42033E-4	1.31734E-4	1.25641E-4	1.10149E-4
861.028	9.41534E-4	5.62173E-4	4.38071E-4	3.13869E-4	2.4593E-4	1.86906E-4	1.54745E-4	1.30457E-4	1.14457E-4	1.01254E-4	8.06464E-5
861.756	9.2716E-4	5.23414E-4	4.24309E-4	3.22776E-4	2.58634E-4	1.98642E-4	1.62558E-4	1.32322E-4	1.20458E-4	1.14364E-4	9.19684E-5
862.484	9.51216E-4	5.59811E-4	4.37658E-4	3.12512E-4	2.5014E-4	1.93534E-4	1.63599E-4	1.39312E-4	1.19576E-4	1.00787E-4	8.96577E-5
863.212	9.30793E-4	5.38367E-4	4.27277E-4	3.13465E-4	2.4281E-4	1.74109E-4	1.43035E-4	1.18748E-4	1.02368E-4	8.76421E-5	7.49469E-5
863.94	9.21367E-4	5.40255E-4	4.05657E-4	2.6776E-4	2.15136E-4	1.65788E-4	1.43921E-4	1.26077E-4	1.0816E-4	8.98791E-5	7.84051E-5
864.668	9.09742E-4	5.27124E-4	4.20183E-4	3.10621E-4	2.38818E-4	1.66247E-4	1.33482E-4	1.05229E-4	1.00577E-4	1.00069E-4	8.01772E-5
865.396	9.1076E-4	5.25721E-4	4.07255E-4	2.85952E-4	2.33061E-4	1.78875E-4	1.36046E-4	9.34188E-5	8.62633E-5	8.42322E-5	7.85861E-5
866.124	9.0488E-4	5.25973E-4	4.0889E-4	2.9073E-4	2.39728E-4	1.87476E-4	1.53237E-4	1.19532E-4	1.11105E-4	1.0552E-4	9.48426E-5
866.852	8.98661E-4	5.40704E-4	4.11637E-4	2.83633E-4	2.34992E-4	1.8516E-4	1.50566E-4	1.1587E-4	9.88748E-5	8.3133E-5	7.72787E-5
867.58	8.69767E-4	5.09097E-4	4.00773E-4	2.9466E-4	2.48381E-4	2.00967E-4	1.57324E-4	1.12714E-4	1.00675E-4	9.05195E-5	7.69737E-5
868.307	8.71209E-4	5.09567E-4	4.01703E-4	2.96773E-4	2.41993E-4	1.85909E-4	1.45269E-4	1.03633E-4	1.04383E-4	1.06922E-4	8.38447E-5
869.035	8.75454E-4	5.31124E-4	4.05283E-4	2.86016E-4	2.35487E-4	1.841E-4	1.46847E-4	1.08681E-4	9.3389E-5	7.8155E-5	6.24142E-5
869.763	8.61971E-4	5.20929E-4	4.1491E-4	3.13001E-4	2.49249E-4	1.85116E-4	1.43992E-4	1.0199E-4	9.90164E-5	9.57627E-5	7.13879E-5
870.491	8.47688E-4	5.14201E-4	4.16939E-4	3.22099E-4	2.49374E-4	1.78211E-4	1.51601E-4	1.24836E-4	1.17897E-4	1.10244E-4	8.4346E-5
871.219	8.42282E-4	5.13328E-4	4.05464E-4	3.02044E-4	2.26958E-4	1.54819E-4	1.30144E-4	1.05631E-4	9.72045E-5	8.76974E-5	6.07835E-5
871.947	8.06242E-4	4.90021E-4	3.90916E-4	2.97751E-4	2.33998E-4	1.71927E-4	1.34673E-4	9.84629E-5	9.00366E-5	8.12813E-5	7.06173E-5
872.675	8.35898E-4	5.17472E-4	3.99468E-4	2.92584E-4	2.29776E-4	1.70541E-4	1.43931E-4	1.17925E-4	1.05037E-4	9.08999E-5	6.65251E-5
873.403	8.02496E-4	4.95394E-4	3.86147E-4	2.85816E-4	2.17341E-4	1.54143E-4	1.28501E-4	1.04388E-4	9.844E-5	9.14582E-5	7.67317E-5
874.131	8.01526E-4	5.07974E-4	3.96423E-4	2.95238E-4	2.26291E-4	1.61562E-4	1.23825E-4	8.98184E-5	8.83314E-5	8.46889E-5	6.59E-5
874.859	7.96416E-4	5.05895E-4	3.81899E-4	2.76671E-4	2.20947E-4	1.67258E-4	1.26617E-4	9.22588E-5	1.01181E-4	1.05561E-4	8.11864E-5
875.586	7.80196E-4	5.05826E-4	4.02112E-4	3.08374E-4	2.39427E-4	1.77289E-4	1.45357E-4	1.16178E-4	1.04778E-4	9.31438E-5	8.14642E-5
876.314	7.73977E-4	5.02159E-4	3.81389E-4	2.82176E-4	2.28812E-4	1.79114E-4	1.44764E-4	1.12995E-4	9.61426E-5	8.05657E-5	7.24407E-5
877.042	7.63762E-4	4.95708E-4	3.7125E-4	2.69933E-4	2.13264E-4	1.63141E-4	1.35564E-4	1.09298E-4	9.0463E-5	7.39169E-5	6.8331E-5
877.77	7.55855E-4	4.8889E-4	3.60284E-4	2.55161E-4	1.91409E-4	1.39728E-4	1.23762E-4	1.07704E-4	9.23382E-5	7.71065E-5	6.33956E-5
878.498	7.60014E-4	5.00767E-4	3.73083E-4	2.71402E-4	2.11428E-4	1.608E-4	1.35642E-4	1.12316E-4	9.64549E-5	7.96015E-5	6.03048E-5
879.226	7.44865E-4	4.93851E-4	3.70776E-4	2.75391E-4	2.20611E-4	1.71244E-4	1.35926E-4	1.05286E-4	9.04165E-5	7.55222E-5	6.13035E-5
879.954	7.2829E-4	4.85155E-4	3.6669E-4	2.74128E-4	2.16515E-4	1.68727E-4	1.43085E-4	1.15664E-4	8.44367E-5	6.00722E-5	5.65175E-5
880.682	7.15732E-4	4.78108E-4	3.6333E-4	2.72562E-4	2.11643E-4	1.62106E-4	1.3598E-4	1.094E-4	8.26342E-5	6.48298E-5	7.14313E-5
881.41	7.23455E-4	4.94953E-4	3.75566E-4	2.82776E-4	2.2044E-4	1.71686E-4	1.48463E-4	1.23208E-4	9.39633E-5	7.07673E-5	6.31502E-5
882.138	7.10806E-4	4.89496E-4	3.72874E-4	2.84485E-4	2.25927E-4	1.79014E-4	1.52405E-4	1.26298E-4	1.0201E-4	8.04526E-5	6.57261E-5
882.865	7.07767E-4	4.89957E-4	3.66882E-4	2.73103E-4	2.07934E-4	1.57182E-4	1.29605E-4	1.09348E-4	1.04391E-4	9.45789E-5	7.47743E-5
883.593	6.75935E-4	4.75984E-4	3.76418E-4	2.88052E-4	2.0966E-4	1.50732E-4	1.20735E-4	9.82302E-5	9.02996E-5	8.00017E-5	6.52753E-5
884.321	6.81673E-4	4.79967E-4	3.70259E-4	2.80246E-4	2.06577E-4	1.51856E-4	1.23311E-4	1.00116E-4	8.67333E-5	7.09824E-5	5.11779E-5
885.049	6.78153E-4	4.86676E-4	3.76508E-4	2.81213E-4	1.97155E-4	1.39958E-4	1.17219E-4	9.54593E-5	7.56327E-5	5.71908E-5	4.14487E-5
885.777	6.69914E-4	4.77766E-4	3.54231E-4	2.64099E-4	1.97985E-4	1.52703E-4	1.32383E-4	1.10003E-4	8.4724E-5	6.16007E-5	4.23039E-5
886.505	6.56035E-4	4.755E-4	3.64871E-4	2.79066E-4	2.09647E-4	1.5835E-4	1.27386E-4	1.05136E-4	9.57179E-5	8.49521E-5	7.22569E-5
887.233	6.32979E-4	4.68227E-4	3.73732E-4	2.91516E-4	2.1643E-4	1.60749E-4	1.2543E-4	9.82597E-5	8.23985E-5	6.92384E-5	6.00978E-5
887.961	6.47631E-4	4.83841E-4	3.78283E-4	2.94092E-4	2.21839E-4	1.6773E-4	1.31444E-4	1.02944E-4	8.46041E-5	7.1409E-5	6.53153E-5
888.689	6.45551E-4	4.7775E-4	3.5698E-4	2.72485E-4	2.07316E-4	1.64466E-4	1.42211E-4	1.23484E-4	1.09109E-4	9.18686E-5	7.10484E-5
889.417	6.21009E-4	4.61649E-4	3.45488E-4	2.64728E-4	2.01448E-4	1.58855E-4	1.34181E-4	1.15212E-4	1.0282E-4	8.36132E-5	5.61915E-5
890.144	6.4007E-4	4.85497E-4	3.66571E-4	2.79486E-4	2.06761E-4	1.54155E-4	1.17869E-4	9.85235E-5	9.75322E-5	8.44962E-5	5.75823E-5
890.872	6.13412E-4	4.71007E-4	3.6176E-4	2.80357E-4	2.10466E-4	1.53954E-4	1.07508E-4	8.17969E-5	7.73359E-5	6.53072E-5	4.49948E-5
891.6	6.16672E-4	4.76547E-4	3.64074E-4	2.79074E-4	2.0446E-4	1.55771E-4	1.25774E-4	1.01957E-4	8.41126E-5	6.40622E-5	4.17186E-5
892.328	6.10857E-4	4.5972E-4	3.30192E-4	2.5176E-4	1.92258E-4	1.52078E-4	1.24984E-4	1.09425E-4	1.04468E-4	9.02831E-5	6.69239E-5
893.056	6.29673E-4	4.83032E-4	3.52581E-4	2.67431E-4	1.9754E-4	1.57794E-4	1.37474E-4	1.14819E-4	9.00355E-5	7.20038E-5	6.03242E-5
893.784	5.93139E-4	4.64599E-4	3.49821E-4	2.65324E-4	1.89766E-4	1.41711E-4	1.10263E-4	9.00683E-5	7.91637E-5	6.94685E-5	6.08357E-5
894.512	6.19357E-4	4.83003E-4	3.55318E-4	2.72945E-4	2.03525E-4	1.53477E-4	1.14288E-4	9.31433E-5	8.6204E-5	7.34704E-5	5.56971E-5
895.24	6.02913E-4	4.81195E-4	3.65034E-4	2.82102E-4	2.07488E-4	1.58164E-4	1.22361E-4	9.9408E-5	8.6025E-5	7.47209E-5	6.50725E-5
895.968	6.09663E-4	4.85502E-4	3.62888E-4	2.72592E-4	1.89477E-4	1.47171E-4	1.25883E-4	1.10405E-4	9.90044E-5	8.46517E-5	6.7894E-5
896.696	6.05949E-4	4.79133E-4	3.50527E-4	2.71483E-4	2.0348E-4	1.62128E-4	1.33583E-4	1.08268E-4	8.49715E-5	6.92285E-5	5.90723E-5
897.423	6.10058E-4	4.81378E-4	3.49545E-4	2.69554E-4	2.00135E-4	1.57508E-4	1.27028E-4	1.06374E-4	9.19996E-5	7.80694E-5	6.43586E-5
898.151	6.09463E-4	4.79883E-4	3.47128E-4	2.65467E-4	1.93214E-4	1.48194E-4	1.14811E-4	9.6251E-5	8.68333E-5	7.55317E-5	6.28365E-5
898.879	6.2102E-4	4.94589E-4	3.6506E-4	2.80013E-4	2.02094E-4	1.57856E-4	1.27375E-4	1.01852E-4	7.90515E-5	6.63569E-5	6.02632E-5
899.607	6.10559E-4	4.84128E-4	3.546E-4	2.79998E-4	2.13885E-4	1.64689E-4	1.21629E-4	1.02876E-4	9.79194E-5	8.49008E-5	6.66197E-5
900.335	6.04802E-4	4.72073E-4	3.36091E-4	2.59719E-4	1.91716E-4	1.52278E-4	1.23249E-4	1.11732E-4	1.09749E-4	9.5546E-5	7.37102E-5
901.063	6.11862E-4	4.86781E-4	3.58636E-4	2.73567E-4	1.93287E-4	1.51349E-4	1.22804E-4	1.07533E-4	9.91063E-5	9.21923E-5	8.60986E-5
901.791	6.33634E-4	4.96405E-4	3.55814E-4	2.77521E-4	2.06213E-4	1.63539E-4	1.30156E-4	1.09546E-4	9.51719E-5	8.35683E-5	7.34121E-5
902.519	6.24633E-4	4.91903E-4	3.55921E-4	2.76793E-4	2.03124E-4	1.64187E-4	1.36126E-4	1.16103E-4	9.97456E-5	8.35772E-5	6.73273E-5
903.247	6.21112E-4	4.96481E-4	3.68796E-4	2.82392E-4	1.98806E-4	1.57219E-4	1.2819E-4	1.15323E-4	1.0987E-4	8.98669E-5	6.19374E-5
903.975	6.25236E-4	4.93856E-4	3.59258E-4	2.86103E-4	2.17628E-4	1.7227E-4	1.33081E-4	1.10853E-4	9.59833E-5	8.59972E-5	7.838E-5
904.702	6.21388E-4	4.84159E-4	3.43568E-4	2.71801E-4	2.04743E-4	1.59957E-4	1.20769E-4	9.73723E-5	8.05197E-5	7.39884E-5	7.2465E-5
905.43	6.21928E-4	4.8245E-4	3.39553E-4	2.55431E-4	1.74206E-4	1.45388E-4	1.30389E-4	1.06301E-4	7.80477E-5	6.59335E-5	6.13632E-5
906.158	6.25423E-4	4.90894E-4	3.53068E-4	2.70671E-4	1.9039E-4	1.52824E-4	1.25731E-4	1.07179E-4	9.18136E-5	8.28708E-5	7.67771E-5
906.886	6.18491E-4	4.77662E-4	3.33383E-4	2.53256E-4	1.75337E-4	1.41687E-4	1.18464E-4	9.89629E-5	8.06233E-5	7.63893E-5	7.84205E-5
907.614	6.20121E-4	4.70294E-4	3.16796E-4	2.47227E-4	1.80642E-4	1.44532E-4	1.15019E-4	9.49133E-5	7.80607E-5	6.56421E-5	5.49781E-5
908.342	6.12259E-4	4.7683E-4	3.38083E-4	2.64492E-4	1.92239E-4	1.56897E-4	1.29319E-4	1.06586E-4	8.52722E-5	6.87548E-5	5.40283E-5
909.07	6.177E-4	4.78221E-4	3.35325E-4	2.63372E-4	1.92536E-4	1.47575E-4	1.07418E-4	9.1942E-5	8.50027E-5	6.94707E-5	5.0174E-5
909.798	6.08787E-4	4.75158E-4	3.38254E-4	2.6159E-4	1.85088E-4	1.56265E-4	1.36912E-4	1.05068E-4	6.83891E-5	5.76414E-5	5.71336E-5
910.526	6.04371E-4	4.67142E-4	3.26551E-4	2.65902E-4	2.05928E-4	1.69472E-4	1.37057E-4	1.0848E-4	8.07224E-5	6.93894E-5	6.43113E-5
911.254	6.01728E-4	4.5955E-4	3.13888E-4	2.59016E-4	2.04709E-4	1.50989E-4	9.63185E-5	8.77939E-5	9.42376E-5	8.29201E-5	6.4639E-5
911.981	5.91968E-4	4.60588E-4	3.25989E-4	2.61306E-4	1.96137E-4	1.53156E-4	1.13483E-4	9.43559E-5	8.14686E-5	6.88639E-5	5.61687E-5
912.709	5.95918E-4	4.62288E-4	3.25385E-4	2.58278E-4	1.90275E-4	1.57052E-4	1.29475E-4	1.06591E-4	8.4782E-5	6.20999E-5	3.87407E-5
913.437	6.04531E-4	4.51104E-4	2.93918E-4	2.36626E-4	1.78541E-4	1.52608E-4	1.31804E-4	1.09012E-4	8.52197E-5	6.53403E-5	4.65513E-5
914.165	5.89508E-4	4.4418E-4	2.95292E-4	2.38411E-4	1.80326E-4	1.45193E-4	1.13261E-4	9.20724E-5	7.37328E-5	6.41795E-5	5.7578E-5
914.893	5.94516E-4	4.56837E-4	3.15917E-4	2.60141E-4	2.03E-4	1.61976E-4	1.22787E-4	9.85054E-5	7.81831E-5	6.36934E-5	5.09981E-5
915.621	5.79536E-4	4.44106E-4	3.05751E-4	2.50436E-4	1.93767E-4	1.5123E-4	1.10106E-4	9.75868E-5	9.31258E-5	8.49024E-5	7.5254E-5
916.349	5.9411E-4	4.43833E-4	2.90651E-4	2.4179E-4	1.91733E-4	1.52591E-4	1.1437E-4	9.91529E-5	9.02309E-5	7.86328E-5	6.59376E-5
917.077	5.6406E-4	4.3448E-4	3.02438E-4	2.42514E-4	1.81123E-4	1.49559E-4	1.21981E-4	1.06465E-4	9.40739E-5	7.97306E-5	6.44963E-5
917.805	5.73148E-4	4.40418E-4	3.05405E-4	2.52395E-4	1.98088E-4	1.62154E-4	1.28287E-4	1.11827E-4	9.99315E-5	7.81781E-5	5.27877E-5
918.533	5.70327E-4	4.39396E-4	3.06322E-4	2.52852E-4	1.98072E-4	1.6376E-4	1.31828E-4	1.0739E-4	8.45894E-5	6.84424E-5	5.42237E-5
919.26	5.68138E-4	4.41707E-4	3.13279E-4	2.6073E-4	2.06895E-4	1.59093E-4	1.11195E-4	8.95014E-5	7.46314E-5	6.79799E-5	6.39175E-5
919.988	5.51011E-4	4.29079E-4	3.05125E-4	2.4428E-4	1.81944E-4	1.43815E-4	1.08496E-4	8.18213E-5	5.7038E-5	5.89335E-5	6.95975E-5
920.716	5.49267E-4	4.28685E-4	3.06083E-4	2.43394E-4	1.79169E-4	1.53628E-4	1.33308E-4	1.102E-4	8.5912E-5	6.52621E-5	4.54576E-5
921.444	5.61479E-4	4.41797E-4	3.2014E-4	2.60677E-4	1.99758E-4	1.63466E-4	1.30083E-4	1.10341E-4	9.39838E-5	6.80861E-5	3.86331E-5
922.172	5.52507E-4	4.37324E-4	3.20013E-4	2.49027E-4	1.76302E-4	1.4055E-4	1.09586E-4	9.22658E-5	7.83872E-5	6.74483E-5	5.72921E-5
922.9	5.27006E-4	4.04175E-4	2.79345E-4	2.2864E-4	1.76694E-4	1.48119E-4	1.22477E-4	1.00917E-4	8.00987E-5	6.78338E-5	5.81855E-5
923.628	5.19131E-4	4.00799E-4	2.80415E-4	2.2971E-4	1.77764E-4	1.44618E-4	1.13654E-4	1.05471E-4	1.03488E-4	8.53012E-5	6.14342E-5
924.356	5.31668E-4	4.05237E-4	2.76529E-4	2.28129E-4	1.78544E-4	1.36207E-4	9.41157E-5	8.80523E-5	9.20176E-5	7.38343E-5	4.79361E-5
925.084	5.26279E-4	4.11097E-4	2.93668E-4	2.49416E-4	2.04081E-4	1.61474E-4	1.18414E-4	1.0253E-4	9.41042E-5	7.88804E-5	6.11071E-5
925.812	5.02244E-4	3.9516E-4	2.8582E-4	2.48944E-4	2.11165E-4	1.76536E-4	1.41702E-4	1.19203E-4	9.98725E-5	8.4536E-5	7.03174E-5
926.539	5.08699E-4	3.92166E-4	2.72925E-4	2.31439E-4	1.88938E-4	1.51596E-4	1.14342E-4	1.01841E-4	9.63891E-5	8.90416E-5	8.09166E-5
927.267	5.00128E-4	3.98893E-4	2.95179E-4	2.31035E-4	1.65394E-4	1.34061E-4	1.07935E-4	9.29634E-5	8.10675E-5	7.50328E-5	7.09703E-5
927.995	5.12939E-4	4.08555E-4	3.01613E-4	2.42328E-4	1.81881E-4	1.46707E-4	1.15259E-4	1.01254E-4	9.23316E-5	7.92924E-5	6.45659E-5
928.723	5.02272E-4	4.07786E-4	3.10986E-4	2.47021E-4	1.81852E-4	1.47444E-4	1.17931E-4	9.45926E-5	7.27833E-5	5.23054E-5	3.1993E-5
929.451	4.8987E-4	3.79637E-4	2.66703E-4	2.22308E-4	1.77918E-4	1.34162E-4	8.96516E-5	7.7146E-5	7.46677E-5	7.10775E-5	6.7015E-5
930.179	4.93995E-4	3.81062E-4	2.65362E-4	2.22341E-4	1.79839E-4	1.48718E-4	1.19206E-4	9.79967E-5	7.91614E-5	6.85538E-5	6.09366E-5
930.907	5.08205E-4	4.04271E-4	2.9779E-4	2.40651E-4	1.8351E-4	1.49873E-4	1.20361E-4	1.10804E-4	1.0783E-4	9.00489E-5	6.61819E-5
931.635	4.84867E-4	3.68785E-4	2.49859E-4	2.30824E-4	2.14768E-4	1.75471E-4	1.30477E-4	1.1028E-4	9.83836E-5	9.46419E-5	9.41341E-5
932.363	4.85947E-4	3.71665E-4	2.54582E-4	2.3271E-4	2.14292E-4	1.69287E-4	1.17519E-4	1.05802E-4	1.08281E-4	1.05447E-4	1.00369E-4
933.091	4.57563E-4	3.61728E-4	2.63544E-4	2.33032E-4	2.0517E-4	1.70997E-4	1.34711E-4	1.21426E-4	1.16469E-4	1.0091E-4	8.05972E-5
933.818	4.64503E-4	3.70017E-4	2.73217E-4	2.31317E-4	1.91649E-4	1.57931E-4	1.25032E-4	1.03959E-4	8.71059E-5	8.47926E-5	8.88551E-5
934.546	4.71647E-4	3.79861E-4	2.85826E-4	2.34527E-4	1.84942E-4	1.56389E-4	1.32682E-4	1.10218E-4	8.79135E-5	7.33946E-5	6.22228E-5
935.274	4.52299E-4	3.67262E-4	2.80141E-4	2.4009E-4	2.02783E-4	1.78077E-4	1.56305E-4	1.36118E-4	1.16292E-4	9.11828E-5	6.32533E-5
936.002	4.64401E-4	3.73514E-4	2.80401E-4	2.40686E-4	2.04795E-4	1.80255E-4	1.58483E-4	1.41361E-4	1.25996E-4	1.09834E-4	9.30762E-5
936.73	4.92464E-4	3.93929E-4	2.9298E-4	2.5243E-4	2.17012E-4	1.77355E-4	1.35747E-4	1.26391E-4	1.31348E-4	1.19624E-4	9.93114E-5
937.458	4.61468E-4	3.62933E-4	2.61983E-4	2.32427E-4	2.10231E-4	1.80639E-4	1.48223E-4	1.28959E-4	1.15576E-4	1.08688E-4	1.05134E-4
938.186	4.66674E-4	3.69939E-4	2.70833E-4	2.4147E-4	2.20219E-4	1.95613E-4	1.69487E-4	1.40515E-4	1.09784E-4	1.02259E-4	1.07337E-4
938.914	5.00585E-4	4.016E-4	3.0019E-4	2.51382E-4	2.0888E-4	1.81351E-4	1.58611E-4	1.32433E-4	1.0418E-4	8.75734E-5	7.74172E-5
939.642	4.8588E-4	3.89145E-4	2.9004E-4	2.50886E-4	2.2019E-4	2.01523E-4	1.87008E-4	1.55689E-4	1.15045E-4	9.71508E-5	9.25806E-5
940.37	5.02894E-4	4.03009E-4	3.00677E-4	2.55079E-4	2.18244E-4	1.93894E-4	1.74058E-4	1.49001E-4	1.20748E-4	1.01586E-4	8.78756E-5
941.097	4.97018E-4	3.93534E-4	2.87514E-4	2.58883E-4	2.44244E-4	2.14942E-4	1.7914E-4	1.50786E-4	1.26498E-4	1.07807E-4	9.25722E-5
941.825	5.04413E-4	4.02278E-4	2.97641E-4	2.63056E-4	2.42277E-4	2.10693E-4	1.73923E-4	1.52375E-4	1.39984E-4	1.17537E-4	8.80843E-5
942.553	5.06833E-4	4.06948E-4	3.04616E-4	2.67045E-4	2.43433E-4	2.16045E-4	1.86532E-4	1.65124E-4	1.48767E-4	1.30475E-4	1.10671E-4
943.281	5.26346E-4	4.2322E-4	3.17661E-4	2.7761E-4	2.53053E-4	2.19314E-4	1.80609E-4	1.60013E-4	1.51587E-4	1.40467E-4	1.27264E-4
944.009	5.30163E-4	4.24961E-4	3.17559E-4	2.73746E-4	2.46356E-4	2.14965E-4	1.81098E-4	1.59245E-4	1.45862E-4	1.32623E-4	1.1942E-4
944.737	5.26481E-4	4.24471E-4	3.21217E-4	2.77492E-4	2.50575E-4	2.25894E-4	2.02187E-4	1.74024E-4	1.42301E-4	1.21616E-4	1.09937E-4
945.465	5.52685E-4	4.47197E-4	3.39794E-4	2.93532E-4	2.66142E-4	2.34288E-4	1.99453E-4	1.74399E-4	1.57051E-4	1.40052E-4	1.23295E-4
946.193	5.68888E-4	4.58159E-4	3.43381E-4	2.98094E-4	2.76371E-4	2.45315E-4	2.08061E-4	1.82974E-4	1.68104E-4	1.55181E-4	1.44009E-4
946.921	5.88565E-4	4.79032E-4	3.64255E-4	3.13032E-4	2.8517E-4	2.51005E-4	2.123E-4	1.86705E-4	1.72826E-4	1.593E-4	1.46097E-4
947.649	6.0433E-4	4.95559E-4	3.8032E-4	3.28803E-4	3.0283E-4	2.66236E-4	2.21725E-4	1.89361E-4	1.68543E-4	1.52235E-4	1.40556E-4
948.376	6.39932E-4	5.2183E-4	3.91841E-4	3.33586E-4	3.06668E-4	2.72116E-4	2.31476E-4	1.99935E-4	1.77631E-4	1.57968E-4	1.41211E-4
949.104	6.49322E-4	5.2792E-4	3.90555E-4	3.24894E-4	2.93254E-4	2.60744E-4	2.27361E-4	1.98327E-4	1.7404E-4	1.54395E-4	1.40176E-4
949.832	6.69752E-4	5.50397E-4	4.09345E-4	3.37994E-4	3.02576E-4	2.66249E-4	2.28995E-4	1.97253E-4	1.71974E-4	1.53664E-4	1.44016E-4
950.56	6.83159E-4	5.70554E-4	4.31345E-4	3.56843E-4	3.18592E-4	2.77165E-4	2.32655E-4	1.96888E-4	1.72105E-4	1.56017E-4	1.51447E-4
951.288	7.00502E-4	5.96259E-4	4.57051E-4	3.69551E-4	3.13354E-4	2.68463E-4	2.3508E-4	2.0723E-4	1.86908E-4	1.69696E-4	1.57001E-4
952.016	7.49542E-4	6.40162E-4	4.81594E-4	3.86303E-4	3.32939E-4	2.87682E-4	2.51396E-4	2.18295E-4	1.90042E-4	1.67089E-4	1.52363E-4
952.744	7.62924E-4	6.64102E-4	5.06455E-4	4.05818E-4	3.46315E-4	2.96026E-4	2.56837E-4	2.19831E-4	1.86621E-4	1.62095E-4	1.51939E-4
953.472	7.87693E-4	6.95401E-4	5.33606E-4	4.23773E-4	3.54826E-4	2.95159E-4	2.47745E-4	2.06185E-4	1.74958E-4	1.52763E-4	1.46669E-4
954.2	8.02237E-4	7.18964E-4	5.5302E-4	4.32887E-4	3.52134E-4	2.83055E-4	2.30803E-4	1.90403E-4	1.72063E-4	1.56274E-4	1.4561E-4
954.928	8.25799E-4	7.58003E-4	5.91137E-4	4.60595E-4	3.64259E-4	2.87038E-4	2.39625E-4	1.98039E-4	1.68795E-4	1.47823E-4	1.44268E-4
955.655	8.58987E-4	8.03215E-4	6.29435E-4	4.90426E-4	3.87478E-4	3.02994E-4	2.50258E-4	2.04771E-4	1.76023E-4	1.54413E-4	1.49335E-4
956.383	8.74611E-4	8.34426E-4	6.54654E-4	5.0915E-4	4.02896E-4	3.13371E-4	2.55797E-4	2.04409E-4	1.69216E-4	1.41914E-4	1.34805E-4
957.111	8.9727E-4	8.75149E-4	6.91228E-4	5.34173E-4	4.11391E-4	3.07331E-4	2.42983E-4	1.8766E-4	1.5792E-4	1.35444E-4	1.33413E-4
957.839	9.24769E-4	9.22357E-4	7.32905E-4	5.65617E-4	4.30084E-4	3.13313E-4	2.41225E-4	1.80957E-4	1.5766E-4	1.4E-4	1.4E-4
958.567	9.29226E-4	9.50667E-4	7.65824E-4	5.95296E-4	4.48429E-4	3.2095E-4	2.45475E-4	1.81811E-4	1.60002E-4	1.41934E-4	1.37363E-4
959.295	9.46998E-4	9.95158E-4	7.96947E-4	6.13127E-4	4.56343E-4	3.20472E-4	2.479E-4	1.84113E-4	1.56851E-4	1.34892E-4	1.34384E-4
960.023	9.50669E-4	0.00103	8.31582E-4	6.4138E-4	4.65707E-4	3.13658E-4	2.43021E-4	1.80492E-4	1.57196E-4	1.37612E-4	1.35581E-4
960.751	9.57405E-4	0.00106	8.59557E-4	6.63592E-4	4.8414E-4	3.23467E-4	2.39767E-4	1.65027E-4	1.41731E-4	1.22344E-4	1.24375E-4
961.479	9.62262E-4	0.0011	8.97979E-4	6.95687E-4	5.0443E-4	3.31811E-4	2.49563E-4	1.7399E-4	1.46728E-4	1.22404E-4	1.18341E-4
962.207	9.49603E-4	0.00112	9.17209E-4	7.16535E-4	5.1725E-4	3.35043E-4	2.53762E-4	1.76665E-4	1.41473E-4	1.11008E-4	1.19133E-4
962.934	9.45713E-4	0.00115	9.43985E-4	7.39432E-4	5.38258E-4	3.49926E-4	2.6042E-4	1.74818E-4	1.426E-4	1.1346E-4	1.18031E-4
963.662	9.38452E-4	0.00117	9.6548E-4	7.56956E-4	5.55782E-4	3.63571E-4	2.6826E-4	1.76097E-4	1.50322E-4	1.26274E-4	1.29828E-4
964.39	9.40795E-4	0.00122	9.98682E-4	7.77796E-4	5.61982E-4	3.54422E-4	2.73142E-4	1.92129E-4	1.53467E-4	1.16134E-4	1.18673E-4
965.118	9.19925E-4	0.00122	0.001	7.73808E-4	5.57049E-4	3.44379E-4	2.59228E-4	1.73209E-4	1.38017E-4	1.03328E-4	1.15007E-4
965.846	9.0825E-4	0.00125	0.00101	7.76058E-4	5.58827E-4	3.41723E-4	2.56088E-4	1.68356E-4	1.33441E-4	9.8063E-5	1.19899E-4
966.574	8.88346E-4	0.00126	0.00101	7.65044E-4	5.53008E-4	3.37131E-4	2.50044E-4	1.60825E-4	1.20533E-4	8.09247E-5	9.14134E-5
967.302	8.36947E-4	0.00124	0.001	7.64631E-4	5.54956E-4	3.40146E-4	2.48181E-4	1.56483E-4	1.27663E-4	1.02273E-4	1.08244E-4
968.03	8.2756E-4	0.00127	9.99886E-4	7.28774E-4	5.35156E-4	3.36795E-4	2.45032E-4	1.56804E-4	1.18205E-4	8.36744E-5	8.94495E-5
968.758	8.08916E-4	0.00129	0.00101	7.1782E-4	5.21368E-4	3.20104E-4	2.3888E-4	1.66513E-4	1.30359E-4	9.83674E-5	1.03657E-4
969.486	7.62064E-4	0.00125	9.58216E-4	6.5645E-4	4.80766E-4	3.03692E-4	2.22325E-4	1.51445E-4	1.30391E-4	1.17696E-4	1.14675E-4
970.213	7.2388E-4	0.00122	9.11233E-4	5.99077E-4	4.41188E-4	2.88788E-4	2.26619E-4	1.7854E-4	1.44187E-4	1.12196E-4	9.03349E-5
970.941	6.98864E-4	0.00121	8.84929E-4	5.52467E-4	3.88839E-4	2.38375E-4	1.86334E-4	1.54611E-4	1.38919E-4	1.27239E-4	1.02298E-4
971.669	6.5599E-4	0.00117	8.48633E-4	5.20421E-4	3.74886E-4	2.52482E-4	2.03484E-4	1.73249E-4	1.52712E-4	1.34939E-4	1.03142E-4
972.397	6.40232E-4	0.00113	8.06305E-4	4.61564E-4	3.36327E-4	2.50693E-4	1.97467E-4	1.53848E-4	1.2998E-4	1.13223E-4	1.02108E-4
973.125	6.0341E-4	0.00107	7.51092E-4	3.73293E-4	2.62484E-4	2.15071E-4	1.71942E-4	1.29811E-4	1.06195E-4	9.0453E-5	7.31341E-5
973.853	6.01724E-4	0.00104	7.23517E-4	3.18328E-4	2.0267E-4	1.73158E-4	1.37018E-4	9.73648E-5	9.92996E-5	1.22658E-4	1.0219E-4
974.581	5.89837E-4	9.9455E-4	7.02682E-4	2.96549E-4	1.71246E-4	1.48023E-4	1.15309E-4	7.71434E-5	6.86948E-5	7.78352E-5	6.72163E-5
975.309	5.63624E-4	9.31E-4	6.59712E-4	2.48384E-4	1.22337E-4	1.21369E-4	1.07635E-4	8.58254E-5	8.32976E-5	9.39614E-5	7.87946E-5

## Sheet: Fig.4b
0	0	0.05	0.10123	0.15371	0.20747	0.26255	0.31898	0.3768	0.43603	0.49671	0.55888
724.911	1.44158E-4	2.10681E-4	2.94862E-4	3.82784E-4	3.7396E-4	3.60174E-4	3.31392E-4	3.03483E-4	2.81095E-4	2.61948E-4	2.48522E-4
725.639	2.12057E-4	2.91274E-4	3.78409E-4	4.65592E-4	4.45823E-4	4.24316E-4	3.92869E-4	3.62509E-4	3.36845E-4	3.19385E-4	3.13231E-4
726.367	2.37338E-4	3.16244E-4	4.04603E-4	4.87041E-4	4.74555E-4	4.59542E-4	4.33425E-4	4.05707E-4	3.75128E-4	3.54231E-4	3.44162E-4
727.095	2.5273E-4	3.40784E-4	4.33205E-4	5.12719E-4	4.95551E-4	4.76506E-4	4.51988E-4	4.27282E-4	4.0271E-4	3.84283E-4	3.71416E-4
727.823	2.72642E-4	3.67481E-4	4.54824E-4	5.24839E-4	5.13394E-4	4.98644E-4	4.75725E-4	4.51814E-4	4.26696E-4	4.03875E-4	3.82616E-4
728.551	2.92232E-4	3.84672E-4	4.67444E-4	5.30364E-4	5.27763E-4	5.1596E-4	4.8558E-4	4.60033E-4	4.40376E-4	4.2158E-4	4.03119E-4
729.279	3.06667E-4	3.9569E-4	4.83032E-4	5.42502E-4	5.34178E-4	5.18373E-4	4.90657E-4	4.64551E-4	4.39979E-4	4.20438E-4	4.03096E-4
730.006	3.26471E-4	4.22028E-4	5.00739E-4	5.48115E-4	5.3719E-4	5.17978E-4	4.8813E-4	4.64052E-4	4.44394E-4	4.29005E-4	4.15019E-4
730.734	3.19629E-4	4.14507E-4	4.98296E-4	5.48214E-4	5.48734E-4	5.33363E-4	5.01383E-4	4.77065E-4	4.57407E-4	4.41483E-4	4.26378E-4
731.462	3.25718E-4	4.19562E-4	5.08429E-4	5.57455E-4	5.60576E-4	5.47857E-4	5.2174E-4	4.94338E-4	4.65944E-4	4.44683E-4	4.24827E-4
732.19	3.20419E-4	4.09439E-4	5.05923E-4	5.54169E-4	5.58331E-4	5.4892E-4	5.30265E-4	5.01059E-4	4.67204E-4	4.52923E-4	4.41578E-4
732.918	3.34034E-4	4.27044E-4	5.19972E-4	5.63794E-4	5.72118E-4	5.564E-4	5.27619E-4	4.98679E-4	4.69192E-4	4.53833E-4	4.39907E-4
733.646	3.51105E-4	4.40685E-4	5.2752E-4	5.66875E-4	5.79361E-4	5.62527E-4	5.33213E-4	5.0069E-4	4.66835E-4	4.52678E-4	4.39648E-4
734.374	3.64828E-4	4.52648E-4	5.3796E-4	5.74695E-4	5.90303E-4	5.67204E-4	5.31493E-4	5.00818E-4	4.70708E-4	4.58695E-4	4.46682E-4
735.102	3.69923E-4	4.57086E-4	5.45953E-4	5.81469E-4	5.99678E-4	5.68365E-4	5.25192E-4	4.99252E-4	4.75248E-4	4.64873E-4	4.53035E-4
735.83	3.83185E-4	4.62643E-4	5.41861E-4	5.81372E-4	6.12066E-4	5.81407E-4	5.409E-4	5.05064E-4	4.73263E-4	4.75448E-4	4.71314E-4
736.558	3.96961E-4	4.69634E-4	5.4225E-4	5.79358E-4	6.11613E-4	5.88901E-4	5.60884E-4	5.21976E-4	4.8854E-4	4.85809E-4	4.78987E-4
737.285	3.987E-4	4.80806E-4	5.63579E-4	5.96753E-4	6.26407E-4	5.92314E-4	5.56519E-4	5.25072E-4	4.97281E-4	4.84722E-4	4.70669E-4
738.013	3.84477E-4	4.74153E-4	5.66066E-4	5.98838E-4	6.28951E-4	5.97216E-4	5.646E-4	5.30488E-4	5.01682E-4	4.89123E-4	4.72981E-4
738.741	3.96404E-4	4.78684E-4	5.61454E-4	6.03602E-4	6.39753E-4	6.01775E-4	5.63132E-4	5.24757E-4	4.93744E-4	4.80093E-4	4.65733E-4
739.469	4.13758E-4	4.91577E-4	5.6736E-4	6.04937E-4	6.33196E-4	5.9834E-4	5.63927E-4	5.33014E-4	5.08488E-4	4.95929E-4	4.82639E-4
740.197	4.06732E-4	4.9496E-4	5.7749E-4	6.15576E-4	6.40576E-4	6.0676E-4	5.73391E-4	5.42478E-4	5.18671E-4	5.05566E-4	4.85615E-4
740.925	3.99587E-4	4.96737E-4	5.84882E-4	6.29569E-4	6.54683E-4	6.16185E-4	5.77935E-4	5.41159E-4	5.16539E-4	5.0671E-4	4.89206E-4
741.653	4.02473E-4	4.93179E-4	5.74473E-4	6.23731E-4	6.49521E-4	6.17265E-4	5.83318E-4	5.47075E-4	5.24623E-4	5.15887E-4	4.99682E-4
742.381	4.19114E-4	5.11307E-4	5.91773E-4	6.43062E-4	6.64413E-4	6.27996E-4	5.88801E-4	5.46162E-4	5.28795E-4	5.32071E-4	5.11276E-4
743.109	4.35923E-4	5.16221E-4	5.88572E-4	6.45447E-4	6.66773E-4	6.33477E-4	5.97988E-4	5.60146E-4	5.40778E-4	5.33679E-4	5.11842E-4
743.837	4.32967E-4	5.16734E-4	5.92812E-4	6.57304E-4	6.80627E-4	6.53054E-4	6.14255E-4	5.65221E-4	5.43446E-4	5.36348E-4	5.14981E-4
744.564	4.2939E-4	5.16627E-4	5.95911E-4	6.65988E-4	6.87992E-4	6.6198E-4	6.23774E-4	5.76339E-4	5.55237E-4	5.45408E-4	5.19575E-4
745.292	4.42161E-4	5.25432E-4	6.04069E-4	6.78717E-4	6.94218E-4	6.61963E-4	6.25107E-4	5.85133E-4	5.66175E-4	5.54162E-4	5.28771E-4
746.02	4.51846E-4	5.35117E-4	6.10433E-4	6.80511E-4	6.92958E-4	6.67986E-4	6.24932E-4	5.72699E-4	5.60294E-4	5.5811E-4	5.29964E-4
746.748	4.54631E-4	5.50294E-4	6.24697E-4	6.87666E-4	6.86909E-4	6.53093E-4	6.11001E-4	5.65165E-4	5.48515E-4	5.37048E-4	5.15247E-4
747.476	4.63814E-4	5.55016E-4	6.35429E-4	7.12108E-4	7.03231E-4	6.59531E-4	6.16831E-4	5.73659E-4	5.65185E-4	5.59972E-4	5.34854E-4
748.204	4.63624E-4	5.51852E-4	6.37617E-4	7.23944E-4	7.13766E-4	6.73707E-4	6.3784E-4	6.0213E-4	5.85443E-4	5.68891E-4	5.44319E-4
748.932	4.68683E-4	5.53441E-4	6.40601E-4	7.29976E-4	7.18769E-4	6.84953E-4	6.42747E-4	5.98509E-4	5.86933E-4	5.73435E-4	5.46132E-4
749.66	4.87863E-4	5.65186E-4	6.48332E-4	7.34152E-4	7.18291E-4	6.87076E-4	6.41218E-4	5.9462E-4	5.8396E-4	5.70216E-4	5.42913E-4
750.388	4.85144E-4	5.62467E-4	6.56319E-4	7.53819E-4	7.29894E-4	6.95558E-4	6.48921E-4	6.04429E-4	5.975E-4	5.8516E-4	5.54035E-4
751.115	4.8774E-4	5.7349E-4	6.593E-4	7.47151E-4	7.18163E-4	6.85762E-4	6.48304E-4	6.13281E-4	5.99956E-4	5.82355E-4	5.53414E-4
751.843	4.9715E-4	5.88109E-4	6.71876E-4	7.5419E-4	7.27784E-4	6.98572E-4	6.44466E-4	5.99094E-4	5.99627E-4	5.89389E-4	5.54988E-4
752.571	5.14905E-4	5.98107E-4	6.88318E-4	7.69887E-4	7.31802E-4	6.92297E-4	6.48596E-4	6.12463E-4	6.05534E-4	5.88484E-4	5.52991E-4
753.299	5.30437E-4	6.04536E-4	6.91773E-4	7.64217E-4	7.28163E-4	6.91108E-4	6.5261E-4	6.21143E-4	6.10483E-4	5.89487E-4	5.52902E-4
754.027	5.44623E-4	6.10923E-4	7.02125E-4	7.70733E-4	7.31124E-4	6.91008E-4	6.51469E-4	6.20651E-4	6.09991E-4	5.86918E-4	5.48148E-4
754.755	5.39323E-4	6.14624E-4	7.26148E-4	8.02894E-4	7.59731E-4	7.14088E-4	6.63624E-4	6.26969E-4	6.15776E-4	5.95187E-4	5.64608E-4
755.483	5.41916E-4	6.23802E-4	7.29379E-4	7.95015E-4	7.56421E-4	7.14501E-4	6.66639E-4	6.31292E-4	6.14769E-4	5.92581E-4	5.65279E-4
756.211	5.49961E-4	6.43702E-4	7.47296E-4	8.01518E-4	7.55308E-4	7.0801E-4	6.59627E-4	6.26499E-4	6.12108E-4	5.96947E-4	5.81112E-4
756.939	5.46339E-4	6.43544E-4	7.50608E-4	8.02914E-4	7.66352E-4	7.24694E-4	6.76311E-4	6.46168E-4	6.34442E-4	6.05815E-4	5.665E-4
757.667	5.48238E-4	6.47621E-4	7.55676E-4	8.00418E-4	7.62333E-4	7.17439E-4	6.64894E-4	6.38396E-4	6.33599E-4	6.10786E-4	5.78569E-4
758.394	5.54728E-4	6.62526E-4	7.77024E-4	8.13818E-4	7.68115E-4	7.22688E-4	6.77427E-4	6.49595E-4	6.33605E-4	6.1329E-4	5.90903E-4
759.122	5.51127E-4	6.53614E-4	7.70096E-4	8.08509E-4	7.79564E-4	7.37442E-4	6.84897E-4	6.55196E-4	6.3814E-4	6.15699E-4	5.91127E-4
759.85	5.47315E-4	6.51796E-4	7.71747E-4	8.05853E-4	7.79954E-4	7.35733E-4	6.79547E-4	6.52597E-4	6.38739E-4	6.11911E-4	5.81332E-4
760.578	5.67846E-4	6.66564E-4	7.72141E-4	7.98402E-4	7.80121E-4	7.35713E-4	6.77446E-4	6.53902E-4	6.42709E-4	6.12425E-4	5.78024E-4
761.306	5.6977E-4	6.70564E-4	7.81097E-4	7.99025E-4	7.75666E-4	7.28702E-4	6.71475E-4	6.47942E-4	6.33551E-4	6.00524E-4	5.6535E-4
762.034	5.7426E-4	6.81305E-4	7.95804E-4	8.04151E-4	7.75714E-4	7.26796E-4	6.7061E-4	6.46698E-4	6.29109E-4	6.0149E-4	5.7333E-4
762.762	6.02066E-4	7.04334E-4	8.07928E-4	8.03973E-4	7.71981E-4	7.24487E-4	6.72462E-4	6.52742E-4	6.37285E-4	6.01933E-4	5.68034E-4
763.49	6.02368E-4	7.0595E-4	8.11031E-4	8.04626E-4	7.77713E-4	7.32254E-4	6.82831E-4	6.6265E-4	6.44295E-4	6.1658E-4	5.87849E-4
764.218	6.09717E-4	7.08796E-4	8.08921E-4	7.95311E-4	7.68397E-4	7.18244E-4	6.64659E-4	6.54928E-4	6.44363E-4	6.05988E-4	5.69468E-4
764.946	6.26987E-4	7.17241E-4	8.09435E-4	7.89471E-4	7.63065E-4	7.17609E-4	6.70788E-4	6.56741E-4	6.38871E-4	5.93034E-4	5.54075E-4
765.673	6.38806E-4	7.25408E-4	8.13973E-4	7.95137E-4	7.7548E-4	7.10989E-4	6.4809E-4	6.33003E-4	6.1521E-4	5.84296E-4	5.56321E-4
766.401	6.57854E-4	7.39618E-4	8.18164E-4	8.01807E-4	7.82626E-4	7.2169E-4	6.63588E-4	6.40697E-4	6.18308E-4	5.99654E-4	5.76374E-4
767.129	6.43392E-4	7.33864E-4	8.16102E-4	8.0718E-4	7.92544E-4	7.29576E-4	6.71481E-4	6.4807E-4	6.22944E-4	5.93629E-4	5.64881E-4
767.857	6.62209E-4	7.48328E-4	8.21513E-4	8.116E-4	7.93582E-4	7.30615E-4	6.74229E-4	6.49777E-4	6.25656E-4	6.0327E-4	5.75627E-4
768.585	6.65659E-4	7.51777E-4	8.20223E-4	8.11301E-4	7.90531E-4	7.21979E-4	6.64509E-4	6.4578E-4	6.24139E-4	5.96957E-4	5.72377E-4
769.313	6.80137E-4	7.53193E-4	8.07031E-4	7.991E-4	7.77437E-4	7.13455E-4	6.62562E-4	6.46955E-4	6.23254E-4	5.85945E-4	5.58129E-4
770.041	6.90146E-4	7.55461E-4	7.99348E-4	7.90426E-4	7.67367E-4	7.09986E-4	6.645E-4	6.44731E-4	6.18332E-4	5.82622E-4	5.50586E-4
770.769	6.86745E-4	7.45286E-4	7.83657E-4	7.82666E-4	7.61333E-4	6.99889E-4	6.54789E-4	6.38141E-4	6.1041E-4	5.69371E-4	5.43242E-4
771.497	7.02746E-4	7.56933E-4	7.88435E-4	7.8447E-4	7.60039E-4	7.02658E-4	6.59015E-4	6.35083E-4	6.0453E-4	5.67221E-4	5.37604E-4
772.225	7.16313E-4	7.6421E-4	7.89243E-4	7.85277E-4	7.57298E-4	6.97377E-4	6.54921E-4	6.3307E-4	6.03537E-4	5.67294E-4	5.36105E-4
772.952	7.22583E-4	7.6661E-4	7.93629E-4	8.03047E-4	7.74712E-4	7.04635E-4	6.57647E-4	6.33195E-4	6.06649E-4	5.78401E-4	5.48438E-4
773.68	7.23526E-4	7.75294E-4	7.99E-4	7.99E-4	7.62227E-4	6.91643E-4	6.48576E-4	6.27766E-4	6.00486E-4	5.6904E-4	5.39401E-4
774.408	7.35458E-4	7.8771E-4	8.08126E-4	8.06639E-4	7.64266E-4	6.90635E-4	6.48976E-4	6.28686E-4	5.99414E-4	5.65302E-4	5.32703E-4
775.136	7.54736E-4	7.74089E-4	7.89509E-4	8.02893E-4	7.63213E-4	6.9009E-4	6.42157E-4	6.0782E-4	5.78874E-4	5.51692E-4	5.23511E-4
775.864	7.67398E-4	7.82396E-4	7.94794E-4	8.06194E-4	7.5921E-4	6.82024E-4	6.38909E-4	6.10816E-4	5.82956E-4	5.54708E-4	5.23118E-4
776.592	7.73486E-4	7.8026E-4	7.85625E-4	7.90582E-4	7.42349E-4	6.71765E-4	6.35326E-4	6.10874E-4	5.8044E-4	5.47928E-4	5.15831E-4
777.32	7.81992E-4	7.87798E-4	7.92474E-4	7.96935E-4	7.49715E-4	6.85225E-4	6.42309E-4	6.04852E-4	5.71222E-4	5.37644E-4	5.06564E-4
778.048	7.96238E-4	7.82207E-4	7.84505E-4	7.89957E-4	7.43433E-4	6.83512E-4	6.41857E-4	6.03359E-4	5.7216E-4	5.41247E-4	5.11914E-4
778.776	7.92582E-4	7.71294E-4	7.69866E-4	7.70857E-4	7.19458E-4	6.58015E-4	6.25183E-4	5.96049E-4	5.62021E-4	5.27128E-4	4.99946E-4
779.504	7.82897E-4	7.66931E-4	7.76494E-4	7.87895E-4	7.2842E-4	6.59867E-4	6.13045E-4	5.67264E-4	5.36638E-4	5.0712E-4	4.94861E-4
780.231	7.9341E-4	7.69219E-4	7.81947E-4	7.95331E-4	7.24339E-4	6.47153E-4	6.10846E-4	5.75581E-4	5.46967E-4	5.17317E-4	4.84272E-4
780.959	8.15293E-4	7.93246E-4	7.99535E-4	8.05979E-4	7.20027E-4	6.31863E-4	5.94285E-4	5.56482E-4	5.29429E-4	5.01897E-4	4.74714E-4
781.687	8.186E-4	7.71673E-4	7.79414E-4	7.83387E-4	6.98133E-4	6.13806E-4	5.88415E-4	5.61096E-4	5.21037E-4	4.85971E-4	4.75311E-4
782.415	8.18702E-4	7.8713E-4	7.88098E-4	7.81995E-4	7.02194E-4	6.25249E-4	5.94781E-4	5.63023E-4	5.27126E-4	4.93004E-4	4.66887E-4
783.143	8.15178E-4	7.78145E-4	7.84435E-4	7.80505E-4	7.0913E-4	6.41258E-4	6.05712E-4	5.688E-4	5.28741E-4	4.88831E-4	4.50988E-4
783.871	8.12901E-4	7.77444E-4	7.79379E-4	7.66343E-4	6.84063E-4	6.09537E-4	5.7856E-4	5.46308E-4	5.11451E-4	4.77815E-4	4.47967E-4
784.599	8.32884E-4	8.0438E-4	7.8406E-4	7.51523E-4	6.7767E-4	6.10095E-4	5.6947E-4	5.29749E-4	4.94372E-4	4.66566E-4	4.53774E-4
785.327	8.49638E-4	8.18858E-4	7.937E-4	7.52822E-4	6.70047E-4	5.98158E-4	5.6058E-4	5.23939E-4	4.90643E-4	4.58291E-4	4.27911E-4
786.055	8.48916E-4	8.07065E-4	7.77552E-4	7.32673E-4	6.54855E-4	5.8794E-4	5.4833E-4	5.10588E-4	4.77292E-4	4.47604E-4	4.23086E-4
786.783	8.49408E-4	8.0408E-4	7.73116E-4	7.2503E-4	6.46716E-4	5.81787E-4	5.43702E-4	5.05847E-4	4.68909E-4	4.39385E-4	4.18598E-4
787.51	8.46576E-4	7.99126E-4	7.77838E-4	7.30767E-4	6.45514E-4	5.76793E-4	5.35153E-4	4.9668E-4	4.62864E-4	4.34519E-4	4.116E-4
788.238	8.43784E-4	7.97915E-4	7.72273E-4	7.20216E-4	6.35458E-4	5.67504E-4	5.22309E-4	4.88111E-4	4.66781E-4	4.42055E-4	4.1434E-4
788.966	8.45199E-4	8.02035E-4	7.71555E-4	7.11807E-4	6.21597E-4	5.53326E-4	5.09655E-4	4.72278E-4	4.41063E-4	4.19691E-4	4.05301E-4
789.694	8.55062E-4	8.09172E-4	7.64661E-4	6.97694E-4	6.10954E-4	5.42049E-4	4.89745E-4	4.52426E-4	4.27454E-4	3.94713E-4	3.56871E-4
790.422	8.58683E-4	8.13418E-4	7.61649E-4	6.93329E-4	6.12537E-4	5.50977E-4	5.04259E-4	4.64364E-4	4.28987E-4	3.98198E-4	3.69417E-4
791.15	8.62164E-4	8.25749E-4	7.80755E-4	7.01483E-4	6.00864E-4	5.40329E-4	5.05798E-4	4.76471E-4	4.49938E-4	4.18797E-4	3.85218E-4
791.878	8.75495E-4	8.28815E-4	7.73177E-4	6.91729E-4	5.96563E-4	5.37322E-4	4.97205E-4	4.60564E-4	4.25187E-4	4.04349E-4	3.88359E-4
792.606	8.96623E-4	8.36118E-4	7.64997E-4	6.82165E-4	5.93442E-4	5.43163E-4	5.09647E-4	4.69694E-4	4.26514E-4	3.95765E-4	3.6805E-4
793.334	8.99078E-4	8.45727E-4	7.82831E-4	6.97233E-4	6.03058E-4	5.46077E-4	5.01898E-4	4.64398E-4	4.285E-4	3.98444E-4	3.6913E-4
794.062	9.12901E-4	8.37957E-4	7.52321E-4	6.67478E-4	5.81233E-4	5.25162E-4	4.7692E-4	4.43459E-4	4.13284E-4	3.80319E-4	3.46208E-4
794.789	9.51535E-4	8.56713E-4	7.52209E-4	6.65191E-4	5.79442E-4	5.27232E-4	4.81529E-4	4.47152E-4	4.14377E-4	3.78245E-4	3.40988E-4
795.517	9.63688E-4	8.56944E-4	7.4615E-4	6.52542E-4	5.58863E-4	5.04364E-4	4.55107E-4	4.22665E-4	3.9197E-4	3.66593E-4	3.41194E-4
796.245	9.70878E-4	8.5565E-4	7.37599E-4	6.48665E-4	5.59447E-4	5.10963E-4	4.65768E-4	4.26081E-4	3.86021E-4	3.62679E-4	3.39152E-4
796.973	9.98153E-4	8.6498E-4	7.28543E-4	6.45182E-4	5.60424E-4	5.03314E-4	4.46439E-4	4.19186E-4	3.92476E-4	3.51377E-4	3.1324E-4
797.701	0.00101	8.75644E-4	7.44217E-4	6.58098E-4	5.69871E-4	5.14512E-4	4.58145E-4	4.23049E-4	3.8798E-4	3.67691E-4	3.46514E-4
798.429	0.001	8.61021E-4	7.21459E-4	6.34857E-4	5.47515E-4	5.00427E-4	4.52676E-4	4.16622E-4	3.80447E-4	3.51314E-4	3.25071E-4
799.157	0.00103	8.68663E-4	7.13698E-4	6.18387E-4	5.24943E-4	4.82812E-4	4.39921E-4	3.99296E-4	3.60142E-4	3.37251E-4	3.14386E-4
799.885	0.00106	8.78858E-4	7.09875E-4	6.28595E-4	5.4713E-4	4.77737E-4	4.11796E-4	3.83866E-4	3.57557E-4	3.4247E-4	3.25229E-4
800.613	0.00106	8.87794E-4	7.26548E-4	6.26399E-4	5.31137E-4	4.73641E-4	4.1979E-4	3.92368E-4	3.63481E-4	3.30705E-4	3.01493E-4
801.341	0.00108	8.81378E-4	7.08433E-4	6.16992E-4	5.31384E-4	4.76861E-4	4.22729E-4	3.74487E-4	3.3234E-4	3.1257E-4	2.91275E-4
802.068	0.00111	8.86057E-4	6.96434E-4	6.01123E-4	5.15462E-4	4.66391E-4	4.19097E-4	3.80504E-4	3.43496E-4	3.12282E-4	2.84769E-4
802.796	0.00111	8.76197E-4	6.90934E-4	6.06267E-4	5.26937E-4	4.64979E-4	4.09709E-4	3.75178E-4	3.40873E-4	3.08098E-4	2.8069E-4
803.524	0.00111	8.65485E-4	6.73573E-4	5.78746E-4	4.95641E-4	4.40622E-4	3.89673E-4	3.49556E-4	3.16711E-4	2.98502E-4	2.78906E-4
804.252	0.00111	8.5348E-4	6.64394E-4	5.69083E-4	4.89204E-4	4.39142E-4	3.91268E-4	3.48613E-4	3.14653E-4	2.95404E-4	2.76398E-4
804.98	0.00112	8.63136E-4	6.78526E-4	5.8128E-4	4.9888E-4	4.40392E-4	3.91738E-4	3.59746E-4	3.26654E-4	2.92318E-4	2.69717E-4
805.708	0.00112	8.32845E-4	6.46306E-4	5.58737E-4	4.84854E-4	4.2934E-4	3.83743E-4	3.52259E-4	3.20834E-4	2.8962E-4	2.64833E-4
806.436	0.00111	8.45089E-4	6.71538E-4	5.78162E-4	5.0172E-4	4.44223E-4	3.91104E-4	3.4337E-4	3.09319E-4	2.8955E-4	2.62061E-4
807.164	0.00112	8.24931E-4	6.51747E-4	5.6708E-4	5.00787E-4	4.51716E-4	4.0407E-4	3.5786E-4	3.19873E-4	2.89179E-4	2.59468E-4
807.892	0.00113	8.26053E-4	6.58251E-4	5.68746E-4	4.96382E-4	4.37398E-4	3.90492E-4	3.5393E-4	3.23116E-4	2.96584E-4	2.78916E-4
808.62	0.00114	8.31222E-4	6.75401E-4	5.93153E-4	5.1921E-4	4.50313E-4	3.8796E-4	3.3007E-4	2.93968E-4	2.72118E-4	2.67129E-4
809.347	0.00114	8.05854E-4	6.45544E-4	5.52652E-4	4.87727E-4	4.38161E-4	3.91223E-4	3.4552E-4	3.07967E-4	2.74671E-4	2.49345E-4
810.075	0.00113	8.02707E-4	6.48999E-4	5.48367E-4	4.78161E-4	4.21655E-4	3.77774E-4	3.40197E-4	3.04062E-4	2.68165E-4	2.47673E-4
810.803	0.00112	7.87884E-4	6.43067E-4	5.43885E-4	4.69663E-4	4.04236E-4	3.57702E-4	3.19108E-4	2.91934E-4	2.69043E-4	2.46849E-4
811.531	0.00113	7.89758E-4	6.56067E-4	5.59304E-4	4.79379E-4	4.03542E-4	3.56383E-4	3.19314E-4	2.92752E-4	2.69342E-4	2.46679E-4
812.259	0.00113	7.60129E-4	6.32763E-4	5.35517E-4	4.62314E-4	3.93912E-4	3.50799E-4	3.14745E-4	2.80913E-4	2.47097E-4	2.34013E-4
812.987	0.00112	7.34094E-4	6.30152E-4	5.46452E-4	4.6855E-4	3.90235E-4	3.45687E-4	3.08617E-4	2.74324E-4	2.39988E-4	2.27697E-4
813.715	0.00112	7.26315E-4	6.23835E-4	5.28524E-4	4.59394E-4	3.9248E-4	3.53867E-4	3.19844E-4	2.91389E-4	2.63296E-4	2.4951E-4
814.443	0.0011	7.03237E-4	6.25317E-4	5.45488E-4	4.68622E-4	3.90308E-4	3.50767E-4	3.15728E-4	2.90612E-4	2.6616E-4	2.59046E-4
815.171	0.00111	7.44569E-4	6.36425E-4	5.25632E-4	4.57887E-4	3.90477E-4	3.44384E-4	2.9919E-4	2.78505E-4	2.59256E-4	2.46163E-4
815.899	0.0011	7.36429E-4	6.30647E-4	5.22273E-4	4.53468E-4	3.83083E-4	3.45838E-4	3.09276E-4	2.76607E-4	2.43696E-4	2.28609E-4
816.626	0.00109	7.23559E-4	6.2061E-4	5.1613E-4	4.35818E-4	3.53538E-4	3.2542E-4	2.96987E-4	2.74643E-4	2.5145E-4	2.22317E-4
817.354	0.0011	7.35692E-4	6.3416E-4	5.32113E-4	4.52284E-4	3.71802E-4	3.31653E-4	2.91358E-4	2.73077E-4	2.53761E-4	2.27749E-4
818.082	0.00108	7.31071E-4	6.21983E-4	5.14523E-4	4.38565E-4	3.63779E-4	3.30073E-4	2.96378E-4	2.73018E-4	2.49404E-4	2.27554E-4
818.81	0.00106	7.24346E-4	6.1762E-4	5.11639E-4	4.22134E-4	3.3783E-4	3.16517E-4	2.93947E-4	2.64494E-4	2.36795E-4	2.22228E-4
819.538	0.00104	7.19602E-4	6.21376E-4	5.2536E-4	4.46983E-4	3.72205E-4	3.30074E-4	2.88035E-4	2.51981E-4	2.19705E-4	2.07219E-4
820.266	0.00105	7.40188E-4	6.311E-4	5.27217E-4	4.47872E-4	3.72248E-4	3.2169E-4	2.74033E-4	2.45088E-4	2.18964E-4	2.04918E-4
820.994	0.00104	7.40464E-4	6.21931E-4	5.11763E-4	4.30483E-4	3.55802E-4	3.11688E-4	2.69536E-4	2.38051E-4	2.08963E-4	1.88674E-4
821.722	0.00101	7.11246E-4	5.93658E-4	4.88499E-4	4.16411E-4	3.48797E-4	2.98735E-4	2.54177E-4	2.29802E-4	2.08501E-4	1.96015E-4
822.45	9.88475E-4	7.04903E-4	5.9676E-4	4.95144E-4	4.09025E-4	3.31904E-4	2.81346E-4	2.41234E-4	2.31078E-4	2.17993E-4	1.98744E-4
823.178	9.84242E-4	7.09725E-4	5.91192E-4	4.85428E-4	4.0318E-4	3.30605E-4	2.81534E-4	2.37845E-4	2.07884E-4	1.85317E-4	1.77514E-4
823.905	9.84598E-4	7.25555E-4	5.92383E-4	4.79231E-4	3.965E-4	3.25592E-4	2.78503E-4	2.42873E-4	2.30685E-4	2.107E-4	1.77924E-4
824.633	9.72337E-4	7.20427E-4	5.85366E-4	4.74305E-4	3.93992E-4	3.29951E-4	2.93272E-4	2.56414E-4	2.19851E-4	1.92288E-4	1.78241E-4
825.361	9.61761E-4	7.16488E-4	5.76704E-4	4.63081E-4	3.7793E-4	3.14965E-4	2.83738E-4	2.50421E-4	2.14366E-4	1.88077E-4	1.74551E-4
826.089	9.57004E-4	7.27816E-4	5.937E-4	4.81773E-4	3.90333E-4	3.17837E-4	2.68766E-4	2.34121E-4	2.18379E-4	1.99509E-4	1.77139E-4
826.817	9.58763E-4	7.44385E-4	6.0224E-4	4.83963E-4	3.84298E-4	3.15185E-4	2.78506E-4	2.40168E-4	2.00051E-4	1.8234E-4	1.87023E-4
827.545	9.50798E-4	7.35356E-4	5.79517E-4	4.68794E-4	3.88481E-4	3.22186E-4	2.68654E-4	2.27733E-4	1.99296E-4	1.83792E-4	1.7963E-4
828.273	9.61076E-4	7.50808E-4	5.84579E-4	4.6843E-4	3.8086E-4	3.14027E-4	2.63469E-4	2.25633E-4	1.98719E-4	1.81745E-4	1.7238E-4
829.001	9.59747E-4	7.55186E-4	5.87068E-4	4.7303E-4	3.84976E-4	3.19623E-4	2.6956E-4	2.28464E-4	1.93933E-4	1.70458E-4	1.5433E-4
829.729	9.82666E-4	7.7069E-4	5.76598E-4	4.53922E-4	3.60062E-4	2.91186E-4	2.36663E-4	2.0438E-4	1.86606E-4	1.73205E-4	1.6228E-4
830.457	9.65924E-4	7.54332E-4	5.54101E-4	4.38233E-4	3.50663E-4	3.01569E-4	2.71829E-4	2.37358E-4	1.9978E-4	1.76484E-4	1.60356E-4
831.184	9.59106E-4	7.59961E-4	5.66342E-4	4.53616E-4	3.6266E-4	3.04382E-4	2.59772E-4	2.24873E-4	1.94404E-4	1.69034E-4	1.45623E-4
831.912	9.55998E-4	7.6196E-4	5.68341E-4	4.6064E-4	3.71135E-4	3.09927E-4	2.58378E-4	2.24379E-4	1.97465E-4	1.73336E-4	1.49925E-4
832.64	9.47152E-4	7.50612E-4	5.50381E-4	4.51206E-4	3.68474E-4	3.12108E-4	2.63037E-4	2.31644E-4	2.06253E-4	1.77242E-4	1.46548E-4
833.368	9.62508E-4	7.52316E-4	5.36973E-4	4.37455E-4	3.51337E-4	2.95515E-4	2.46444E-4	2.08585E-4	1.73546E-4	1.5838E-4	1.48495E-4
834.096	9.55052E-4	7.48086E-4	5.3605E-4	4.28482E-4	3.27849E-4	2.7174E-4	2.23661E-4	1.98461E-4	1.78656E-4	1.63344E-4	1.48777E-4
834.824	9.70962E-4	7.58004E-4	5.39829E-4	4.38349E-4	3.40135E-4	2.81149E-4	2.27122E-4	1.98543E-4	1.74676E-4	1.5633E-4	1.38642E-4
835.552	9.81428E-4	7.54641E-4	5.22298E-4	4.30204E-4	3.37312E-4	2.83917E-4	2.33855E-4	2.01664E-4	1.71704E-4	1.60856E-4	1.52532E-4
836.28	9.97127E-4	7.63426E-4	5.27632E-4	4.30821E-4	3.31639E-4	2.87468E-4	2.46328E-4	1.98857E-4	1.496E-4	1.32078E-4	1.17511E-4
837.008	0.00101	7.63098E-4	5.24403E-4	4.28537E-4	3.30323E-4	2.82556E-4	2.35468E-4	1.97038E-4	1.58444E-4	1.31703E-4	1.05171E-4
837.736	9.97645E-4	7.60257E-4	5.30692E-4	4.29631E-4	3.26096E-4	2.7863E-4	2.30054E-4	1.94261E-4	1.58206E-4	1.41772E-4	1.26045E-4
838.463	0.00102	7.59245E-4	5.15602E-4	4.16902E-4	3.17439E-4	2.67123E-4	2.15573E-4	1.90486E-4	1.65095E-4	1.52352E-4	1.39489E-4
839.191	0.00104	7.54164E-4	4.98815E-4	4.0956E-4	3.20052E-4	2.57157E-4	1.9376E-4	1.81368E-4	1.68617E-4	1.53383E-4	1.37367E-4
839.919	0.00101	7.44151E-4	5.02142E-4	3.93525E-4	2.88665E-4	2.42703E-4	1.96824E-4	1.73032E-4	1.49481E-4	1.39833E-4	1.29433E-4
840.647	0.00103	7.55232E-4	5.14887E-4	4.07686E-4	3.07197E-4	2.68976E-4	2.29777E-4	1.89133E-4	1.50165E-4	1.40009E-4	1.29297E-4
841.375	0.00103	7.49162E-4	5.07842E-4	4.06308E-4	3.10048E-4	2.52958E-4	2.00514E-4	1.96053E-4	1.88745E-4	1.59293E-4	1.32521E-4
842.103	0.00103	7.24044E-4	4.79557E-4	3.88413E-4	3.03552E-4	2.53236E-4	2.0598E-4	1.84171E-4	1.62044E-4	1.40716E-4	1.22424E-4
842.831	0.00104	7.31365E-4	4.92615E-4	4.01472E-4	3.17371E-4	2.64152E-4	2.16256E-4	1.99899E-4	1.78644E-4	1.34465E-4	1.01088E-4
843.559	0.00106	7.40711E-4	4.97838E-4	3.92999E-4	2.99022E-4	2.429E-4	1.91535E-4	1.63778E-4	1.39027E-4	1.28871E-4	1.16548E-4
844.287	0.00105	7.32596E-4	4.9714E-4	3.96552E-4	3.06237E-4	2.46245E-4	1.92397E-4	1.63153E-4	1.36734E-4	1.22008E-4	1.09902E-4
845.015	0.00107	7.33769E-4	4.93194E-4	3.85994E-4	2.93626E-4	2.37505E-4	1.84655E-4	1.44011E-4	1.12241E-4	1.09194E-4	1.06095E-4
845.742	0.00106	7.23038E-4	4.93555E-4	3.99105E-4	3.1054E-4	2.3555E-4	1.73284E-4	1.46022E-4	1.25298E-4	1.22759E-4	1.13604E-4
846.47	0.00106	7.05303E-4	4.75061E-4	3.81556E-4	2.98061E-4	2.33231E-4	1.77968E-4	1.4575E-4	1.21768E-4	1.17705E-4	1.13934E-4
847.198	0.00105	7.01318E-4	4.80331E-4	3.7738E-4	2.89147E-4	2.24316E-4	1.72417E-4	1.47139E-4	1.23126E-4	1.02307E-4	8.9382E-5
847.926	0.00106	6.95446E-4	4.70881E-4	3.6557E-4	2.78903E-4	2.17943E-4	1.68618E-4	1.40366E-4	1.13485E-4	8.96186E-5	7.52042E-5
848.654	0.00108	6.93084E-4	4.68228E-4	3.58666E-4	2.71791E-4	2.12283E-4	1.6601E-4	1.40731E-4	1.178E-4	9.90117E-5	8.36538E-5
849.382	0.00108	6.87052E-4	4.68904E-4	3.59342E-4	2.74777E-4	2.1672E-4	1.70847E-4	1.42099E-4	1.25832E-4	1.27863E-4	1.20018E-4
850.11	0.00105	6.41069E-4	4.41458E-4	3.56925E-4	2.84617E-4	2.23657E-4	1.76615E-4	1.46875E-4	1.25577E-4	1.15421E-4	1.07081E-4
850.838	0.00104	6.54971E-4	4.60654E-4	3.59121E-4	2.77252E-4	2.11454E-4	1.63045E-4	1.338E-4	1.12143E-4	9.94484E-5	9.14638E-5
851.566	0.00106	6.70477E-4	4.76788E-4	3.63921E-4	2.79222E-4	2.14875E-4	1.70006E-4	1.44232E-4	1.26301E-4	1.16653E-4	1.07969E-4
852.294	0.00104	6.50082E-4	4.71629E-4	3.68679E-4	2.89707E-4	2.25844E-4	1.7916E-4	1.47437E-4	1.27316E-4	1.18176E-4	1.10342E-4
853.021	0.00104	6.33594E-4	4.63396E-4	3.62808E-4	2.80768E-4	2.08681E-4	1.7258E-4	1.64649E-4	1.44617E-4	1.14149E-4	9.89427E-5
853.749	0.00103	6.23609E-4	4.62218E-4	3.62574E-4	2.89067E-4	2.28107E-4	1.84773E-4	1.53546E-4	1.31998E-4	1.1778E-4	1.04954E-4
854.477	0.00104	6.22408E-4	4.66824E-4	3.6529E-4	2.82491E-4	2.07017E-4	1.60772E-4	1.32519E-4	1.14733E-4	1.0407E-4	9.58575E-5
855.205	0.00103	5.96123E-4	4.37244E-4	3.2296E-4	2.56323E-4	2.07459E-4	1.67629E-4	1.32437E-4	1.17756E-4	1.15725E-4	1.07059E-4
855.933	0.00103	5.88425E-4	4.49055E-4	3.47522E-4	2.76741E-4	2.15297E-4	1.64841E-4	1.1924E-4	9.55626E-5	8.38832E-5	8.41161E-5
856.661	0.00102	5.92032E-4	4.53649E-4	3.4031E-4	2.63666E-4	1.96417E-4	1.57276E-4	1.30014E-4	1.12272E-4	9.90694E-5	8.86094E-5
857.389	0.00102	5.70519E-4	4.42673E-4	3.31695E-4	2.67201E-4	2.13015E-4	1.72587E-4	1.36899E-4	1.15215E-4	9.94732E-5	8.94956E-5
858.117	0.00101	5.61379E-4	4.44957E-4	3.35396E-4	2.60537E-4	1.91353E-4	1.56462E-4	1.32671E-4	1.11239E-4	9.04195E-5	8.99242E-5
858.845	9.88283E-4	5.24904E-4	4.19346E-4	3.11201E-4	2.39772E-4	1.73007E-4	1.38739E-4	1.1346E-4	9.76993E-5	8.50043E-5	7.22373E-5
859.573	9.90248E-4	5.46682E-4	4.30983E-4	3.12448E-4	2.36848E-4	1.65245E-4	1.43203E-4	1.33289E-4	1.12187E-4	8.73052E-5	7.03383E-5
860.301	9.68156E-4	5.36146E-4	4.3197E-4	3.25242E-4	2.53313E-4	1.83161E-4	1.40452E-4	1.02781E-4	8.90641E-5	8.14471E-5	7.71045E-5
861.028	9.68119E-4	5.30035E-4	4.22633E-4	3.12599E-4	2.38866E-4	1.65811E-4	1.36787E-4	1.14978E-4	1.03259E-4	9.36109E-5	7.83983E-5
861.756	9.47669E-4	5.13133E-4	4.05731E-4	2.95697E-4	2.3993E-4	1.84776E-4	1.49046E-4	1.15341E-4	9.32399E-5	7.2928E-5	6.78182E-5
862.484	9.36786E-4	5.11638E-4	4.07001E-4	2.99801E-4	2.53058E-4	2.05645E-4	1.55495E-4	1.03946E-4	8.27943E-5	6.60369E-5	6.89232E-5
863.212	9.10103E-4	4.95204E-4	4.04856E-4	3.12956E-4	2.54871E-4	1.95362E-4	1.55064E-4	1.15411E-4	9.28845E-5	7.20647E-5	6.90827E-5
863.94	9.10002E-4	5.11992E-4	4.11964E-4	3.11442E-4	2.5194E-4	1.9098E-4	1.5621E-4	1.22009E-4	1.04954E-4	8.92121E-5	8.94089E-5
864.668	9.08643E-4	5.13888E-4	4.16166E-4	3.17976E-4	2.43834E-4	1.67876E-4	1.4853E-4	1.30191E-4	1.03466E-4	7.55375E-5	7.25584E-5
865.396	8.93133E-4	5.14822E-4	4.23091E-4	3.29588E-4	2.38446E-4	1.45071E-4	1.31947E-4	1.18564E-4	9.13842E-5	6.29475E-5	6.24913E-5
866.124	8.97426E-4	5.28418E-4	4.21477E-4	3.15036E-4	2.2956E-4	1.43675E-4	1.29161E-4	1.14291E-4	9.2607E-5	7.02638E-5	7.85333E-5
866.852	8.78225E-4	5.07743E-4	4.07716E-4	3.09443E-4	2.34356E-4	1.60606E-4	1.51897E-4	1.4295E-4	1.2461E-4	1.05835E-4	8.80621E-5
867.58	8.72459E-4	5.24052E-4	4.1711E-4	3.14899E-4	2.47369E-4	1.80863E-4	1.49415E-4	1.17409E-4	9.31219E-5	6.88334E-5	6.32475E-5
868.307	8.59249E-4	5.09623E-4	4.00376E-4	2.97488E-4	2.30902E-4	1.65678E-4	1.28908E-4	9.27284E-5	8.67804E-5	8.06178E-5	7.30007E-5
869.035	8.56583E-4	5.21575E-4	4.03109E-4	2.94736E-4	2.31928E-4	1.71243E-4	1.3786E-4	1.05834E-4	1.03356E-4	9.87867E-5	6.73025E-5
869.763	8.42595E-4	5.10594E-4	3.99504E-4	2.98954E-4	2.38979E-4	1.80991E-4	1.43737E-4	1.07696E-4	9.28261E-5	7.80381E-5	6.73741E-5
870.491	8.45999E-4	5.21278E-4	4.13415E-4	3.13919E-4	2.43555E-4	1.79298E-4	1.55591E-4	1.31744E-4	1.10926E-4	8.90425E-5	6.21286E-5
871.219	8.19173E-4	5.08145E-4	4.03508E-4	3.07732E-4	2.38785E-4	1.75587E-4	1.45107E-4	1.1666E-4	1.06251E-4	9.31246E-5	6.31639E-5
871.947	8.21749E-4	5.17596E-4	4.01896E-4	3.01335E-4	2.39472E-4	1.81018E-4	1.40861E-4	1.04671E-4	9.5749E-5	8.51328E-5	6.58361E-5
872.675	7.87755E-4	4.97863E-4	4.00601E-4	3.10154E-4	2.36485E-4	1.69602E-4	1.31381E-4	9.74092E-5	8.79916E-5	7.80426E-5	6.6363E-5
873.403	7.60161E-4	4.80751E-4	3.87638E-4	3.04632E-4	2.42769E-4	1.83951E-4	1.37988E-4	9.71017E-5	8.17361E-5	6.7675E-5	6.05657E-5
874.131	7.96109E-4	5.23594E-4	4.15269E-4	3.16376E-4	2.35623E-4	1.66671E-4	1.34739E-4	1.05287E-4	8.74428E-5	7.21675E-5	6.8105E-5
874.859	7.54985E-4	5.01803E-4	4.05463E-4	3.15215E-4	2.35879E-4	1.69298E-4	1.38334E-4	1.10056E-4	9.27081E-5	7.86599E-5	7.71365E-5
875.586	7.42402E-4	4.98571E-4	3.98544E-4	3.09066E-4	2.35869E-4	1.76429E-4	1.5127E-4	1.25896E-4	1.01112E-4	7.93039E-5	6.81321E-5
876.314	7.43815E-4	5.0346E-4	3.95136E-4	3.02164E-4	2.30383E-4	1.73089E-4	1.48415E-4	1.25139E-4	1.068E-4	9.26052E-5	9.10817E-5
877.042	7.36268E-4	5.0798E-4	4.07492E-4	3.13964E-4	2.29433E-4	1.65104E-4	1.41881E-4	1.19238E-4	9.89156E-5	8.16104E-5	7.29777E-5
877.77	7.37955E-4	5.07973E-4	3.82593E-4	2.80705E-4	2.05619E-4	1.47095E-4	1.19518E-4	9.52134E-5	7.93521E-5	6.82988E-5	6.93144E-5
878.498	7.30564E-4	5.04364E-4	3.78984E-4	2.82381E-4	2.15795E-4	1.61013E-4	1.26663E-4	9.7611E-5	8.07583E-5	6.78933E-5	6.43387E-5
879.226	6.93693E-4	4.92275E-4	3.94091E-4	3.01494E-4	2.1413E-4	1.49293E-4	1.1978E-4	9.74906E-5	9.00556E-5	8.24998E-5	7.48827E-5
879.954	6.87549E-4	4.9045E-4	3.85353E-4	2.90809E-4	2.05334E-4	1.4235E-4	1.11869E-4	9.12961E-5	8.93135E-5	8.41469E-5	7.29751E-5
880.682	6.94943E-4	4.93417E-4	3.70342E-4	2.7517E-4	2.02445E-4	1.5178E-4	1.30492E-4	1.12203E-4	9.93155E-5	8.87983E-5	8.27046E-5
881.41	6.9397E-4	4.99046E-4	3.78737E-4	2.74843E-4	1.82757E-4	1.26327E-4	1.13748E-4	9.98265E-5	8.39652E-5	7.45751E-5	7.60985E-5
882.138	7.0157E-4	5.16468E-4	3.98464E-4	3.04156E-4	2.25764E-4	1.6836E-4	1.34977E-4	1.13793E-4	1.10819E-4	9.96103E-5	7.57432E-5
882.865	6.91017E-4	5.00524E-4	3.6362E-4	2.75832E-4	2.19163E-4	1.64148E-4	1.10928E-4	7.7697E-5	7.22446E-5	6.87923E-5	6.82844E-5
883.593	6.70475E-4	4.89669E-4	3.62446E-4	2.75423E-4	2.11671E-4	1.60783E-4	1.22562E-4	9.51303E-5	8.17473E-5	7.07663E-5	6.31491E-5
884.321	6.48235E-4	4.85472E-4	3.74382E-4	2.94304E-4	2.30552E-4	1.81401E-4	1.45599E-4	1.14285E-4	8.851E-5	7.08739E-5	6.37646E-5
885.049	6.34506E-4	4.78843E-4	3.68214E-4	2.80535E-4	2.03559E-4	1.57369E-4	1.37532E-4	1.11152E-4	7.74464E-5	6.0847E-5	6.49095E-5
885.777	6.69044E-4	5.13675E-4	3.91061E-4	2.96734E-4	2.14565E-4	1.61705E-4	1.32193E-4	1.04243E-4	7.79726E-5	6.257E-5	5.95232E-5
886.505	6.58078E-4	5.02324E-4	3.71413E-4	2.8285E-4	2.11542E-4	1.66985E-4	1.4231E-4	1.17838E-4	9.35504E-5	7.58413E-5	6.51773E-5
887.233	6.59252E-4	5.054E-4	3.7034E-4	2.91013E-4	2.32927E-4	1.85282E-4	1.44641E-4	1.17077E-4	1.01712E-4	8.76788E-5	7.49836E-5
887.961	6.72519E-4	5.19792E-4	3.81045E-4	2.97989E-4	2.34236E-4	1.8321E-4	1.40151E-4	1.14481E-4	1.04072E-4	9.3282E-5	8.21102E-5
888.689	6.64143E-4	5.22272E-4	3.90899E-4	3.06107E-4	2.35743E-4	1.80186E-4	1.33256E-4	1.05252E-4	9.28606E-5	8.43316E-5	7.92535E-5
889.417	6.46147E-4	5.15466E-4	3.9193E-4	3.12862E-4	2.46276E-4	1.88844E-4	1.36108E-4	1.01094E-4	7.97808E-5	6.78109E-5	6.37484E-5
890.144	6.34254E-4	4.92591E-4	3.53383E-4	2.77293E-4	2.17791E-4	1.79263E-4	1.51685E-4	1.27517E-4	1.05708E-4	8.3106E-5	5.97468E-5
890.872	6.12466E-4	4.88679E-4	3.64221E-4	2.76508E-4	1.96699E-4	1.52508E-4	1.25898E-4	1.11225E-4	1.04781E-4	9.48292E-5	8.21339E-5
891.6	6.28226E-4	5.01345E-4	3.71356E-4	2.86736E-4	2.11177E-4	1.65242E-4	1.32827E-4	1.14358E-4	1.0494E-4	8.98573E-5	7.05606E-5
892.328	6.50031E-4	5.11452E-4	3.69477E-4	2.8941E-4	2.20935E-4	1.62893E-4	1.08706E-4	8.40564E-5	7.76127E-5	6.87108E-5	5.80468E-5
893.056	6.88462E-4	5.36385E-4	3.80582E-4	2.94776E-4	2.20634E-4	1.61849E-4	1.08629E-4	8.59037E-5	8.09471E-5	6.98317E-5	5.45975E-5
893.784	6.60751E-4	4.99226E-4	3.33743E-4	2.58468E-4	1.97077E-4	1.5007E-4	1.07979E-4	8.82636E-5	8.08287E-5	7.1145E-5	5.99732E-5
894.512	6.45587E-4	5.01608E-4	3.54103E-4	2.83054E-4	2.22135E-4	1.72735E-4	1.26773E-4	1.04243E-4	9.38344E-5	8.52384E-5	7.76213E-5
895.24	6.43611E-4	5.1268E-4	3.78543E-4	2.90639E-4	2.07052E-4	1.68905E-4	1.45682E-4	1.23586E-4	1.01777E-4	8.62445E-5	7.40571E-5
895.968	6.58822E-4	5.17094E-4	3.71893E-4	2.91461E-4	2.16847E-4	1.69679E-4	1.3049E-4	1.07001E-4	9.06444E-5	8.13842E-5	7.57983E-5
896.696	6.74314E-4	5.17288E-4	3.56415E-4	2.78904E-4	2.08068E-4	1.58909E-4	1.15366E-4	9.48841E-5	8.44752E-5	7.66563E-5	7.00547E-5
897.423	6.71391E-4	5.15265E-4	3.55313E-4	2.77347E-4	2.04622E-4	1.65487E-4	1.35007E-4	1.20492E-4	1.12561E-4	9.50657E-5	7.27221E-5
898.151	6.65715E-4	5.04189E-4	3.38707E-4	2.74451E-4	2.15894E-4	1.67653E-4	1.21207E-4	9.40189E-5	7.41923E-5	7.52357E-5	8.58996E-5
898.879	6.76998E-4	5.17273E-4	3.53634E-4	2.84227E-4	2.18586E-4	1.61856E-4	1.06218E-4	8.28432E-5	7.14429E-5	6.86991E-5	6.97147E-5
899.607	6.78416E-4	5.33538E-4	3.8511E-4	2.95381E-4	2.06127E-4	1.57717E-4	1.17561E-4	9.22558E-5	7.19335E-5	6.45824E-5	6.25512E-5
900.335	6.97228E-4	5.25354E-4	3.49269E-4	2.84484E-4	2.21676E-4	1.74368E-4	1.29374E-4	1.00872E-4	7.75753E-5	6.99227E-5	6.83993E-5
901.063	6.92479E-4	5.32753E-4	3.69114E-4	2.90451E-4	2.11586E-4	1.65511E-4	1.24871E-4	1.01712E-4	8.38683E-5	7.82727E-5	7.72571E-5
901.791	6.94538E-4	5.23114E-4	3.4749E-4	2.9023E-4	2.32616E-4	1.8125E-4	1.29966E-4	1.07539E-4	9.36599E-5	8.30066E-5	7.33582E-5
902.519	6.88738E-4	5.22263E-4	3.51891E-4	2.86436E-4	2.19378E-4	1.86349E-4	1.58288E-4	1.31966E-4	1.05696E-4	8.78298E-5	7.25956E-5
903.247	6.83272E-4	5.32095E-4	3.7804E-4	2.92764E-4	2.05399E-4	1.72983E-4	1.48309E-4	1.28094E-4	1.08763E-4	9.60945E-5	8.54305E-5
903.975	6.82038E-4	5.18263E-4	3.52592E-4	2.8391E-4	2.13546E-4	1.70451E-4	1.30294E-4	1.08481E-4	9.11324E-5	8.85217E-5	9.05529E-5
904.702	6.74201E-4	5.09076E-4	3.43076E-4	2.77621E-4	2.10562E-4	1.76524E-4	1.46044E-4	1.1698E-4	8.77357E-5	8.63792E-5	9.34885E-5
905.43	6.82935E-4	5.1871E-4	3.54167E-4	2.79493E-4	2.0299E-4	1.64041E-4	1.28722E-4	1.01122E-4	7.48519E-5	6.74484E-5	6.54172E-5
906.158	6.87637E-4	5.19813E-4	3.52025E-4	2.65827E-4	1.77518E-4	1.38628E-4	1.04277E-4	9.64099E-5	9.44273E-5	8.46065E-5	7.24191E-5
906.886	6.89916E-4	5.20741E-4	3.52127E-4	2.6178E-4	1.69221E-4	1.33828E-4	1.03348E-4	8.31648E-5	6.48252E-5	5.54735E-5	4.83642E-5
907.614	6.94055E-4	5.19032E-4	3.45594E-4	2.57552E-4	1.67354E-4	1.36963E-4	1.11321E-4	8.84055E-5	6.56049E-5	5.86123E-5	5.55655E-5
908.342	6.99751E-4	5.24728E-4	3.53264E-4	2.84121E-4	2.13285E-4	1.66404E-4	1.20442E-4	1.04038E-4	9.31338E-5	8.09752E-5	6.828E-5
909.07	6.74389E-4	4.98916E-4	3.27555E-4	2.55186E-4	1.81044E-4	1.49547E-4	1.20518E-4	1.0246E-4	8.61031E-5	7.24992E-5	5.92962E-5
909.798	6.93579E-4	5.15856E-4	3.42719E-4	2.65739E-4	1.86875E-4	1.51382E-4	1.17998E-4	9.06927E-5	6.39268E-5	5.65604E-5	5.35135E-5
910.526	6.92504E-4	5.18381E-4	3.49297E-4	2.72779E-4	1.94387E-4	1.59642E-4	1.26743E-4	1.01629E-4	7.73416E-5	6.80899E-5	6.19962E-5
911.254	6.73941E-4	5.04767E-4	3.41383E-4	2.70396E-4	1.97671E-4	1.54939E-4	1.12848E-4	9.2363E-5	7.50147E-5	6.21219E-5	4.99345E-5
911.981	6.69229E-4	5.04104E-4	3.44511E-4	2.68453E-4	1.90534E-4	1.56309E-4	1.2341E-4	9.79747E-5	7.31914E-5	6.6517E-5	6.34701E-5
912.709	6.58592E-4	4.87618E-4	3.23283E-4	2.48609E-4	1.72106E-4	1.45417E-4	1.20258E-4	9.45998E-5	6.83295E-5	6.31681E-5	6.21525E-5
913.437	6.56205E-4	4.86581E-4	3.24047E-4	2.50294E-4	1.74736E-4	1.49678E-4	1.25971E-4	1.00071E-4	7.33046E-5	6.64929E-5	6.3446E-5
914.165	6.59893E-4	4.94768E-4	3.36795E-4	2.63504E-4	1.88417E-4	1.50323E-4	1.12585E-4	9.98979E-5	9.04803E-5	8.69019E-5	8.43629E-5
914.893	6.4654E-4	4.85465E-4	3.32748E-4	2.70059E-4	2.05834E-4	1.64978E-4	1.23854E-4	9.67407E-5	7.09661E-5	6.57364E-5	6.42129E-5
915.621	6.60283E-4	5.03257E-4	3.53222E-4	2.79469E-4	2.03911E-4	1.61929E-4	1.19838E-4	9.22348E-5	6.59646E-5	6.36906E-5	6.57218E-5
916.349	6.60954E-4	4.89081E-4	3.26735E-4	2.58975E-4	1.89556E-4	1.54281E-4	1.18962E-4	1.04229E-4	9.18376E-5	7.89782E-5	6.57752E-5
917.077	6.37267E-4	4.70792E-4	3.14594E-4	2.55131E-4	1.94213E-4	1.58733E-4	1.22931E-4	1.00426E-4	7.91123E-5	6.66497E-5	5.54779E-5
917.805	6.24313E-4	4.68187E-4	3.2094E-4	2.57328E-4	1.92159E-4	1.57125E-4	1.21807E-4	9.50558E-5	6.87855E-5	6.37222E-5	6.21987E-5
918.533	6.14625E-4	4.513E-4	2.99011E-4	2.44619E-4	1.88894E-4	1.54067E-4	1.18748E-4	9.28818E-5	6.76029E-5	6.44267E-5	6.49345E-5
919.26	6.19141E-4	4.58066E-4	3.07697E-4	2.5146E-4	1.93847E-4	1.57625E-4	1.20855E-4	9.87596E-5	7.79416E-5	6.3463E-5	4.97521E-5
919.988	6.18523E-4	4.56098E-4	3.04521E-4	2.47363E-4	1.88805E-4	1.54455E-4	1.1962E-4	1.10349E-4	1.03905E-4	9.57288E-5	8.70961E-5
920.716	6.16902E-4	4.64825E-4	3.22185E-4	2.62722E-4	2.01803E-4	1.60444E-4	1.18352E-4	1.0791E-4	1.00971E-4	8.8017E-5	7.37983E-5
921.444	6.13303E-4	4.53577E-4	3.04478E-4	2.4732E-4	1.88762E-4	1.48836E-4	1.08196E-4	8.48576E-5	6.30483E-5	6.59925E-5	7.31019E-5
922.172	6.21888E-4	4.60813E-4	3.11763E-4	2.64285E-4	2.15644E-4	1.66988E-4	1.17155E-4	9.63417E-5	7.84978E-5	7.72838E-5	7.88072E-5
922.9	6.1564E-4	4.50515E-4	2.97372E-4	2.46667E-4	1.94721E-4	1.48347E-4	1.00933E-4	7.99172E-5	6.15776E-5	6.45596E-5	7.11611E-5
923.628	6.11875E-4	4.499E-4	2.99485E-4	2.49241E-4	1.97767E-4	1.64424E-4	1.30557E-4	1.07461E-4	8.51558E-5	7.81551E-5	7.35848E-5
924.356	5.90873E-4	4.31148E-4	2.82914E-4	2.35435E-4	1.86795E-4	1.5347E-4	1.19603E-4	1.00825E-4	8.34771E-5	7.11887E-5	5.95091E-5
925.084	5.80099E-4	4.35221E-4	2.99421E-4	2.47333E-4	1.9397E-4	1.49397E-4	1.03919E-4	8.90472E-5	7.76469E-5	6.87619E-5	6.01291E-5
925.812	5.94939E-4	4.42412E-4	2.99827E-4	2.50044E-4	1.99042E-4	1.59586E-4	1.19429E-4	1.05502E-4	9.45975E-5	8.19557E-5	6.87526E-5
926.539	5.77473E-4	4.19097E-4	2.71242E-4	2.23764E-4	1.75123E-4	1.43535E-4	1.11603E-4	9.59454E-5	8.20668E-5	7.36458E-5	6.60287E-5
927.267	5.70329E-4	4.22302E-4	2.83446E-4	2.36429E-4	1.8826E-4	1.50646E-4	1.12425E-4	9.04054E-5	7.00831E-5	7.37562E-5	8.18811E-5
927.995	5.55892E-4	4.17313E-4	2.8577E-4	2.31377E-4	1.75653E-4	1.44193E-4	1.12745E-4	9.14698E-5	7.11475E-5	7.68353E-5	8.74993E-5
928.723	5.59573E-4	4.34042E-4	3.14039E-4	2.60107E-4	2.04855E-4	1.54126E-4	1.02358E-4	8.96129E-5	8.21779E-5	7.59719E-5	6.98782E-5
929.451	5.58223E-4	4.07046E-4	2.65625E-4	2.3382E-4	2.01235E-4	1.5043E-4	9.76948E-5	8.5066E-5	7.81267E-5	7.36631E-5	6.96007E-5
930.179	5.63407E-4	4.1358E-4	2.72547E-4	2.38437E-4	2.03491E-4	1.65342E-4	1.26153E-4	9.82273E-5	7.14614E-5	7.86205E-5	9.28392E-5
930.907	5.40183E-4	3.93505E-4	2.54684E-4	2.20113E-4	1.84695E-4	1.5959E-4	1.34432E-4	1.14225E-4	9.4398E-5	8.72853E-5	8.2715E-5
931.635	5.30438E-4	3.91859E-4	2.60922E-4	2.37874E-4	2.14262E-4	1.86144E-4	1.57115E-4	1.26321E-4	9.45984E-5	8.07944E-5	7.06383E-5
932.363	5.41794E-4	3.97815E-4	2.60987E-4	2.37018E-4	2.12461E-4	1.74525E-4	1.34853E-4	1.10778E-4	8.89685E-5	9.02991E-5	9.69006E-5
933.091	5.28696E-4	4.02265E-4	2.79863E-4	2.39299E-4	1.97742E-4	1.64514E-4	1.31131E-4	1.15308E-4	1.02421E-4	1E-4	1E-4
933.818	5.52076E-4	3.9415E-4	2.42316E-4	2.18346E-4	1.9379E-4	1.6305E-4	1.31118E-4	1.13757E-4	9.88866E-5	9.35895E-5	9.05427E-5
934.546	5.23092E-4	3.90812E-4	2.62468E-4	2.38037E-4	2.13008E-4	1.7618E-4	1.37475E-4	1.11569E-4	8.77773E-5	8.85792E-5	9.56885E-5
935.274	5.37671E-4	3.95493E-4	2.56587E-4	2.30774E-4	2.04328E-4	1.63582E-4	1.20523E-4	1.04573E-4	9.41637E-5	8.25178E-5	7.03304E-5
936.002	5.23261E-4	3.90531E-4	2.60787E-4	2.56177E-4	2.51455E-4	1.98373E-4	1.38864E-4	1.22036E-4	1.14601E-4	1.23961E-4	1.3818E-4
936.73	5.19849E-4	3.97018E-4	2.74845E-4	2.43961E-4	2.12321E-4	1.85264E-4	1.5817E-4	1.31741E-4	1.04975E-4	1.00163E-4	1.01686E-4
937.458	5.34032E-4	4.06701E-4	2.79353E-4	2.56306E-4	2.32694E-4	2.02303E-4	1.70371E-4	1.453E-4	1.21508E-4	1.12547E-4	1.07977E-4
938.186	5.61631E-4	4.17203E-4	2.71664E-4	2.53226E-4	2.34336E-4	2.00027E-4	1.62773E-4	1.36122E-4	1.11834E-4	1.04482E-4	1.02451E-4
938.914	5.51583E-4	4.13904E-4	2.73835E-4	2.53092E-4	2.31841E-4	2.01489E-4	1.69074E-4	1.3687E-4	1.04156E-4	1.02001E-4	1.10125E-4
939.642	5.48049E-4	4.0992E-4	2.68406E-4	2.50073E-4	2.31656E-4	2.01408E-4	1.68508E-4	1.4107E-4	1.148E-4	1.06518E-4	1.04487E-4
940.37	5.57933E-4	4.15755E-4	2.70093E-4	2.4982E-4	2.30931E-4	2.03957E-4	1.74928E-4	1.49074E-4	1.23795E-4	1.09322E-4	9.86581E-5
941.097	5.58372E-4	4.26092E-4	2.90571E-4	2.59605E-4	2.30798E-4	2.01877E-4	1.72364E-4	1.49263E-4	1.2795E-4	1.12624E-4	9.94214E-5
941.825	5.7078E-4	4.30401E-4	2.86583E-4	2.62374E-4	2.42539E-4	2.11311E-4	1.76961E-4	1.52854E-4	1.32036E-4	1.18892E-4	1.08736E-4
942.553	5.74448E-4	4.32719E-4	2.87519E-4	2.70372E-4	2.59982E-4	2.29563E-4	1.9376E-4	1.61276E-4	1.29553E-4	1.1685E-4	1.1228E-4
943.281	5.65409E-4	4.38978E-4	3.0945E-4	2.77262E-4	2.51289E-4	2.21027E-4	1.89095E-4	1.62535E-4	1.37752E-4	1.1967E-4	1.04436E-4
944.009	5.79637E-4	4.39708E-4	2.96352E-4	2.72666E-4	2.58971E-4	2.30687E-4	1.97787E-4	1.68431E-4	1.40178E-4	1.19491E-4	1.02226E-4
944.737	5.76617E-4	4.35788E-4	2.91509E-4	2.67529E-4	2.55723E-4	2.31411E-4	2.02866E-4	1.73773E-4	1.44033E-4	1.28681E-4	1.20556E-4
945.465	6.01656E-4	4.59478E-4	3.13816E-4	2.83164E-4	2.66164E-4	2.39002E-4	2.08038E-4	1.78488E-4	1.49243E-4	1.32802E-4	1.23154E-4
946.193	6.03642E-4	4.71812E-4	3.36752E-4	3.0501E-4	2.87537E-4	2.4986E-4	2.04381E-4	1.75712E-4	1.5539E-4	1.47041E-4	1.45517E-4
946.921	6.10871E-4	4.80391E-4	3.46714E-4	3.11683E-4	2.92322E-4	2.56246E-4	2.13187E-4	1.88483E-4	1.73613E-4	1.57669E-4	1.40912E-4
947.649	6.41649E-4	4.9992E-4	3.54719E-4	3.13644E-4	2.91449E-4	2.58612E-4	2.20874E-4	1.9025E-4	1.63484E-4	1.52388E-4	1.51372E-4
948.376	6.53161E-4	5.13682E-4	3.70786E-4	3.23791E-4	2.96401E-4	2.63186E-4	2.269E-4	1.94826E-4	1.65086E-4	1.48215E-4	1.4009E-4
949.104	6.82639E-4	5.34162E-4	3.82047E-4	3.29748E-4	3.00469E-4	2.645E-4	2.24827E-4	1.94821E-4	1.71029E-4	1.55457E-4	1.45809E-4
949.832	7.08254E-4	5.59804E-4	4.04462E-4	3.45948E-4	3.12419E-4	2.68213E-4	2.17897E-4	1.8952E-4	1.76633E-4	1.62759E-4	1.48032E-4
950.56	7.12885E-4	5.75631E-4	4.27664E-4	3.63879E-4	3.2421E-4	2.78982E-4	2.30116E-4	1.99209E-4	1.81861E-4	1.67089E-4	1.54394E-4
951.288	7.27599E-4	5.91198E-4	4.38622E-4	3.62499E-4	3.10552E-4	2.65906E-4	2.25266E-4	1.99396E-4	1.85518E-4	1.70141E-4	1.53383E-4
952.016	7.4795E-4	6.17355E-4	4.63857E-4	3.81374E-4	3.23761E-4	2.75178E-4	2.32119E-4	2.0121E-4	1.80888E-4	1.66055E-4	1.56407E-4
952.744	7.71926E-4	6.46408E-4	4.90606E-4	4.01161E-4	3.37409E-4	2.84277E-4	2.38314E-4	2.08364E-4	1.93494E-4	1.7643E-4	1.57134E-4
953.472	7.91453E-4	6.74627E-4	5.18824E-4	4.20959E-4	3.47762E-4	2.88505E-4	2.3964E-4	2.08612E-4	1.95725E-4	1.77084E-4	1.52201E-4
954.2	8.10424E-4	7.02765E-4	5.4558E-4	4.37917E-4	3.53386E-4	2.83713E-4	2.26139E-4	1.90795E-4	1.7989E-4	1.66267E-4	1.4951E-4
954.928	8.47474E-4	7.47515E-4	5.83415E-4	4.61347E-4	3.6076E-4	2.83862E-4	2.28223E-4	1.95045E-4	1.88602E-4	1.74639E-4	1.5128E-4
955.655	8.61326E-4	7.74802E-4	6.10241E-4	4.84134E-4	3.79769E-4	2.97551E-4	2.37074E-4	1.99299E-4	1.90872E-4	1.77795E-4	1.58499E-4
956.383	8.81341E-4	8.07345E-4	6.38635E-4	5.03172E-4	3.88417E-4	2.97935E-4	2.33588E-4	1.89969E-4	1.75595E-4	1.6246E-4	1.51288E-4
957.111	9.08824E-4	8.50595E-4	6.80963E-4	5.3609E-4	4.08113E-4	3.06174E-4	2.35053E-4	1.87645E-4	1.76741E-4	1.64889E-4	1.51686E-4
957.839	9.26771E-4	8.88317E-4	7.18224E-4	5.6048E-4	4.11724E-4	2.98846E-4	2.32563E-4	1.86496E-4	1.746E-4	1.65134E-4	1.60056E-4
958.567	9.34E-4	9.15508E-4	7.44033E-4	5.80682E-4	4.23898E-4	3.03106E-4	2.33921E-4	1.86342E-4	1.78907E-4	1.70121E-4	1.58949E-4
959.295	9.46797E-4	9.51175E-4	7.78778E-4	6.09867E-4	4.44111E-4	3.09564E-4	2.24897E-4	1.68999E-4	1.71973E-4	1.70849E-4	1.612E-4
960.023	9.5408E-4	9.82483E-4	8.06859E-4	6.31345E-4	4.56144E-4	3.13351E-4	2.282E-4	1.69311E-4	1.70302E-4	1.68362E-4	1.5973E-4
960.751	9.66307E-4	0.00102	8.35461E-4	6.52248E-4	4.69491E-4	3.18699E-4	2.31613E-4	1.69577E-4	1.7156E-4	1.67953E-4	1.50179E-4
961.479	9.42306E-4	0.00104	8.78208E-4	6.97068E-4	4.89282E-4	3.18811E-4	2.31725E-4	1.68727E-4	1.7517E-4	1.74679E-4	1.54366E-4
962.207	9.50592E-4	0.00107	9.03531E-4	7.18854E-4	5.12013E-4	3.35932E-4	2.38685E-4	1.65454E-4	1.71401E-4	1.69919E-4	1.44529E-4
962.934	9.46283E-4	0.0011	9.20273E-4	7.29268E-4	5.19593E-4	3.38259E-4	2.40529E-4	1.65839E-4	1.78726E-4	1.81963E-4	1.49463E-4
963.662	9.40039E-4	0.00113	9.51223E-4	7.57278E-4	5.31548E-4	3.34422E-4	2.3524E-4	1.57007E-4	1.72372E-4	1.80391E-4	1.56524E-4
964.39	9.27559E-4	0.00114	9.59699E-4	7.62826E-4	5.3804E-4	3.3857E-4	2.41807E-4	1.61437E-4	1.69864E-4	1.73649E-4	1.53845E-4
965.118	9.26662E-4	0.00117	9.78913E-4	7.71761E-4	5.42253E-4	3.35735E-4	2.41875E-4	1.59066E-4	1.52622E-4	1.46412E-4	1.42349E-4
965.846	8.9962E-4	0.00118	9.85113E-4	7.78981E-4	5.48056E-4	3.37601E-4	2.51482E-4	1.73764E-4	1.71782E-4	1.68478E-4	1.55782E-4
966.574	8.65032E-4	0.00118	9.85233E-4	7.8196E-4	5.47729E-4	3.28524E-4	2.31761E-4	1.42503E-4	1.47955E-4	1.51271E-4	1.3299E-4
967.302	8.52128E-4	0.0012	0.001	7.91378E-4	5.49591E-4	3.18582E-4	2.1553E-4	1.18001E-4	1.33367E-4	1.45941E-4	1.1598E-4
968.03	8.29112E-4	0.00121	9.96801E-4	7.79204E-4	5.56779E-4	3.40244E-4	2.45417E-4	1.51888E-4	1.48914E-4	1.45397E-4	1.31179E-4
968.758	7.63511E-4	0.00116	9.50719E-4	7.34639E-4	5.22604E-4	3.12122E-4	2.18746E-4	1.24056E-4	1.30004E-4	1.35921E-4	1.30843E-4
969.486	7.32878E-4	0.00114	9.20756E-4	7.02798E-4	5.20513E-4	3.35515E-4	2.2327E-4	1.08276E-4	1.09403E-4	1.12957E-4	1.22535E-4
970.213	7.12095E-4	0.00113	8.86167E-4	6.38621E-4	4.55865E-4	2.68631E-4	2.032E-4	1.37277E-4	1.14664E-4	9.3844E-5	1.05193E-4
970.941	6.84473E-4	0.00112	8.64637E-4	6.06334E-4	4.37744E-4	2.65025E-4	2.06893E-4	1.5237E-4	1.16018E-4	8.04722E-5	7.89467E-5
971.669	6.52076E-4	0.00108	8.1705E-4	5.48396E-4	4.04363E-4	2.56802E-4	1.98829E-4	1.46785E-4	1.15812E-4	8.68677E-5	8.35413E-5
972.397	6.14158E-4	0.00106	7.74382E-4	4.7781E-4	3.53556E-4	2.29217E-4	1.93452E-4	1.67678E-4	1.21337E-4	7.05568E-5	5.95619E-5
973.125	5.87336E-4	0.00104	7.5036E-4	4.53316E-4	3.12428E-4	1.76962E-4	1.51317E-4	1.43386E-4	1.11167E-4	7.30817E-5	6.5714E-5
973.853	6.00704E-4	0.00106	7.0583E-4	3.46449E-4	2.3769E-4	1.51088E-4	1.33992E-4	1.31514E-4	1.07676E-4	7.77157E-5	6.33218E-5
974.581	5.73927E-4	0.00104	6.65757E-4	2.78985E-4	1.9323E-4	1.49204E-4	1.36919E-4	1.32954E-4	9.93828E-5	5.5712E-5	4.08315E-5
975.309	5.62714E-4	0.00104	6.67906E-4	2.73579E-4	1.78167E-4	1.39462E-4	1.20791E-4	1.08399E-4	7.92308E-5	4.3177E-5	3.59082E-5

## Sheet: Fig.4c
0	0	0.05	0.10123	0.15371	0.20747	0.26255	0.31898	0.3768	0.43603	0.49671	0.55888
725.639	8.60037E-5	2.1651E-4	3.04428E-4	3.91429E-4	4.12239E-4	4.26317E-4	3.86343E-4	3.52409E-4	3.38212E-4	3.23581E-4	3.08476E-4
726.367	1.17482E-4	2.55309E-4	3.46206E-4	4.33839E-4	4.5777E-4	4.70722E-4	4.28082E-4	3.9186E-4	3.71656E-4	3.56761E-4	3.4781E-4
727.095	1.42844E-4	2.96485E-4	3.85351E-4	4.66281E-4	4.83449E-4	4.88281E-4	4.49373E-4	4.20513E-4	4.10684E-4	3.98115E-4	3.8301E-4
727.823	1.69562E-4	3.09118E-4	3.93922E-4	4.68518E-4	4.92449E-4	4.99948E-4	4.63704E-4	4.39786E-4	4.34325E-4	4.20194E-4	3.99495E-4
728.551	1.93363E-4	3.23308E-4	4.14205E-4	4.89343E-4	5.11193E-4	5.14199E-4	4.78488E-4	4.51279E-4	4.34351E-4	4.20733E-4	4.08985E-4
729.279	2.22557E-4	3.50919E-4	4.27598E-4	4.909E-4	5.20554E-4	5.29395E-4	5.04344E-4	4.80381E-4	4.57447E-4	4.3993E-4	4.24825E-4
730.006	2.59603E-4	3.82377E-4	4.43314E-4	4.96135E-4	5.33072E-4	5.37258E-4	4.98882E-4	4.75309E-4	4.63296E-4	4.48006E-4	4.31223E-4
730.734	2.69597E-4	3.87397E-4	4.54935E-4	5.07826E-4	5.39041E-4	5.40666E-4	5.11351E-4	4.8276E-4	4.54366E-4	4.35203E-4	4.1842E-4
731.462	2.74718E-4	3.83511E-4	4.56127E-4	5.08578E-4	5.37712E-4	5.38012E-4	5.14027E-4	4.88056E-4	4.60754E-4	4.49201E-4	4.40889E-4
732.19	2.81478E-4	3.84702E-4	4.61381E-4	5.16163E-4	5.5102E-4	5.47272E-4	5.17424E-4	4.94712E-4	4.74509E-4	4.58084E-4	4.4254E-4
732.918	2.92714E-4	3.89934E-4	4.58996E-4	5.14668E-4	5.6097E-4	5.59089E-4	5.31374E-4	5.06813E-4	4.82786E-4	4.64795E-4	4.47907E-4
733.646	2.93348E-4	3.88518E-4	4.58595E-4	5.1714E-4	5.69684E-4	5.6155E-4	5.27971E-4	5.03059E-4	4.79579E-4	4.64079E-4	4.5082E-4
734.374	3.04301E-4	3.99265E-4	4.77975E-4	5.3266E-4	5.77401E-4	5.64003E-4	5.32023E-4	5.05558E-4	4.79682E-4	4.66577E-4	4.54146E-4
735.102	3.28915E-4	4.12804E-4	4.81866E-4	5.37099E-4	5.88603E-4	5.67213E-4	5.28838E-4	5.07208E-4	4.87248E-4	4.76873E-4	4.64327E-4
735.83	3.44256E-4	4.17813E-4	4.79257E-4	5.34374E-4	5.88999E-4	5.696E-4	5.38687E-4	5.20793E-4	5.02497E-4	4.81747E-4	4.6399E-4
736.558	3.57602E-4	4.30121E-4	4.96136E-4	5.49567E-4	6.02111E-4	5.75109E-4	5.41434E-4	5.21714E-4	5.02514E-4	4.87771E-4	4.74529E-4
737.285	3.70241E-4	4.33977E-4	4.93391E-4	5.53384E-4	6.14773E-4	5.74683E-4	5.33991E-4	5.21199E-4	5.06863E-4	4.87751E-4	4.72725E-4
738.013	3.60317E-4	4.18892E-4	4.76782E-4	5.47633E-4	6.16538E-4	5.72317E-4	5.31144E-4	5.16753E-4	5.00662E-4	4.80459E-4	4.66806E-4
738.741	3.65593E-4	4.20116E-4	4.76418E-4	5.46496E-4	6.08708E-4	5.7021E-4	5.33994E-4	5.11608E-4	4.91063E-4	4.75227E-4	4.65923E-4
739.469	3.7538E-4	4.37338E-4	5.00175E-4	5.58066E-4	6.04412E-4	5.71116E-4	5.4061E-4	5.21422E-4	5.03507E-4	4.88218E-4	4.75406E-4
740.197	3.65443E-4	4.3781E-4	5.10809E-4	5.78855E-4	6.27686E-4	5.89188E-4	5.55656E-4	5.36469E-4	5.18561E-4	5.02726E-4	4.87369E-4
740.925	3.72892E-4	4.31876E-4	4.94433E-4	5.6705E-4	6.15698E-4	5.85524E-4	5.58705E-4	5.39518E-4	5.21565E-4	5.05184E-4	4.91413E-4
741.653	3.60984E-4	4.34342E-4	5.09545E-4	5.86732E-4	6.3038E-4	5.90841E-4	5.58153E-4	5.37367E-4	5.21256E-4	5.09789E-4	4.96011E-4
742.381	3.77131E-4	4.44046E-4	5.15363E-4	5.94581E-4	6.34053E-4	5.96595E-4	5.66128E-4	5.45342E-4	5.2852E-4	5.14869E-4	5.06655E-4
743.109	4.0321E-4	4.54759E-4	5.18307E-4	6.02096E-4	6.39773E-4	6.06477E-4	5.79106E-4	5.58319E-4	5.37009E-4	5.15167E-4	5.02021E-4
743.837	4.09985E-4	4.63516E-4	5.30257E-4	6.15061E-4	6.48693E-4	6.19039E-4	5.91848E-4	5.66797E-4	5.46791E-4	5.29317E-4	5.12654E-4
744.564	4.11735E-4	4.66753E-4	5.37257E-4	6.25108E-4	6.52089E-4	6.18274E-4	5.89317E-4	5.63733E-4	5.45104E-4	5.29268E-4	5.16667E-4
745.292	4.11602E-4	4.7356E-4	5.48979E-4	6.3683E-4	6.56211E-4	6.20314E-4	5.94719E-4	5.74999E-4	5.59571E-4	5.45374E-4	5.30649E-4
746.02	4.20274E-4	4.84215E-4	5.58758E-4	6.41531E-4	6.46737E-4	6.01476E-4	5.78412E-4	5.6562E-4	5.49781E-4	5.32853E-4	5.18501E-4
746.748	4.19213E-4	4.82162E-4	5.58783E-4	6.44095E-4	6.4615E-4	6.05051E-4	5.77884E-4	5.55499E-4	5.40708E-4	5.27057E-4	5.09054E-4
747.476	4.1319E-4	4.88035E-4	5.69332E-4	6.54644E-4	6.50795E-4	6.10736E-4	5.82754E-4	5.57703E-4	5.42602E-4	5.28329E-4	5.11948E-4
748.204	4.24026E-4	5.02341E-4	5.88985E-4	6.79882E-4	6.68017E-4	6.24317E-4	6.00026E-4	5.7924E-4	5.63945E-4	5.48407E-4	5.29841E-4
748.932	4.252E-4	5.04506E-4	5.94212E-4	6.88156E-4	6.75674E-4	6.39257E-4	6.16104E-4	5.94251E-4	5.67122E-4	5.41859E-4	5.33122E-4
749.66	4.37162E-4	5.04572E-4	5.99172E-4	7.00226E-4	6.80949E-4	6.43491E-4	6.17163E-4	5.91468E-4	5.76544E-4	5.60938E-4	5.43464E-4
750.388	4.50882E-4	5.11849E-4	6.02045E-4	6.97006E-4	6.77607E-4	6.48474E-4	6.18305E-4	5.88507E-4	5.70385E-4	5.536E-4	5.42679E-4
751.115	4.49454E-4	5.24794E-4	6.0404E-4	6.8529E-4	6.71581E-4	6.54899E-4	6.21604E-4	5.898E-4	5.72744E-4	5.56682E-4	5.44123E-4
751.843	4.57637E-4	5.34059E-4	6.15844E-4	6.9619E-4	6.69784E-4	6.42488E-4	6.11793E-4	5.8413E-4	5.7347E-4	5.60947E-4	5.44566E-4
752.571	4.67284E-4	5.43482E-4	6.25762E-4	7.00717E-4	6.72788E-4	6.43587E-4	6.09771E-4	5.81227E-4	5.73232E-4	5.59913E-4	5.36979E-4
753.299	4.86151E-4	5.58012E-4	6.41283E-4	7.10688E-4	6.78189E-4	6.45505E-4	6.1481E-4	5.89428E-4	5.79834E-4	5.67069E-4	5.49595E-4
754.027	4.99236E-4	5.60911E-4	6.46661E-4	7.11851E-4	6.78336E-4	6.47977E-4	6.30289E-4	6.11302E-4	5.89982E-4	5.68136E-4	5.45748E-4
754.755	5.13565E-4	5.76169E-4	6.56467E-4	7.11867E-4	6.81398E-4	6.51972E-4	6.2648E-4	6.04049E-4	5.87526E-4	5.69742E-4	5.5063E-4
755.483	5.10264E-4	5.86307E-4	6.73048E-4	7.27183E-4	6.96207E-4	6.64892E-4	6.33677E-4	6.06128E-4	5.84275E-4	5.6506E-4	5.48133E-4
756.211	5.11527E-4	5.95186E-4	6.7697E-4	7.23323E-4	6.97425E-4	6.72489E-4	6.49598E-4	6.2472E-4	5.97538E-4	5.81317E-4	5.73127E-4
756.939	5.08396E-4	5.94878E-4	6.80132E-4	7.24783E-4	7.03455E-4	6.79428E-4	6.51855E-4	6.25276E-4	5.99692E-4	5.8261E-4	5.70597E-4
757.667	5.09971E-4	6.00477E-4	6.88209E-4	7.26282E-4	6.99368E-4	6.72841E-4	6.46829E-4	6.25742E-4	6.08686E-4	5.93292E-4	5.78549E-4
758.394	5.06577E-4	6.00814E-4	6.95981E-4	7.35141E-4	7.14829E-4	6.87315E-4	6.52979E-4	6.27087E-4	6.06833E-4	5.88739E-4	5.71265E-4
759.122	5.16122E-4	6.02692E-4	6.95877E-4	7.30847E-4	7.15613E-4	6.91148E-4	6.59413E-4	6.3382E-4	6.11434E-4	5.90952E-4	5.70749E-4
759.85	5.29503E-4	6.18146E-4	7.07365E-4	7.31526E-4	7.10198E-4	6.82646E-4	6.50911E-4	6.2798E-4	6.08792E-4	5.89944E-4	5.70833E-4
760.578	5.44913E-4	6.25969E-4	7.01805E-4	7.23845E-4	7.1572E-4	6.89412E-4	6.53516E-4	6.32817E-4	6.1736E-4	5.93682E-4	5.68018E-4
761.306	5.44153E-4	6.25073E-4	7.05371E-4	7.19929E-4	7.05203E-4	6.80851E-4	6.52238E-4	6.29618E-4	6.08298E-4	5.88354E-4	5.67432E-4
762.034	5.72223E-4	6.48668E-4	7.19053E-4	7.28065E-4	7.15877E-4	6.83692E-4	6.44674E-4	6.20231E-4	5.98378E-4	5.72991E-4	5.47421E-4
762.762	5.57668E-4	6.35509E-4	7.07381E-4	7.14452E-4	7.04804E-4	6.73525E-4	6.36588E-4	6.14628E-4	5.94374E-4	5.76728E-4	5.57679E-4
763.49	5.72122E-4	6.39768E-4	7.00735E-4	7.05779E-4	7.007E-4	6.72756E-4	6.405E-4	6.21169E-4	6.0216E-4	5.69115E-4	5.36482E-4
764.218	6.04002E-4	6.57989E-4	7.0706E-4	7.04849E-4	6.96724E-4	6.68181E-4	6.36966E-4	6.15314E-4	5.93681E-4	5.74494E-4	5.50646E-4
764.946	6.12834E-4	6.65338E-4	7.18374E-4	7.07792E-4	6.93573E-4	6.60805E-4	6.26701E-4	6.06932E-4	5.87688E-4	5.75962E-4	5.55224E-4
765.673	6.24977E-4	6.69972E-4	7.15991E-4	7.09547E-4	7.02709E-4	6.66655E-4	6.30557E-4	6.06626E-4	5.83027E-4	5.63839E-4	5.38641E-4
766.401	6.37718E-4	6.76423E-4	7.13797E-4	7.09832E-4	7.04229E-4	6.72237E-4	6.39985E-4	6.11371E-4	5.84308E-4	5.65654E-4	5.39132E-4
767.129	6.41872E-4	6.81545E-4	7.17651E-4	7.14181E-4	7.07511E-4	6.73489E-4	6.40403E-4	6.16472E-4	5.92868E-4	5.71549E-4	5.44846E-4
767.857	6.30025E-4	6.70181E-4	7.06115E-4	7.1355E-4	7.14E-4	6.73884E-4	6.39579E-4	6.32295E-4	6.15218E-4	5.73645E-4	5.34402E-4
768.585	6.41613E-4	6.79834E-4	7.11592E-4	7.14566E-4	7.08819E-4	6.6718E-4	6.31756E-4	6.1823E-4	6.01529E-4	5.78611E-4	5.44534E-4
769.313	6.47529E-4	6.78977E-4	7.06077E-4	7.18468E-4	7.15772E-4	6.655E-4	6.22491E-4	5.996E-4	5.78716E-4	5.61661E-4	5.36871E-4
770.041	6.73687E-4	6.92555E-4	7.09094E-4	7.19503E-4	7.15077E-4	6.73946E-4	6.35224E-4	6.02448E-4	5.72273E-4	5.46156E-4	5.16841E-4
770.769	6.92411E-4	6.9096E-4	6.95488E-4	7.1135E-4	7.08165E-4	6.67033E-4	6.2916E-4	5.97425E-4	5.69136E-4	5.45152E-4	5.10602E-4
771.497	6.90651E-4	6.96457E-4	7.02152E-4	7.07604E-4	6.94092E-4	6.49914E-4	6.13581E-4	5.88609E-4	5.60697E-4	5.29783E-4	4.98588E-4
772.225	6.85527E-4	6.82624E-4	6.85394E-4	6.95307E-4	6.80743E-4	6.33518E-4	5.99841E-4	5.82152E-4	5.59117E-4	5.31402E-4	4.9847E-4
772.952	6.86299E-4	6.8146E-4	6.88746E-4	7.08573E-4	6.9729E-4	6.51588E-4	6.11653E-4	5.77317E-4	5.52819E-4	5.35231E-4	5.06547E-4
773.68	6.77821E-4	6.75886E-4	6.87308E-4	7.10109E-4	6.96132E-4	6.48399E-4	6.11006E-4	5.81872E-4	5.55455E-4	5.30405E-4	5.04001E-4
774.408	6.88981E-4	6.78337E-4	6.88279E-4	7.12566E-4	6.92491E-4	6.38664E-4	5.96651E-4	5.62315E-4	5.33354E-4	5.06705E-4	4.80341E-4
775.136	7.06324E-4	6.89875E-4	6.96922E-4	7.17244E-4	6.9763E-4	6.52944E-4	6.092E-4	5.65499E-4	5.35749E-4	5.11232E-4	4.81738E-4
775.864	7.19674E-4	6.91613E-4	6.94182E-4	7.10539E-4	6.85259E-4	6.38541E-4	6.00313E-4	5.65457E-4	5.44294E-4	5.27239E-4	4.934E-4
776.592	7.04352E-4	6.71453E-4	6.86199E-4	7.17922E-4	6.89494E-4	6.36175E-4	5.93421E-4	5.53882E-4	5.37201E-4	5.26008E-4	4.8465E-4
777.32	7.21383E-4	6.84613E-4	6.9553E-4	7.19322E-4	6.82418E-4	6.25545E-4	5.87497E-4	5.54201E-4	5.29159E-4	5.05174E-4	4.64413E-4
778.048	7.19712E-4	6.65525E-4	6.76657E-4	7.00449E-4	6.70332E-4	6.26662E-4	5.91224E-4	5.56887E-4	5.33101E-4	5.10183E-4	4.57645E-4
778.776	7.13059E-4	6.65161E-4	6.82512E-4	7.08287E-4	6.69404E-4	6.18624E-4	5.8674E-4	5.57086E-4	5.27382E-4	4.96752E-4	4.57844E-4
779.504	7.19547E-4	6.77455E-4	6.89144E-4	7.0451E-4	6.62023E-4	6.12259E-4	5.74492E-4	5.37034E-4	5.10182E-4	4.82282E-4	4.4444E-4
780.231	7.23544E-4	6.84355E-4	6.92152E-4	7.00578E-4	6.56683E-4	6.0895E-4	5.66045E-4	5.22604E-4	4.95551E-4	4.67495E-4	4.36049E-4
780.959	7.28017E-4	6.7687E-4	6.99126E-4	7.21926E-4	6.65673E-4	6.07876E-4	5.73853E-4	5.3884E-4	5.00341E-4	4.62655E-4	4.33874E-4
781.687	7.38415E-4	6.83135E-4	6.96198E-4	7.06815E-4	6.55267E-4	6.03376E-4	5.68845E-4	5.33857E-4	5.01601E-4	4.67391E-4	4.27417E-4
782.415	7.46473E-4	6.97107E-4	7.05331E-4	7.07997E-4	6.50996E-4	5.95845E-4	5.71978E-4	5.466E-4	5.14865E-4	4.79965E-4	4.3626E-4
783.143	7.38848E-4	7.05705E-4	7.09575E-4	7.05087E-4	6.45608E-4	5.87581E-4	5.46956E-4	5.07857E-4	4.79244E-4	4.50122E-4	4.20808E-4
783.871	7.51688E-4	7.25559E-4	7.14915E-4	6.93903E-4	6.25998E-4	5.64164E-4	5.36742E-4	5.09374E-4	4.83882E-4	4.53534E-4	4.13027E-4
784.599	7.51924E-4	7.24789E-4	7.13177E-4	6.89734E-4	6.25795E-4	5.67096E-4	5.31042E-4	4.96246E-4	4.66591E-4	4.37208E-4	4.0896E-4
785.327	7.52519E-4	7.2099E-4	7.05508E-4	6.79126E-4	6.23612E-4	5.70429E-4	5.26249E-4	4.84781E-4	4.50965E-4	4.19935E-4	3.93818E-4
786.055	7.62311E-4	7.32037E-4	7.07846E-4	6.69462E-4	6.00566E-4	5.41177E-4	5.0563E-4	4.74511E-4	4.52661E-4	4.25309E-4	3.90665E-4
786.783	7.67037E-4	7.26263E-4	6.90944E-4	6.49766E-4	5.98714E-4	5.4844E-4	5.00706E-4	4.59638E-4	4.29983E-4	3.96249E-4	3.57874E-4
787.51	7.86011E-4	7.49027E-4	7.05967E-4	6.58704E-4	6.05669E-4	5.56991E-4	5.15858E-4	4.77019E-4	4.41642E-4	4.04509E-4	3.65601E-4
788.238	8.0585E-4	7.64423E-4	6.98624E-4	6.39462E-4	5.88905E-4	5.42695E-4	5.02578E-4	4.63392E-4	4.25414E-4	3.86733E-4	3.47291E-4
788.966	8.06535E-4	7.65569E-4	6.98319E-4	6.33648E-4	5.7169E-4	5.19769E-4	4.79144E-4	4.44326E-4	4.15192E-4	3.81151E-4	3.43309E-4
789.694	8.16747E-4	7.79926E-4	7.03483E-4	6.29103E-4	5.56241E-4	5.06347E-4	4.7791E-4	4.43791E-4	4.04772E-4	3.70649E-4	3.39202E-4
790.422	8.26773E-4	7.83368E-4	6.91443E-4	6.21218E-4	5.662E-4	5.19089E-4	4.77956E-4	4.36418E-4	3.94278E-4	3.59457E-4	3.28011E-4
791.15	8.38347E-4	7.85458E-4	6.88211E-4	6.26131E-4	5.84496E-4	5.36994E-4	4.85197E-4	4.38128E-4	3.93386E-4	3.5827E-4	3.26823E-4
791.878	8.66801E-4	8.01422E-4	6.92563E-4	6.23058E-4	5.72005E-4	5.21172E-4	4.69883E-4	4.26807E-4	3.87268E-4	3.50979E-4	3.15269E-4
792.606	8.92187E-4	8.0664E-4	6.78913E-4	6.05088E-4	5.51557E-4	5.02474E-4	4.5474E-4	4.14346E-4	3.76367E-4	3.41865E-4	3.07754E-4
793.334	9.03567E-4	8.09444E-4	6.81232E-4	6.06678E-4	5.47694E-4	5.04847E-4	4.67269E-4	4.28313E-4	3.88254E-4	3.49307E-4	3.09866E-4
794.062	9.53279E-4	8.28057E-4	6.71784E-4	6.12858E-4	5.7618E-4	5.2108E-4	4.59635E-4	4.14529E-4	3.72909E-4	3.36078E-4	2.99302E-4
794.789	9.72704E-4	8.32004E-4	6.71377E-4	6.07322E-4	5.58747E-4	5.18543E-4	4.79441E-4	4.29959E-4	3.77413E-4	3.44392E-4	3.12944E-4
795.517	0.00101	8.3543E-4	6.57869E-4	5.95935E-4	5.45874E-4	5.01227E-4	4.5654E-4	4.14399E-4	3.71738E-4	3.37791E-4	3.03912E-4
796.245	0.00103	8.47768E-4	6.57628E-4	5.87079E-4	5.22147E-4	4.73713E-4	4.25979E-4	3.86081E-4	3.46021E-4	3.23694E-4	3.00287E-4
796.973	0.00105	8.51523E-4	6.49288E-4	5.85756E-4	5.22312E-4	4.70078E-4	4.17265E-4	3.7705E-4	3.36708E-4	3.13818E-4	2.89027E-4
797.701	0.00104	8.42281E-4	6.41452E-4	5.93555E-4	5.44484E-4	4.81167E-4	4.16167E-4	3.82569E-4	3.48144E-4	3.11207E-4	2.75204E-4
798.429	0.00107	8.46566E-4	6.35711E-4	5.92168E-4	5.47234E-4	4.91224E-4	4.34527E-4	3.94411E-4	3.53946E-4	3.1909E-4	2.8566E-4
799.157	0.00109	8.52094E-4	6.33288E-4	5.76682E-4	5.19296E-4	4.68243E-4	4.17383E-4	3.82852E-4	3.48428E-4	3.19814E-4	2.90078E-4
799.885	0.0011	8.60541E-4	6.43E-4	5.81072E-4	5.19097E-4	4.67053E-4	4.16679E-4	3.87734E-4	3.57018E-4	3.20081E-4	2.83948E-4
800.613	0.00111	8.45808E-4	6.2423E-4	5.71495E-4	5.17214E-4	4.60213E-4	4.0601E-4	3.73511E-4	3.38204E-4	2.93983E-4	2.57105E-4
801.341	0.00113	8.52915E-4	6.27701E-4	5.77869E-4	5.25322E-4	4.65347E-4	4.06631E-4	3.57882E-4	3.12396E-4	2.80141E-4	2.51133E-4
802.068	0.00113	8.40062E-4	6.13908E-4	5.5827E-4	5.03345E-4	4.53779E-4	4.03988E-4	3.56254E-4	3.12071E-4	2.79296E-4	2.48866E-4
802.796	0.00116	8.44874E-4	6.17E-4	5.65716E-4	5.11756E-4	4.52772E-4	3.96157E-4	3.48423E-4	3.04069E-4	2.68693E-4	2.38854E-4
803.524	0.00115	8.29669E-4	6.07563E-4	5.58215E-4	5.04608E-4	4.43145E-4	3.85488E-4	3.38262E-4	2.94242E-4	2.57305E-4	2.29634E-4
804.252	0.00115	8.20379E-4	6.01065E-4	5.38653E-4	4.82494E-4	4.38876E-4	3.91235E-4	3.369E-4	2.91682E-4	2.62028E-4	2.32237E-4
804.98	0.00115	8.0322E-4	5.94201E-4	5.48723E-4	4.97096E-4	4.36625E-4	3.76422E-4	3.17517E-4	2.73436E-4	2.50545E-4	2.27114E-4
805.708	0.00117	8.04685E-4	6.00101E-4	5.52204E-4	4.93092E-4	4.19734E-4	3.63101E-4	3.30094E-4	2.96654E-4	2.62838E-4	2.29773E-4
806.436	0.00115	7.95607E-4	6.07638E-4	5.60708E-4	5.01194E-4	4.27836E-4	3.67501E-4	3.22815E-4	2.90065E-4	2.69775E-4	2.39055E-4
807.164	0.00117	7.86748E-4	6.01419E-4	5.54005E-4	4.97383E-4	4.31955E-4	3.79346E-4	3.39737E-4	3.0624E-4	2.78147E-4	2.50106E-4
807.892	0.00116	7.79043E-4	6.08276E-4	5.63765E-4	5.0727E-4	4.40851E-4	3.91847E-4	3.57824E-4	3.23738E-4	2.89402E-4	2.53422E-4
808.62	0.00117	7.80379E-4	6.21525E-4	5.74112E-4	5.08634E-4	4.30319E-4	3.74683E-4	3.35582E-4	3.03555E-4	2.75982E-4	2.45356E-4
809.347	0.00117	7.75691E-4	6.25863E-4	5.74579E-4	5.10342E-4	4.37975E-4	3.85926E-4	3.46318E-4	3.03408E-4	2.58147E-4	2.23008E-4
810.075	0.00115	7.66549E-4	6.16668E-4	5.39742E-4	4.78489E-4	4.23966E-4	3.78483E-4	3.37351E-4	2.94511E-4	2.50291E-4	2.23376E-4
810.803	0.00113	7.40355E-4	6.06736E-4	5.35132E-4	4.74631E-4	4.17629E-4	3.69895E-4	3.25716E-4	2.85249E-4	2.45711E-4	2.16173E-4
811.531	0.00113	7.13101E-4	5.94244E-4	5.30381E-4	4.73922E-4	4.18903E-4	3.60976E-4	3.01055E-4	2.69902E-4	2.48052E-4	2.11193E-4
812.259	0.00114	7.09173E-4	6.07195E-4	5.46235E-4	4.71366E-4	3.91564E-4	3.38519E-4	2.92817E-4	2.58518E-4	2.26783E-4	2.04252E-4
812.987	0.00114	7.04731E-4	6.08112E-4	5.36508E-4	4.71972E-4	4.07535E-4	3.54042E-4	3.02246E-4	2.59873E-4	2.18774E-4	1.94627E-4
813.715	0.00111	6.87478E-4	6.2045E-4	5.63844E-4	4.85739E-4	4.02964E-4	3.53469E-4	3.0929E-4	2.71082E-4	2.33104E-4	2.10372E-4
814.443	0.00112	7.07283E-4	6.34086E-4	5.59095E-4	4.87967E-4	4.15601E-4	3.6406E-4	3.14295E-4	2.78965E-4	2.44629E-4	2.20673E-4
815.171	0.00111	7.08873E-4	6.26703E-4	5.4252E-4	4.67534E-4	3.91202E-4	3.40733E-4	2.91476E-4	2.64831E-4	2.3934E-4	2.01003E-4
815.899	0.00109	7.0048E-4	6.17365E-4	5.32214E-4	4.6395E-4	3.94062E-4	3.31217E-4	2.67233E-4	2.37041E-4	2.07633E-4	1.89424E-4
816.626	0.0011	7.10408E-4	6.21627E-4	5.31027E-4	4.47811E-4	3.62557E-4	3.18167E-4	2.72987E-4	2.50643E-4	2.27644E-4	2.02152E-4
817.354	0.0011	7.10154E-4	6.28928E-4	5.46362E-4	4.6992E-4	3.92476E-4	3.41423E-4	2.89752E-4	2.54206E-4	2.18716E-4	1.92184E-4
818.082	0.00109	7.09446E-4	6.16414E-4	5.23847E-4	4.50792E-4	3.78779E-4	3.45073E-4	3.09402E-4	2.57606E-4	2.10073E-4	2.02269E-4
818.81	0.00107	7.18941E-4	6.22604E-4	5.28022E-4	4.54483E-4	3.81904E-4	3.31841E-4	2.82052E-4	2.43966E-4	2.09188E-4	1.97223E-4
819.538	0.00105	7.26783E-4	6.25724E-4	5.26457E-4	4.43241E-4	3.63456E-4	3.15872E-4	2.70783E-4	2.47424E-4	2.22644E-4	1.93511E-4
820.266	0.00104	7.28133E-4	6.28018E-4	5.32952E-4	4.61348E-4	3.89932E-4	3.25991E-4	2.68253E-4	2.46417E-4	2.22591E-4	1.92937E-4
820.994	0.00105	7.51597E-4	6.30703E-4	5.20786E-4	4.47247E-4	3.75081E-4	3.13123E-4	2.56431E-4	2.24439E-4	1.97417E-4	1.87012E-4
821.722	0.00102	7.36164E-4	6.23298E-4	5.19046E-4	4.38733E-4	3.62864E-4	3.04872E-4	2.53206E-4	2.24769E-4	1.95544E-4	1.6537E-4
822.45	0.00102	7.41132E-4	6.15516E-4	5.03441E-4	4.21193E-4	3.47595E-4	2.99515E-4	2.55841E-4	2.25881E-4	1.9672E-4	1.70187E-4
823.178	0.00102	7.52282E-4	6.16276E-4	4.95471E-4	4.02579E-4	3.25249E-4	2.84604E-4	2.48707E-4	2.2484E-4	2.02919E-4	1.85231E-4
823.905	0.00102	7.74675E-4	6.26391E-4	4.9653E-4	3.94929E-4	3.14528E-4	2.75866E-4	2.37446E-4	2.00376E-4	1.73681E-4	1.64837E-4
824.633	0.00102	7.79686E-4	6.20068E-4	4.95305E-4	4.14992E-4	3.44876E-4	2.92335E-4	2.45036E-4	2.07458E-4	1.75903E-4	1.53532E-4
825.361	0.00101	7.84588E-4	6.31581E-4	5.09221E-4	4.20199E-4	3.43793E-4	2.858E-4	2.37037E-4	2.02506E-4	1.72293E-4	1.47841E-4
826.089	0.00102	7.87822E-4	6.06481E-4	4.80519E-4	4.06012E-4	3.37017E-4	2.75059E-4	2.25355E-4	1.91839E-4	1.63753E-4	1.41903E-4
826.817	0.00103	8.04337E-4	6.23468E-4	4.92772E-4	4.01816E-4	3.30203E-4	2.7915E-4	2.36744E-4	2.04244E-4	1.73697E-4	1.45084E-4
827.545	0.00103	8.13234E-4	6.27643E-4	5.00244E-4	4.1219E-4	3.35748E-4	2.69824E-4	2.2044E-4	1.87433E-4	1.65375E-4	1.52889E-4
828.273	0.00102	8.06403E-4	6.142E-4	4.87827E-4	3.9929E-4	3.25719E-4	2.63761E-4	2.2741E-4	2.13191E-4	1.87438E-4	1.52582E-4
829.001	0.00106	8.35454E-4	6.2814E-4	4.93067E-4	3.92918E-4	3.22623E-4	2.7256E-4	2.26867E-4	1.84211E-4	1.61767E-4	1.52923E-4
829.729	0.00103	8.13673E-4	6.04943E-4	4.80605E-4	3.90616E-4	3.16116E-4	2.50193E-4	2.03973E-4	1.70458E-4	1.4797E-4	1.31842E-4
830.457	0.00106	8.268E-4	5.94457E-4	4.80097E-4	4.06074E-4	3.28537E-4	2.4824E-4	2.02387E-4	1.75981E-4	1.49699E-4	1.23167E-4
831.184	0.00105	8.31464E-4	6.01482E-4	4.80985E-4	3.90513E-4	3.17073E-4	2.50158E-4	2.10221E-4	1.83307E-4	1.68968E-4	1.60124E-4
831.912	0.00107	8.36731E-4	5.94471E-4	4.6954E-4	3.69874E-4	3.05214E-4	2.52674E-4	2.12758E-4	1.77719E-4	1.58372E-4	1.44846E-4
832.64	0.00109	8.42984E-4	5.90335E-4	4.74757E-4	3.81865E-4	3.15282E-4	2.55802E-4	2.13934E-4	1.7788E-4	1.53185E-4	1.31855E-4
833.368	0.0011	8.50692E-4	5.93793E-4	4.80661E-4	3.84382E-4	3.21072E-4	2.65062E-4	2.20991E-4	1.79858E-4	1.64182E-4	1.55338E-4
834.096	0.00112	8.51414E-4	5.77986E-4	4.69399E-4	3.7312E-4	3.10455E-4	2.53453E-4	2.22874E-4	1.985E-4	1.72352E-4	1.453E-4
834.824	0.00112	8.42096E-4	5.57807E-4	4.57412E-4	3.63553E-4	2.98419E-4	2.36461E-4	2.11097E-4	1.92816E-4	1.66701E-4	1.38608E-4
835.552	0.00112	8.34347E-4	5.44863E-4	4.57816E-4	3.7073E-4	3.0395E-4	2.38026E-4	1.998E-4	1.65268E-4	1.48944E-4	1.34897E-4
836.28	0.00114	8.54768E-4	5.70655E-4	4.74788E-4	3.76575E-4	2.97649E-4	2.18342E-4	1.88206E-4	1.63324E-4	1.42539E-4	1.2173E-4
837.008	0.00115	8.54821E-4	5.62927E-4	4.76033E-4	3.87012E-4	3.13358E-4	2.38512E-4	2.08158E-4	1.80737E-4	1.51368E-4	1.21194E-4
837.736	0.00117	8.46095E-4	5.40519E-4	4.59292E-4	3.76077E-4	3.11712E-4	2.45788E-4	2.13062E-4	1.8107E-4	1.53966E-4	1.27067E-4
838.463	0.00118	8.38075E-4	5.24568E-4	4.4948E-4	3.72793E-4	3.01673E-4	2.2881E-4	1.85346E-4	1.41166E-4	1.24304E-4	1.08281E-4
839.191	0.00119	8.37211E-4	5.18866E-4	4.36222E-4	3.5287E-4	2.87072E-4	2.20318E-4	1.85126E-4	1.49272E-4	1.20328E-4	9.41552E-5
839.919	0.00119	8.30052E-4	5.15853E-4	4.42182E-4	3.67521E-4	2.9882E-4	2.30162E-4	1.92988E-4	1.56044E-4	1.38271E-4	1.20811E-4
840.647	0.00119	8.33466E-4	5.34986E-4	4.50453E-4	3.66489E-4	2.98755E-4	2.31384E-4	1.85783E-4	1.41789E-4	1.27063E-4	1.12774E-4
841.375	0.00122	8.4651E-4	5.441E-4	4.59095E-4	3.7462E-4	3.02049E-4	2.30112E-4	1.76085E-4	1.25709E-4	1.1403E-4	1.04164E-4
842.103	0.00123	8.5114E-4	5.50639E-4	4.52884E-4	3.58555E-4	2.86952E-4	2.1899E-4	1.82806E-4	1.48114E-4	1.27295E-4	1.08847E-4
842.831	0.00122	8.21934E-4	5.20529E-4	4.32219E-4	3.46776E-4	2.77108E-4	2.12595E-4	1.80377E-4	1.49702E-4	1.29898E-4	1.1455E-4
843.559	0.00124	8.18176E-4	5.13358E-4	4.21269E-4	3.35094E-4	2.71231E-4	2.15585E-4	1.98236E-4	1.76799E-4	1.3973E-4	1.10258E-4
844.287	0.00122	8.18095E-4	5.33249E-4	4.45883E-4	3.60505E-4	2.8358E-4	2.14942E-4	1.79254E-4	1.45031E-4	1.18117E-4	9.95104E-5
845.015	0.00122	8.16923E-4	5.40944E-4	4.42717E-4	3.49138E-4	2.68826E-4	2.0144E-4	1.75666E-4	1.49421E-4	1.23015E-4	1.0234E-4
845.742	0.0012	7.87064E-4	5.16131E-4	4.20736E-4	3.32525E-4	2.60438E-4	1.97618E-4	1.60939E-4	1.28948E-4	1.10667E-4	9.91504E-5
846.47	0.00121	7.87021E-4	5.17656E-4	4.17068E-4	3.28704E-4	2.62906E-4	2.04962E-4	1.663E-4	1.34225E-4	1.18483E-4	1.08178E-4
847.198	0.00121	7.61307E-4	5.03894E-4	4.25501E-4	3.4578E-4	2.64984E-4	1.99725E-4	1.66516E-4	1.3545E-4	1.09552E-4	9.47191E-5
847.926	0.00122	7.69475E-4	5.13565E-4	4.22422E-4	3.35411E-4	2.54615E-4	1.91526E-4	1.60299E-4	1.30036E-4	1.02107E-4	8.54084E-5
848.654	0.00121	7.51097E-4	5.06321E-4	4.16122E-4	3.30058E-4	2.49262E-4	1.87659E-4	1.56433E-4	1.23573E-4	8.85353E-5	7.10423E-5
849.382	0.00122	7.50993E-4	5.04329E-4	3.97128E-4	3.08838E-4	2.40621E-4	1.81513E-4	1.35417E-4	1.04673E-4	9.65486E-5	9.26909E-5
850.11	0.0012	7.2127E-4	4.93467E-4	4.04212E-4	3.17412E-4	2.32745E-4	1.71276E-4	1.38563E-4	1.11155E-4	9.08425E-5	8.09729E-5
850.838	0.00119	7.19028E-4	5.02859E-4	4.12187E-4	3.27892E-4	2.48547E-4	1.91152E-4	1.57943E-4	1.26413E-4	9.69603E-5	8.45604E-5
851.566	0.00119	7.13914E-4	5.0786E-4	4.15299E-4	3.35074E-4	2.6347E-4	2.00513E-4	1.4599E-4	1.07861E-4	8.70412E-5	7.86125E-5
852.294	0.00118	7.0493E-4	5.09064E-4	4.12253E-4	3.32516E-4	2.63331E-4	2.06266E-4	1.59674E-4	1.26071E-4	1.04743E-4	9.21862E-5
853.021	0.00117	6.9384E-4	5.10721E-4	4.17215E-4	3.36251E-4	2.61744E-4	2.06898E-4	1.67245E-4	1.40535E-4	1.24794E-4	1.08595E-4
853.749	0.00116	6.82891E-4	5.24912E-4	4.47936E-4	3.56396E-4	2.56247E-4	1.95037E-4	1.60837E-4	1.30853E-4	1.0394E-4	9.36127E-5
854.477	0.00117	6.85975E-4	5.18677E-4	4.15727E-4	3.26878E-4	2.43179E-4	1.91656E-4	1.59933E-4	1.32378E-4	1.07496E-4	9.32202E-5
855.205	0.00115	6.43889E-4	4.95611E-4	4.06829E-4	3.2226E-4	2.38078E-4	1.88465E-4	1.57734E-4	1.38537E-4	1.2635E-4	1.10088E-4
855.933	0.00115	6.40658E-4	4.94873E-4	3.94284E-4	3.10555E-4	2.3121E-4	1.81725E-4	1.46533E-4	1.17508E-4	9.16106E-5	7.92269E-5
856.661	0.00115	6.35042E-4	4.9725E-4	3.92411E-4	3.05479E-4	2.22264E-4	1.76574E-4	1.46834E-4	1.05445E-4	5.77124E-5	4.76155E-5
857.389	0.00113	6.21656E-4	4.95463E-4	3.89679E-4	3.05566E-4	2.25254E-4	1.81823E-4	1.52083E-4	1.17603E-4	8.05336E-5	6.66973E-5
858.117	0.00112	5.93632E-4	4.8303E-4	3.81968E-4	3.05378E-4	2.32324E-4	1.86963E-4	1.50284E-4	1.18039E-4	8.70631E-5	7.86212E-5
858.845	0.00111	5.77919E-4	4.88955E-4	3.97811E-4	3.07992E-4	2.16552E-4	1.70696E-4	1.37487E-4	1.07794E-4	7.88499E-5	7.39525E-5
859.573	0.00108	5.57541E-4	4.71804E-4	3.83966E-4	2.9967E-4	2.14036E-4	1.66201E-4	1.27043E-4	1.12625E-4	1.05516E-4	9.23383E-5
860.301	0.00108	5.96913E-4	4.88588E-4	3.7761E-4	3.09204E-4	2.43406E-4	1.91001E-4	1.40443E-4	1.11797E-4	8.84378E-5	7.20044E-5
861.028	0.00105	5.7392E-4	4.7712E-4	3.77948E-4	2.98642E-4	2.18813E-4	1.74714E-4	1.36052E-4	1.03333E-4	7.13413E-5	6.55749E-5
861.756	0.00103	5.6749E-4	4.63314E-4	3.56586E-4	2.8266E-4	2.08154E-4	1.70472E-4	1.37262E-4	1.03089E-4	6.80508E-5	6.21273E-5
862.484	0.00103	5.74903E-4	4.79485E-4	3.8173E-4	2.92397E-4	2.00958E-4	1.57871E-4	1.19209E-4	9.20457E-5	6.61479E-5	5.5839E-5
863.212	0.00103	6.07655E-4	4.95643E-4	3.81481E-4	2.9695E-4	2.10348E-4	1.68963E-4	1.30301E-4	1.07443E-4	8.6115E-5	7.75788E-5
863.94	0.00101	5.89415E-4	4.8109E-4	3.71346E-4	2.86342E-4	1.99257E-4	1.75189E-4	1.53875E-4	1.18924E-4	8.18544E-5	7.28947E-5
864.668	0.00101	5.86893E-4	4.84561E-4	3.80888E-4	2.9069E-4	1.98283E-4	1.65782E-4	1.3406E-4	1.07395E-4	8.04816E-5	7.8039E-5
865.396	9.93286E-4	5.88695E-4	4.75761E-4	3.63503E-4	2.82278E-4	1.99063E-4	1.67575E-4	1.35357E-4	9.31258E-5	4.94551E-5	4.84913E-5
866.124	9.94476E-4	6.1157E-4	4.97715E-4	3.85421E-4	3.03251E-4	2.20231E-4	1.8588E-4	1.50688E-4	1.1791E-4	8.43957E-5	6.74354E-5
866.852	9.69682E-4	5.89103E-4	4.7663E-4	3.67974E-4	2.96665E-4	2.24809E-4	1.76428E-4	1.26966E-4	1.14575E-4	1.01887E-4	8.96997E-5
867.58	9.3981E-4	5.74954E-4	4.74005E-4	3.73949E-4	2.88474E-4	2.04074E-4	1.61015E-4	1.17518E-4	9.76913E-5	7.79091E-5	7.48623E-5
868.307	9.50014E-4	5.83938E-4	4.75614E-4	3.7189E-4	2.96804E-4	2.22847E-4	1.76885E-4	1.30868E-4	1.06085E-4	8.10064E-5	6.12018E-5
869.035	9.32717E-4	5.83461E-4	4.75597E-4	3.71248E-4	2.87189E-4	2.05991E-4	1.6148E-4	1.17444E-4	9.41477E-5	7.25712E-5	8.06961E-5
869.763	9.21343E-4	5.88831E-4	4.6299E-4	3.46309E-4	2.665E-4	1.92162E-4	1.63617E-4	1.33349E-4	9.17131E-5	5.24961E-5	4.69102E-5
870.491	9.09044E-4	5.86927E-4	4.66157E-4	3.53885E-4	2.71716E-4	1.95032E-4	1.56811E-4	1.20604E-4	1.07716E-4	9.34889E-5	7.06375E-5
871.219	8.96713E-4	5.77691E-4	4.60608E-4	3.50585E-4	2.6322E-4	1.86306E-4	1.65502E-4	1.43362E-4	1.15109E-4	8.82922E-5	7.50892E-5
871.947	8.79365E-4	5.68894E-4	4.49506E-4	3.43913E-4	2.74022E-4	2.0998E-4	1.74661E-4	1.40234E-4	1.14955E-4	9.11891E-5	7.90017E-5
872.675	8.80274E-4	5.81352E-4	4.58278E-4	3.5046E-4	2.77735E-4	2.10114E-4	1.65119E-4	1.22479E-4	9.5713E-5	7.39362E-5	7.95221E-5
873.403	8.75759E-4	5.92483E-4	4.71252E-4	3.62292E-4	2.79178E-4	2.04881E-4	1.62789E-4	1.22203E-4	9.14721E-5	6.48643E-5	5.87706E-5
874.131	8.84049E-4	6.11067E-4	4.84765E-4	3.71084E-4	2.81359E-4	2.03399E-4	1.62759E-4	1.25152E-4	1.01856E-4	8.11269E-5	7.19863E-5
874.859	8.55377E-4	5.92986E-4	4.64379E-4	3.52016E-4	2.67013E-4	1.94395E-4	1.56658E-4	1.25535E-4	1.19092E-4	1.123E-4	1.04682E-4
875.586	8.45781E-4	5.84633E-4	4.55105E-4	3.43238E-4	2.58235E-4	1.89992E-4	1.63382E-4	1.37994E-4	1.17672E-4	1.00652E-4	9.50661E-5
876.314	8.26301E-4	5.85439E-4	4.72044E-4	3.646E-4	2.65902E-4	1.90865E-4	1.68609E-4	1.43461E-4	1.11242E-4	8.79213E-5	9.1476E-5
877.042	8.33438E-4	5.94497E-4	4.6082E-4	3.52152E-4	2.74704E-4	2.09017E-4	1.67893E-4	1.30551E-4	1.04281E-4	8.58434E-5	8.88902E-5
877.77	8.18562E-4	5.8656E-4	4.54265E-4	3.46485E-4	2.66677E-4	1.98839E-4	1.53845E-4	1.14521E-4	8.97376E-5	7.12531E-5	6.8714E-5
878.498	8.13731E-4	5.91807E-4	4.59513E-4	3.48045E-4	2.58319E-4	1.87733E-4	1.49996E-4	1.19562E-4	1.05683E-4	8.82534E-5	6.33707E-5
879.226	8.17471E-4	5.93803E-4	4.3754E-4	3.24433E-4	2.52652E-4	1.93646E-4	1.54941E-4	1.21472E-4	9.91668E-5	8.01664E-5	6.84868E-5
879.954	8.06111E-4	5.91805E-4	4.42916E-4	3.34551E-4	2.61826E-4	2.02133E-4	1.61492E-4	1.27258E-4	1.05448E-4	8.57458E-5	7.05115E-5
880.682	8.14774E-4	6.04506E-4	4.55157E-4	3.41963E-4	2.57904E-4	1.91559E-4	1.48984E-4	1.14066E-4	9.27526E-5	7.33122E-5	5.75701E-5
881.41	8.06103E-4	5.99803E-4	4.44E-4	3.25111E-4	2.33496E-4	1.76237E-4	1.61238E-4	1.36952E-4	9.82902E-5	6.9016E-5	5.5813E-5
882.138	8.1797E-4	6.00752E-4	4.25128E-4	3.17927E-4	2.57952E-4	2.07414E-4	1.67741E-4	1.3233E-4	1.03581E-4	8.38024E-5	7.82165E-5
882.865	8.01494E-4	6.00523E-4	4.39189E-4	3.34714E-4	2.66239E-4	2.09613E-4	1.65586E-4	1.28275E-4	1.00518E-4	8.4E-5	8.4E-5
883.593	8.02873E-4	6.08805E-4	4.5162E-4	3.43456E-4	2.63647E-4	1.98945E-4	1.49113E-4	1.11435E-4	8.96253E-5	7.59221E-5	7.3383E-5
884.321	7.85056E-4	5.92026E-4	4.28848E-4	3.26988E-4	2.58041E-4	2.04139E-4	1.63982E-4	1.26004E-4	9.08117E-5	7.39028E-5	8.05043E-5
885.049	7.91467E-4	6.139E-4	4.61324E-4	3.51175E-4	2.6145E-4	1.98737E-4	1.59065E-4	1.2658E-4	1.02292E-4	8.66912E-5	8.16132E-5
885.777	8.09865E-4	6.32338E-4	4.70543E-4	3.48171E-4	2.42861E-4	1.7837E-4	1.46438E-4	1.22538E-4	1.07173E-4	9.13735E-5	7.51236E-5
886.505	7.81311E-4	6.16714E-4	4.67825E-4	3.53019E-4	2.51487E-4	1.8684E-4	1.49586E-4	1.20575E-4	9.97575E-5	8.55608E-5	7.84515E-5
887.233	7.81591E-4	6.05051E-4	4.39107E-4	3.31685E-4	2.4621E-4	1.97164E-4	1.73457E-4	1.42832E-4	1.05657E-4	8.47244E-5	8.01541E-5
887.961	7.88857E-4	6.21657E-4	4.61706E-4	3.47768E-4	2.49069E-4	1.87108E-4	1.48887E-4	1.21013E-4	1.02178E-4	8.7282E-5	7.61102E-5
888.689	8.10098E-4	6.333E-4	4.5952E-4	3.51569E-4	2.64204E-4	2.06345E-4	1.66188E-4	1.37204E-4	1.17377E-4	1.03197E-4	9.40563E-5
889.417	7.76426E-4	6.07512E-4	4.40185E-4	3.36283E-4	2.50335E-4	1.9862E-4	1.66204E-4	1.39818E-4	1.18008E-4	1.05537E-4	1.00967E-4
890.144	7.90229E-4	6.29108E-4	4.67313E-4	3.65616E-4	2.79196E-4	2.10414E-4	1.50421E-4	1.17056E-4	1.03178E-4	9.47576E-5	9.06951E-5
890.872	8.00554E-4	6.36681E-4	4.69815E-4	3.63154E-4	2.70123E-4	2.03062E-4	1.48391E-4	1.09738E-4	8.19808E-5	6.77053E-5	6.36429E-5
891.6	7.89948E-4	6.17624E-4	4.41079E-4	3.37566E-4	2.49257E-4	1.96969E-4	1.61167E-4	1.33341E-4	1.1054E-4	9.80677E-5	9.29896E-5
892.328	8.14883E-4	6.22762E-4	4.25935E-4	3.29125E-4	2.51678E-4	1.97188E-4	1.52193E-4	1.17102E-4	8.78578E-5	7.39036E-5	7.03489E-5
893.056	8.01069E-4	6.10748E-4	4.15764E-4	3.17146E-4	2.34976E-4	1.82292E-4	1.41168E-4	1.08042E-4	7.9293E-5	7.13617E-5	7.69476E-5
893.784	8.12441E-4	6.2527E-4	4.33513E-4	3.29495E-4	2.38353E-4	1.78598E-4	1.30217E-4	1.02264E-4	8.54116E-5	7.37029E-5	6.50702E-5
894.512	8.04968E-4	6.20946E-4	4.32416E-4	3.38738E-4	2.57513E-4	2.00284E-4	1.50935E-4	1.24026E-4	1.0866E-4	9.12548E-5	7.24659E-5
895.24	8.15755E-4	6.23634E-4	4.26806E-4	3.38589E-4	2.6303E-4	2.0803E-4	1.59164E-4	1.27931E-4	1.0513E-4	8.73057E-5	7.20714E-5
895.968	8.2597E-4	6.32049E-4	4.33377E-4	3.39165E-4	2.55106E-4	2.04955E-4	1.64799E-4	1.31003E-4	9.97756E-5	8.47268E-5	7.81253E-5
896.696	8.03968E-4	6.15446E-4	4.22306E-4	3.26761E-4	2.38925E-4	1.89218E-4	1.50029E-4	1.26818E-4	1.10461E-4	9.13005E-5	7.04804E-5
897.423	8.4476E-4	6.41391E-4	4.33039E-4	3.36852E-4	2.48071E-4	1.95037E-4	1.5101E-4	1.18721E-4	9.09641E-5	7.35146E-5	6.08194E-5
898.151	8.43549E-4	6.3523E-4	4.21808E-4	3.22063E-4	2.28087E-4	1.84011E-4	1.5208E-4	1.25873E-4	1.01586E-4	8.50416E-5	7.18385E-5
898.879	8.54288E-4	6.4102E-4	4.22528E-4	3.28366E-4	2.39113E-4	1.96281E-4	1.63866E-4	1.30529E-4	9.63286E-5	8.18054E-5	7.57117E-5
899.607	8.54404E-4	6.38887E-4	4.1809E-4	3.31132E-4	2.48018E-4	1.92938E-4	1.43105E-4	1.1094E-4	8.46702E-5	7.13296E-5	6.32046E-5
900.335	8.33901E-4	6.24233E-4	4.09428E-4	3.23347E-4	2.39288E-4	1.82066E-4	1.2933E-4	1.05431E-4	9.10571E-5	7.94588E-5	6.87948E-5
901.063	8.42275E-4	6.25408E-4	4.03228E-4	3.25713E-4	2.4921E-4	1.99923E-4	1.54929E-4	1.32189E-4	1.16327E-4	9.85444E-5	7.97555E-5
901.791	8.49188E-4	6.33671E-4	4.12874E-4	3.3603E-4	2.58582E-4	2.02637E-4	1.49417E-4	1.17198E-4	9.09277E-5	8.06873E-5	7.6117E-5
902.519	8.30805E-4	6.34634E-4	4.33861E-4	3.50429E-4	2.64953E-4	2.15484E-4	1.70974E-4	1.40211E-4	1.12949E-4	9.96702E-5	9.10375E-5
903.247	8.48657E-4	6.42138E-4	4.32108E-4	3.52824E-4	2.71598E-4	2.11549E-4	1.53491E-4	1.32591E-4	1.21687E-4	9.82951E-5	7.03657E-5
903.975	8.45159E-4	6.36391E-4	4.25299E-4	3.42327E-4	2.57324E-4	2.07872E-4	1.62394E-4	1.35618E-4	1.13313E-4	9.39246E-5	7.51357E-5
904.702	8.3124E-4	6.26971E-4	4.21575E-4	3.39064E-4	2.54533E-4	2.02974E-4	1.54593E-4	1.24711E-4	9.89365E-5	8.83893E-5	8.22956E-5
905.43	8.41306E-4	6.23989E-4	4.06992E-4	3.27708E-4	2.46483E-4	1.93046E-4	1.41761E-4	1.12304E-4	8.75207E-5	7.81211E-5	7.3043E-5
906.158	8.75447E-4	6.41933E-4	4.10152E-4	3.2672E-4	2.41244E-4	1.90222E-4	1.41841E-4	1.12329E-4	8.65547E-5	7.31721E-5	6.30159E-5
906.886	8.49478E-4	6.23612E-4	4.00649E-4	3.19982E-4	2.3734E-4	1.80832E-4	1.25677E-4	1.03971E-4	8.91015E-5	7.53418E-5	6.16309E-5
907.614	8.49772E-4	6.27955E-4	4.09481E-4	3.19595E-4	2.27508E-4	1.78708E-4	1.32745E-4	1.10044E-4	9.1704E-5	7.84493E-5	6.62618E-5
908.342	8.38297E-4	6.09732E-4	3.87201E-4	3.17136E-4	2.45355E-4	1.95339E-4	1.4599E-4	1.1193E-4	8.02073E-5	7.03911E-5	6.58208E-5
909.07	8.28679E-4	6.03713E-4	3.8559E-4	3.13681E-4	2.40012E-4	1.93557E-4	1.48079E-4	1.11869E-4	7.66763E-5	6.3538E-5	5.5413E-5
909.798	8.43644E-4	6.13279E-4	3.9038E-4	3.09252E-4	2.26138E-4	1.94375E-4	1.65347E-4	1.25887E-4	8.37551E-5	6.66481E-5	5.49685E-5
910.526	8.32933E-4	6.01668E-4	3.79661E-4	3.07291E-4	2.33149E-4	1.8257E-4	1.32253E-4	1.05876E-4	8.30758E-5	7.49082E-5	6.98301E-5
911.254	8.38633E-4	6.10968E-4	3.92051E-4	3.06774E-4	2.1941E-4	1.81327E-4	1.45041E-4	1.13235E-4	8.15126E-5	7.6E-5	7.6E-5
911.981	7.99549E-4	5.79082E-4	3.69509E-4	3.03593E-4	2.36063E-4	1.83805E-4	1.31069E-4	1.06339E-4	8.55208E-5	8.32415E-5	8.47649E-5
912.709	8.088E-4	5.92833E-4	3.85949E-4	2.98368E-4	2.08642E-4	1.75521E-4	1.44073E-4	1.0492E-4	6.37802E-5	6.40707E-5	7.27035E-5
913.437	8.09641E-4	5.93224E-4	3.87947E-4	3.13273E-4	2.3677E-4	1.82523E-4	1.27852E-4	9.0852E-5	5.56598E-5	5.20893E-5	5.46283E-5
914.165	8.09855E-4	5.90739E-4	3.83537E-4	3.07941E-4	2.30493E-4	1.76771E-4	1.22584E-4	8.91352E-5	5.79083E-5	6.01335E-5	6.87662E-5
914.893	7.95579E-4	5.81412E-4	3.79628E-4	3.07259E-4	2.33117E-4	1.81879E-4	1.30111E-4	9.78881E-5	6.76526E-5	8.11122E-5	1.02948E-4
915.621	8.15032E-4	5.86017E-4	3.72594E-4	3.10365E-4	2.46612E-4	2.00784E-4	1.54338E-4	1.19792E-4	8.60866E-5	7.63509E-5	7.0765E-5
916.349	7.83669E-4	5.61853E-4	3.54341E-4	2.83355E-4	2.1063E-4	1.85904E-4	1.61714E-4	1.24534E-4	8.48804E-5	7.43369E-5	6.8751E-5
917.077	7.67468E-4	5.68148E-4	3.80987E-4	3.08617E-4	2.34476E-4	1.88083E-4	1.41153E-4	1.15698E-4	9.24018E-5	8.00747E-5	6.94107E-5
917.805	7.62545E-4	5.49728E-4	3.52641E-4	2.9456E-4	2.35058E-4	1.94556E-4	1.53432E-4	1.23025E-4	9.32855E-5	7.83514E-5	6.56562E-5
918.533	7.77954E-4	5.52538E-4	3.45307E-4	2.9322E-4	2.39856E-4	1.91121E-4	1.41289E-4	1.18219E-4	9.78964E-5	8.43323E-5	7.16371E-5
919.26	7.72628E-4	5.47212E-4	3.40295E-4	2.88669E-4	2.35778E-4	1.90316E-4	1.4387E-4	1.20325E-4	9.90117E-5	9.1727E-5	8.66489E-5
919.988	7.63905E-4	5.42989E-4	3.40003E-4	2.86533E-4	2.31753E-4	1.90466E-4	1.48375E-4	1.16178E-4	8.4455E-5	7.57228E-5	7.06447E-5
920.716	7.5562E-4	5.34254E-4	3.32487E-4	2.9054E-4	2.47567E-4	2.02715E-4	1.56752E-4	1.21116E-4	8.59242E-5	7.88602E-5	7.63211E-5
921.444	7.36488E-4	5.17821E-4	3.17752E-4	2.70274E-4	2.21633E-4	1.79971E-4	1.37395E-4	1.10377E-4	8.46025E-5	7.54355E-5	6.8834E-5
922.172	7.44181E-4	5.21465E-4	3.17036E-4	2.64027E-4	2.09719E-4	1.73574E-4	1.36804E-4	1.04728E-4	7.25099E-5	7.18514E-5	7.64217E-5
922.9	7.26896E-4	5.11829E-4	3.14854E-4	2.67837E-4	2.19668E-4	1.82664E-4	1.44927E-4	1.18832E-4	9.35529E-5	8.27297E-5	7.4097E-5
923.628	7.14592E-4	5.09873E-4	3.23039E-4	2.8478E-4	2.45584E-4	1.8869E-4	1.30149E-4	1.06198E-4	8.58753E-5	7.61646E-5	6.80397E-5
924.356	7.12704E-4	5.13384E-4	3.29973E-4	2.82955E-4	2.34787E-4	1.91712E-4	1.47684E-4	1.18721E-4	9.09634E-5	7.8895E-5	6.92466E-5
925.084	7.32933E-4	5.21015E-4	3.26876E-4	2.86313E-4	2.44755E-4	1.8509E-4	1.23646E-4	1.13105E-4	1.08644E-4	9.13949E-5	7.15904E-5
925.812	7.14855E-4	5.01138E-4	3.04913E-4	2.63888E-4	2.21859E-4	1.83049E-4	1.43376E-4	1.15255E-4	8.79939E-5	7.67787E-5	6.81459E-5
926.539	6.99686E-4	4.7742E-4	2.75205E-4	2.52157E-4	2.28545E-4	1.80917E-4	1.31568E-4	1.03613E-4	7.78383E-5	6.76458E-5	6.00287E-5
927.267	6.97464E-4	4.84646E-4	2.89461E-4	2.59499E-4	2.28803E-4	1.7692E-4	1.23217E-4	1.02409E-4	8.55567E-5	7.53993E-5	6.62587E-5
927.995	6.89123E-4	4.79004E-4	2.86941E-4	2.68964E-4	2.50546E-4	1.86718E-4	1.19951E-4	1.00028E-4	8.61495E-5	8.18964E-5	7.93573E-5
928.723	6.79267E-4	4.76348E-4	2.8879E-4	2.5975E-4	2.29999E-4	1.94286E-4	1.57516E-4	1.24897E-4	9.21829E-5	8.7838E-5	8.88536E-5
929.451	7.06264E-4	4.97046E-4	3.02381E-4	2.6827E-4	2.33325E-4	1.90161E-4	1.45651E-4	1.13721E-4	8.29897E-5	8.34224E-5	9.00239E-5
930.179	7.00566E-4	4.95397E-4	3.02474E-4	2.57762E-4	2.11954E-4	1.76057E-4	1.39771E-4	1.11806E-4	8.4544E-5	7.21146E-5	6.24663E-5
930.907	6.79172E-4	4.72203E-4	2.79232E-4	2.60793E-4	2.41904E-4	2.07236E-4	1.7095E-4	1.47547E-4	1.25738E-4	1.01363E-4	7.59724E-5
931.635	6.80865E-4	4.61748E-4	2.56961E-4	2.45437E-4	2.33631E-4	1.95402E-4	1.54761E-4	1.24822E-4	9.60736E-5	8.40253E-5	7.53925E-5
932.363	6.42295E-4	4.68621E-4	3.03678E-4	2.7602E-4	2.47686E-4	2.12194E-4	1.75424E-4	1.45152E-4	1.15412E-4	1.08777E-4	1.07254E-4
933.091	6.36735E-4	4.49564E-4	2.71895E-4	2.57605E-4	2.42966E-4	2.13281E-4	1.81833E-4	1.44924E-4	1.06262E-4	9.45474E-5	8.89615E-5
933.818	6.68379E-4	4.6006E-4	2.62065E-4	2.62987E-4	2.63931E-4	2.26277E-4	1.84669E-4	1.47799E-4	1.1112E-4	1.03598E-4	1.0309E-4
934.546	6.88044E-4	4.87375E-4	2.93352E-4	2.67078E-4	2.4016E-4	2.07532E-4	1.73665E-4	1.50998E-4	1.3018E-4	1.14045E-4	9.88103E-5
935.274	6.55611E-4	4.54491E-4	2.59874E-4	2.57569E-4	2.55208E-4	2.17877E-4	1.76269E-4	1.53751E-4	1.34915E-4	1.16382E-4	9.75926E-5
936.002	6.77063E-4	4.62445E-4	2.52893E-4	2.50589E-4	2.48227E-4	2.0992E-4	1.66861E-4	1.39518E-4	1.1523E-4	1.01388E-4	9.02158E-5
936.73	6.53726E-4	4.62955E-4	2.745E-4	2.61132E-4	2.47437E-4	2.18025E-4	1.86094E-4	1.57953E-4	1.30196E-4	1.1082E-4	9.3554E-5
937.458	6.49009E-4	4.60037E-4	2.71974E-4	2.71052E-4	2.70108E-4	2.3391E-4	1.92302E-4	1.7426E-4	1.61869E-4	1.38283E-4	1.10861E-4
938.186	6.54415E-4	4.53746E-4	2.52143E-4	2.59979E-4	2.68007E-4	2.3329E-4	1.91682E-4	1.66048E-4	1.44239E-4	1.30652E-4	1.1948E-4
938.914	6.65117E-4	4.62198E-4	2.56026E-4	2.59252E-4	2.62558E-4	2.31383E-4	1.9413E-4	1.70008E-4	1.4919E-4	1.32374E-4	1.16632E-4
939.642	6.54777E-4	4.64006E-4	2.68561E-4	2.64323E-4	2.60545E-4	2.31596E-4	1.97729E-4	1.70446E-4	1.44672E-4	1.37259E-4	1.36244E-4
940.37	6.74467E-4	4.69748E-4	2.60014E-4	2.64272E-4	2.71828E-4	2.4535E-4	2.11967E-4	1.79878E-4	1.4766E-4	1.31322E-4	1.20658E-4
941.097	6.73365E-4	4.70896E-4	2.63466E-4	2.7282E-4	2.88404E-4	2.60945E-4	2.24175E-4	1.91578E-4	1.59856E-4	1.37297E-4	1.18E-4
941.825	6.77806E-4	4.80736E-4	2.78838E-4	2.77652E-4	2.84736E-4	2.59481E-4	2.26582E-4	1.93117E-4	1.58916E-4	1.40471E-4	1.28283E-4
942.553	6.71033E-4	4.9196E-4	3.085E-4	3.02064E-4	3.05369E-4	2.68724E-4	2.21794E-4	1.90182E-4	1.63911E-4	1.525E-4	1.47422E-4
943.281	6.64678E-4	4.86955E-4	3.04878E-4	2.87389E-4	2.8125E-4	2.55405E-4	2.23957E-4	1.96487E-4	1.70217E-4	1.52014E-4	1.37288E-4
944.009	6.96639E-4	5.05418E-4	3.09513E-4	2.98679E-4	3.03873E-4	2.70753E-4	2.26242E-4	1.97551E-4	1.75246E-4	1.54122E-4	1.33302E-4
944.737	6.99883E-4	5.12712E-4	3.20955E-4	2.99649E-4	2.95871E-4	2.66825E-4	2.29571E-4	2.00132E-4	1.73862E-4	1.57686E-4	1.46514E-4
945.465	7.06672E-4	5.18601E-4	3.25921E-4	3.08297E-4	3.12075E-4	2.84252E-4	2.45547E-4	2.1448E-4	1.86723E-4	1.67214E-4	1.5198E-4
946.193	7.09193E-4	5.2877E-4	3.43927E-4	3.19379E-4	3.1749E-4	2.8527E-4	2.41727E-4	2.12092E-4	1.89291E-4	1.72687E-4	1.59484E-4
946.921	7.11757E-4	5.42583E-4	3.69264E-4	3.43408E-4	3.41519E-4	3.04718E-4	2.53917E-4	2.21089E-4	1.97793E-4	1.78669E-4	1.61912E-4
947.649	7.40171E-4	5.59298E-4	3.73994E-4	3.44609E-4	3.44137E-4	3.11522E-4	2.65076E-4	2.33421E-4	2.10125E-4	1.87835E-4	1.65999E-4
948.376	7.58373E-4	5.802E-4	3.97662E-4	3.56044E-4	3.43766E-4	3.08569E-4	2.62607E-4	2.27128E-4	1.97884E-4	1.79122E-4	1.67442E-4
949.104	7.75551E-4	5.90629E-4	4.01177E-4	3.51124E-4	3.33651E-4	2.99884E-4	2.57793E-4	2.25343E-4	1.99073E-4	1.83041E-4	1.74408E-4
949.832	7.96411E-4	6.20913E-4	4.36531E-4	3.77819E-4	3.51846E-4	3.10529E-4	2.60696E-4	2.27342E-4	2.05533E-4	1.87474E-4	1.7224E-4
950.56	7.95737E-4	6.38488E-4	4.67013E-4	3.98596E-4	3.59872E-4	3.17439E-4	2.72444E-4	2.36496E-4	2.07251E-4	1.87642E-4	1.75963E-4
951.288	8.34525E-4	6.77951E-4	4.99101E-4	4.17549E-4	3.67019E-4	3.21412E-4	2.78353E-4	2.40805E-4	2.07596E-4	1.85289E-4	1.72593E-4
952.016	8.44962E-4	7.0395E-4	5.33396E-4	4.42621E-4	3.79813E-4	3.25696E-4	2.76831E-4	2.41631E-4	2.18335E-4	1.96069E-4	1.74741E-4
952.744	8.52911E-4	7.26081E-4	5.61981E-4	4.62854E-4	3.88712E-4	3.25932E-4	2.70777E-4	2.36364E-4	2.21494E-4	2.03423E-4	1.82095E-4
953.472	8.78565E-4	7.5929E-4	5.91503E-4	4.87053E-4	4.09606E-4	3.41427E-4	2.79983E-4	2.3819E-4	2.16381E-4	1.97461E-4	1.81719E-4
954.2	8.99428E-4	7.95948E-4	6.31848E-4	5.14398E-4	4.18533E-4	3.38454E-4	2.71204E-4	2.28902E-4	2.14032E-4	1.9897E-4	1.83736E-4
954.928	8.99902E-4	8.19959E-4	6.67383E-4	5.41456E-4	4.2859E-4	3.41808E-4	2.78428E-4	2.32863E-4	2.08576E-4	1.87793E-4	1.71543E-4
955.655	9.27899E-4	8.64357E-4	7.11781E-4	5.78393E-4	4.55139E-4	3.59654E-4	2.91436E-4	2.40589E-4	2.12336E-4	1.91034E-4	1.79354E-4
956.383	9.47438E-4	9.01839E-4	7.49263E-4	6.07709E-4	4.72176E-4	3.63928E-4	2.85066E-4	2.28395E-4	2.03116E-4	1.84698E-4	1.76573E-4
957.111	9.57097E-4	9.35713E-4	7.942E-4	6.48544E-4	4.98844E-4	3.78251E-4	2.92132E-4	2.28916E-4	2.01158E-4	1.78102E-4	1.62868E-4
957.839	9.70433E-4	9.71098E-4	8.29585E-4	6.73215E-4	5.04153E-4	3.73036E-4	2.91272E-4	2.27988E-4	1.96266E-4	1.71336E-4	1.5864E-4
958.567	9.76825E-4	0.001	8.63758E-4	7.03636E-4	5.24185E-4	3.80609E-4	2.88685E-4	2.19786E-4	1.94012E-4	1.72768E-4	1.60581E-4
959.295	9.61952E-4	0.00103	9.0935E-4	7.48691E-4	5.45156E-4	3.82596E-4	2.8535E-4	2.1201E-4	1.88218E-4	1.6918E-4	1.60548E-4
960.023	9.7375E-4	0.00107	9.49096E-4	7.8107E-4	5.57701E-4	3.82193E-4	2.91236E-4	2.17893E-4	1.85675E-4	1.60362E-4	1.5173E-4
960.751	9.71013E-4	0.0011	9.85626E-4	8.17793E-4	5.81673E-4	3.91154E-4	2.91005E-4	2.11642E-4	1.86363E-4	1.64972E-4	1.54308E-4
961.479	9.63666E-4	0.00113	0.00102	8.5476E-4	6.13918E-4	4.10162E-4	2.90177E-4	1.96882E-4	1.81517E-4	1.67073E-4	1.55902E-4
962.207	9.5967E-4	0.00115	0.00104	8.81062E-4	6.37858E-4	4.28122E-4	3.0475E-4	2.05518E-4	1.87179E-4	1.69108E-4	1.52859E-4
962.934	9.3039E-4	0.00116	0.00107	9.22873E-4	6.62197E-4	4.35184E-4	3.07941E-4	2.01978E-4	1.79177E-4	1.599E-4	1.54822E-4
963.662	9.25246E-4	0.00119	0.0011	9.45601E-4	6.78314E-4	4.42588E-4	3.15829E-4	2.07926E-4	1.87108E-4	1.67058E-4	1.51824E-4
964.39	8.93814E-4	0.00118	0.00109	9.49912E-4	6.91596E-4	4.5732E-4	3.23303E-4	2.05941E-4	1.8215E-4	1.60282E-4	1.50126E-4
965.118	8.77657E-4	0.0012	0.00111	9.65915E-4	7.06656E-4	4.65849E-4	3.21189E-4	1.92197E-4	1.72866E-4	1.54603E-4	1.44955E-4
965.846	8.64459E-4	0.00121	0.00111	9.65215E-4	6.97927E-4	4.49482E-4	3.20788E-4	2.02172E-4	1.7838E-4	1.55721E-4	1.45057E-4
966.574	8.31161E-4	0.00121	0.00112	9.76809E-4	7.04326E-4	4.46201E-4	3.11217E-4	1.84354E-4	1.6651E-4	1.48703E-4	1.34993E-4
967.302	7.87585E-4	0.0012	0.00109	9.46248E-4	6.75182E-4	4.15491E-4	2.9357E-4	1.76031E-4	1.61161E-4	1.45744E-4	1.27462E-4
968.03	7.74147E-4	0.0012	0.00106	9.0281E-4	6.55829E-4	4.13672E-4	2.87397E-4	1.62219E-4	1.41401E-4	1.20806E-4	1.16236E-4
968.758	7.2489E-4	0.00117	0.00104	8.92541E-4	6.46031E-4	4.01288E-4	2.91946E-4	1.80703E-4	1.48981E-4	1.16897E-4	1.10296E-4
969.486	6.73703E-4	0.00114	9.92616E-4	8.35031E-4	6.03161E-4	3.6874E-4	2.66655E-4	1.6207E-4	1.22571E-4	8.34707E-5	1.0759E-4
970.213	6.45837E-4	0.00111	9.52038E-4	7.83833E-4	5.79826E-4	3.70821E-4	2.78816E-4	1.85632E-4	1.51288E-4	1.19297E-4	1.14586E-4
970.941	6.3302E-4	0.0011	9.08899E-4	7.10586E-4	5.07995E-4	3.00442E-4	2.33924E-4	1.71966E-4	1.34104E-4	9.75428E-5	8.88466E-5
971.669	6.04159E-4	0.0011	8.78017E-4	6.5285E-4	4.78593E-4	3.00068E-4	2.25453E-4	1.57548E-4	1.24812E-4	9.58677E-5	8.88717E-5
972.397	5.66343E-4	0.00104	7.96952E-4	5.49021E-4	4.04641E-4	2.58531E-4	2.09612E-4	1.71446E-4	1.2547E-4	7.72289E-5	6.74495E-5
973.125	5.74861E-4	0.00106	7.76918E-4	4.87902E-4	3.60433E-4	2.38998E-4	1.85241E-4	1.41623E-4	1.08922E-4	7.79464E-5	8.24305E-5
973.853	5.49006E-4	0.00103	7.33633E-4	4.33284E-4	3.15869E-4	2.13785E-4	1.73112E-4	1.4486E-4	1.23187E-4	1.02875E-4	9.19748E-5
974.581	5.50373E-4	0.00104	7.15648E-4	3.8413E-4	2.74517E-4	1.94688E-4	1.61056E-4	1.39247E-4	1.08589E-4	7.45664E-5	7.37588E-5
975.309	5.22422E-4	0.00101	6.92519E-4	3.45889E-4	2.27527E-4	1.51569E-4	1.44051E-4	1.58921E-4	1.4086E-4	1.09884E-4	9.81836E-5

## Sheet: Fig.4d
0	0	0.05	0.10123	0.15371	0.20747	0.26255	0.31898	0.3768	0.43603	0.49671	0.55888
724.911	-7.56969e-05	7.10587E-5	1.59176E-4	2.42936E-4	2.79612E-4	3.10497E-4	2.71055E-4	2.35364E-4	2.17345E-4	1.95687E-4	1.68275E-4
725.639	-9.29959e-06	1.273E-4	2.21808E-4	3.1573E-4	3.51107E-4	3.8019E-4	3.56206E-4	3.322E-4	3.09266E-4	2.83637E-4	2.54547E-4
726.367	2.56334E-5	1.77322E-4	2.68727E-4	3.57838E-4	3.94775E-4	4.22543E-4	4.02289E-4	3.81528E-4	3.60232E-4	3.34694E-4	3.04485E-4
727.095	4.51005E-5	2.09041E-4	3.04509E-4	3.9377E-4	4.29667E-4	4.52267E-4	4.26683E-4	4.05157E-4	3.91505E-4	3.63973E-4	3.23694E-4
727.823	8.84552E-5	2.50481E-4	3.37824E-4	4.1658E-4	4.51437E-4	4.702E-4	4.45682E-4	4.22364E-4	4.01068E-4	3.72535E-4	3.3841E-4
728.551	1.2984E-4	2.73546E-4	3.50733E-4	4.21958E-4	4.70861E-4	4.91142E-4	4.52234E-4	4.21784E-4	4.01581E-4	3.77389E-4	3.50536E-4
729.279	1.51004E-4	2.91051E-4	3.68238E-4	4.36741E-4	4.82522E-4	4.97307E-4	4.61597E-4	4.31275E-4	4.06157E-4	3.79352E-4	3.5138E-4
730.006	1.79592E-4	3.18283E-4	3.88361E-4	4.50465E-4	4.96766E-4	5.06025E-4	4.67117E-4	4.35098E-4	4.08342E-4	3.82609E-4	3.56876E-4
730.734	1.95602E-4	3.19352E-4	3.89429E-4	4.50667E-4	4.98529E-4	5.08145E-4	4.77764E-4	4.50418E-4	4.24753E-4	3.917E-4	3.55897E-4
731.462	2.12923E-4	3.23646E-4	3.89661E-4	4.51914E-4	5.09661E-4	5.15796E-4	4.78486E-4	4.50927E-4	4.27993E-4	4.00884E-4	3.73E-4
732.19	2.24934E-4	3.2721E-4	3.90686E-4	4.53531E-4	5.1596E-4	5.22955E-4	4.92575E-4	4.62376E-4	4.31797E-4	4.06406E-4	3.82578E-4
732.918	2.36384E-4	3.31635E-4	3.91048E-4	4.55553E-4	5.24225E-4	5.28367E-4	4.97986E-4	4.59585E-4	4.18086E-4	3.8816E-4	3.62835E-4
733.646	2.42584E-4	3.36123E-4	3.94013E-4	4.60608E-4	5.32922E-4	5.28688E-4	4.92445E-4	4.57809E-4	4.22862E-4	3.92158E-4	3.67532E-4
734.374	2.48755E-4	3.35789E-4	3.9571E-4	4.62486E-4	5.33239E-4	5.29203E-4	5.01487E-4	4.67143E-4	4.31258E-4	4.00679E-4	3.76811E-4
735.102	2.74865E-4	3.50818E-4	4.04646E-4	4.68029E-4	5.3566E-4	5.33034E-4	5.14379E-4	4.77395E-4	4.38941E-4	4.10547E-4	3.88434E-4
735.83	2.86535E-4	3.60023E-4	4.20452E-4	4.89005E-4	5.60799E-4	5.48152E-4	5.22568E-4	4.76636E-4	4.31904E-4	4.0624E-4	3.88669E-4
736.558	3.15886E-4	3.75009E-4	4.21727E-4	4.96836E-4	5.77994E-4	5.54557E-4	5.21701E-4	4.76397E-4	4.32844E-4	4.02266E-4	3.83543E-4
737.285	3.38694E-4	3.85054E-4	4.22124E-4	4.98689E-4	5.80367E-4	5.47824E-4	5.12056E-4	4.74747E-4	4.3649E-4	3.97175E-4	3.76711E-4
738.013	3.30838E-4	3.80743E-4	4.28985E-4	5.08586E-4	5.86796E-4	5.50379E-4	5.12018E-4	4.65648E-4	4.23499E-4	3.95104E-4	3.8485E-4
738.741	3.38636E-4	3.94646E-4	4.52243E-4	5.17242E-4	5.74842E-4	5.37904E-4	5.01181E-4	4.68669E-4	4.35104E-4	4.00157E-4	3.86306E-4
739.469	3.35778E-4	3.90796E-4	4.48492E-4	5.21109E-4	5.8034E-4	5.46524E-4	5.10976E-4	4.71535E-4	4.35014E-4	4.04435E-4	3.91472E-4
740.197	3.33584E-4	4.00003E-4	4.68468E-4	5.41085E-4	5.95564E-4	5.66951E-4	5.33086E-4	4.86716E-4	4.44346E-4	4.08307E-4	3.97156E-4
740.925	3.44492E-4	4.01494E-4	4.63544E-4	5.41746E-4	5.95453E-4	5.684E-4	5.33913E-4	4.84879E-4	4.41644E-4	4.05605E-4	3.98207E-4
741.653	3.44238E-4	3.99256E-4	4.62088E-4	5.45369E-4	5.95979E-4	5.65285E-4	5.28093E-4	4.80657E-4	4.39767E-4	4.05366E-4	4.01399E-4
742.381	3.49314E-4	4.07306E-4	4.73924E-4	5.58221E-4	6.02671E-4	5.69896E-4	5.33484E-4	4.92444E-4	4.54253E-4	4.18214E-4	4.1116E-4
743.109	3.75732E-4	4.23316E-4	4.8192E-4	5.59106E-4	5.9546E-4	5.68927E-4	5.34704E-4	4.92066E-4	4.53565E-4	4.17526E-4	4.132E-4
743.837	3.94728E-4	4.38347E-4	4.97357E-4	5.7759E-4	6.0986E-4	5.82808E-4	5.48733E-4	5.08226E-4	4.64926E-4	4.19604E-4	4.22566E-4
744.564	3.93253E-4	4.4728E-4	5.12249E-4	5.89436E-4	6.13951E-4	5.85858E-4	5.49833E-4	5.07728E-4	4.6682E-4	4.25866E-4	4.26576E-4
745.292	4.09344E-4	4.57919E-4	5.23524E-4	6.04773E-4	6.24939E-4	5.95805E-4	5.55128E-4	5.0716E-4	4.64515E-4	4.23015E-4	4.27406E-4
746.02	4.07978E-4	4.71422E-4	5.39312E-4	6.10913E-4	6.21451E-4	5.92318E-4	5.52226E-4	5.06389E-4	4.64165E-4	4.22119E-4	4.30384E-4
746.748	4.02975E-4	4.79307E-4	5.47338E-4	6.11321E-4	6.12608E-4	5.81393E-4	5.36548E-4	4.85915E-4	4.46383E-4	4.08159E-4	4.17789E-4
747.476	4.05473E-4	4.87753E-4	5.51541E-4	6.07907E-4	6.09348E-4	5.88538E-4	5.40593E-4	4.84097E-4	4.45097E-4	4.09201E-4	4.14116E-4
748.204	4.13306E-4	4.94594E-4	5.61403E-4	6.24371E-4	6.1976E-4	5.94268E-4	5.45607E-4	4.91243E-4	4.48847E-4	4.11078E-4	4.23637E-4
748.932	4.2846E-4	5.11732E-4	5.78544E-4	6.42528E-4	6.37243E-4	6.16433E-4	5.59155E-4	4.9573E-4	4.50204E-4	4.11925E-4	4.26669E-4
749.66	4.30258E-4	5.16008E-4	5.87064E-4	6.57142E-4	6.45078E-4	6.20626E-4	5.65488E-4	5.07234E-4	4.57665E-4	4.19541E-4	4.39744E-4
750.388	4.45855E-4	5.33587E-4	5.9421E-4	6.53624E-4	6.41976E-4	6.24288E-4	5.72801E-4	5.1961E-4	4.6631E-4	4.2688E-4	4.39985E-4
751.115	4.49148E-4	5.39359E-4	6.06521E-4	6.74568E-4	6.50634E-4	6.23229E-4	5.69644E-4	5.15538E-4	4.65436E-4	4.32183E-4	4.48019E-4
751.843	4.53869E-4	5.6416E-4	6.10257E-4	6.55548E-4	6.40822E-4	6.21848E-4	5.58898E-4	4.9908E-4	4.59638E-4	4.34863E-4	4.44146E-4
752.571	4.67287E-4	5.76397E-4	6.1952E-4	6.58589E-4	6.41323E-4	6.17785E-4	5.54835E-4	4.96488E-4	4.58112E-4	4.36851E-4	4.47772E-4
753.299	4.963E-4	6.00998E-4	6.31234E-4	6.56518E-4	6.45346E-4	6.24917E-4	5.63007E-4	5.03999E-4	4.55496E-4	4.31632E-4	4.45829E-4
754.027	5.16479E-4	6.10967E-4	6.37732E-4	6.58323E-4	6.49183E-4	6.26974E-4	5.60903E-4	5.02609E-4	4.63167E-4	4.44368E-4	4.52013E-4
754.755	5.21633E-4	6.171E-4	6.4684E-4	6.67503E-4	6.56839E-4	6.31072E-4	5.66041E-4	5.08068E-4	4.63829E-4	4.42587E-4	4.45863E-4
755.483	5.33037E-4	6.29231E-4	6.54014E-4	6.69543E-4	6.6091E-4	6.33605E-4	5.67534E-4	5.08308E-4	4.59805E-4	4.42479E-4	4.52854E-4
756.211	5.31896E-4	6.32079E-4	6.61323E-4	6.78618E-4	6.71509E-4	6.41466E-4	5.72794E-4	5.14053E-4	4.67682E-4	4.5237E-4	4.60015E-4
756.939	5.40539E-4	6.36212E-4	6.66943E-4	6.8287E-4	6.74745E-4	6.40742E-4	5.71029E-4	5.12938E-4	4.66567E-4	4.57397E-4	4.71049E-4
757.667	5.37597E-4	6.28289E-4	6.68933E-4	6.86252E-4	6.73049E-4	6.38034E-4	5.78206E-4	5.23225E-4	4.72057E-4	4.58236E-4	4.6315E-4
758.394	5.57726E-4	6.397E-4	6.64979E-4	6.76768E-4	6.74229E-4	6.41114E-4	5.79205E-4	5.21082E-4	4.65117E-4	4.60495E-4	4.76876E-4
759.122	5.75808E-4	6.49898E-4	6.67742E-4	6.74913E-4	6.72882E-4	6.39223E-4	5.80956E-4	5.22525E-4	4.63362E-4	4.59981E-4	4.74724E-4
759.85	5.80505E-4	6.51626E-4	6.67487E-4	6.80237E-4	6.90901E-4	6.48359E-4	5.71883E-4	5.17259E-4	4.71954E-4	4.67732E-4	4.73738E-4
760.578	5.98203E-4	6.59838E-4	6.71734E-4	6.77933E-4	6.8098E-4	6.39269E-4	5.74238E-4	5.17665E-4	4.63299E-4	4.48196E-4	4.40006E-4
761.306	6.27114E-4	6.70829E-4	6.66368E-4	6.71598E-4	6.81247E-4	6.34543E-4	5.6431E-4	5.08455E-4	4.55688E-4	4.51908E-4	4.53776E-4
762.034	6.29713E-4	6.62331E-4	6.54896E-4	6.63052E-4	6.76763E-4	6.28418E-4	5.59745E-4	5.06394E-4	4.55227E-4	4.48999E-4	4.45459E-4
762.762	6.45904E-4	6.75386E-4	6.73403E-4	6.79356E-4	6.87481E-4	6.30051E-4	5.56176E-4	5.01283E-4	4.47983E-4	4.54851E-4	4.6139E-4
763.49	6.61487E-4	6.71988E-4	6.58109E-4	6.72042E-4	6.91338E-4	6.33798E-4	5.62525E-4	5.0266E-4	4.44271E-4	4.54931E-4	4.63639E-4
764.218	6.76541E-4	6.84001E-4	6.78549E-4	6.80235E-4	6.82774E-4	6.20407E-4	5.50174E-4	4.89475E-4	4.33026E-4	4.47949E-4	4.58194E-4
764.946	7.01171E-4	6.81889E-4	6.6008E-4	6.71736E-4	6.85447E-4	6.16243E-4	5.42167E-4	4.87021E-4	4.37954E-4	4.46482E-4	4.52594E-4
765.673	7.06937E-4	6.82746E-4	6.58037E-4	6.83316E-4	7.08345E-4	6.27097E-4	5.44514E-4	4.70118E-4	4.09469E-4	4.31854E-4	4.47369E-4
766.401	7.03537E-4	6.77895E-4	6.54494E-4	6.83739E-4	7.07417E-4	6.24646E-4	5.41983E-4	4.75392E-4	4.24375E-4	4.41431E-4	4.50479E-4
767.129	6.9599E-4	6.68896E-4	6.47142E-4	6.78369E-4	6.99242E-4	6.2358E-4	5.48382E-4	4.84391E-4	4.3654E-4	4.42935E-4	4.46798E-4
767.857	6.98619E-4	6.66687E-4	6.44352E-4	6.80041E-4	6.99987E-4	6.26356E-4	5.54732E-4	4.96985E-4	4.55755E-4	4.5842E-4	4.56631E-4
768.585	7.01901E-4	6.61744E-4	6.36208E-4	6.72392E-4	6.87733E-4	6.15118E-4	5.43281E-4	4.7773E-4	4.3856E-4	4.55615E-4	4.58091E-4
769.313	7.00858E-4	6.64089E-4	6.44492E-4	6.78693E-4	6.85114E-4	6.03359E-4	5.28171E-4	4.72504E-4	4.3916E-4	4.45023E-4	4.42892E-4
770.041	7.24826E-4	6.73542E-4	6.47755E-4	6.83939E-4	6.84977E-4	5.98651E-4	5.19987E-4	4.59119E-4	4.26941E-4	4.36534E-4	4.3402E-4
770.769	7.35097E-4	6.71234E-4	6.40834E-4	6.75036E-4	6.71697E-4	5.93495E-4	5.20127E-4	4.56136E-4	4.23414E-4	4.28744E-4	4.27559E-4
771.497	7.39951E-4	6.74153E-4	6.45542E-4	6.74787E-4	6.61905E-4	5.80657E-4	5.06517E-4	4.43047E-4	4.13111E-4	4.17375E-4	4.15988E-4
772.225	7.40988E-4	6.60191E-4	6.37407E-4	6.87965E-4	6.76268E-4	5.8131E-4	5.04562E-4	4.49416E-4	4.23428E-4	4.22362E-4	4.17722E-4
772.952	7.24208E-4	6.51152E-4	6.3934E-4	6.9089E-4	6.75063E-4	5.84675E-4	5.103E-4	4.51513E-4	4.29468E-4	4.33732E-4	4.26678E-4
773.68	7.03241E-4	6.54376E-4	6.53137E-4	6.92295E-4	6.68407E-4	5.86651E-4	5.14585E-4	4.50074E-4	4.24677E-4	4.22545E-4	4.168E-4
774.408	7.16565E-4	6.52218E-4	6.52226E-4	6.96836E-4	6.70524E-4	5.90292E-4	5.16994E-4	4.47801E-4	4.22883E-4	4.19685E-4	4.23216E-4
775.136	7.3158E-4	6.63362E-4	6.57595E-4	6.86839E-4	6.52902E-4	5.79272E-4	5.05673E-4	4.31278E-4	4.1375E-4	4.1908E-4	4.1867E-4
775.864	7.26054E-4	6.56385E-4	6.62786E-4	7.03431E-4	6.57856E-4	5.67976E-4	4.95455E-4	4.29904E-4	4.15985E-4	4.1865E-4	4.12494E-4
776.592	7.1992E-4	6.53154E-4	6.64636E-4	7.03794E-4	6.53918E-4	5.67084E-4	4.96243E-4	4.30171E-4	4.20352E-4	4.24616E-4	4.16249E-4
777.32	7.2719E-4	6.48328E-4	6.62111E-4	7.00773E-4	6.47268E-4	5.63481E-4	4.88416E-4	4.14541E-4	4.03441E-4	4.03974E-4	3.91312E-4
778.048	7.26388E-4	6.46559E-4	6.598E-4	6.91027E-4	6.4137E-4	5.71294E-4	4.90822E-4	4.06542E-4	4.01165E-4	4.05962E-4	3.94366E-4
778.776	7.43751E-4	6.66341E-4	6.76616E-4	6.9793E-4	6.2816E-4	5.41327E-4	4.62197E-4	3.82599E-4	3.89598E-4	4.02949E-4	4.0135E-4
779.504	7.23372E-4	6.68217E-4	6.81882E-4	7.00222E-4	6.26162E-4	5.40344E-4	4.71568E-4	4.02896E-4	4.06062E-4	4.09775E-4	3.92719E-4
780.231	7.19426E-4	6.75399E-4	6.88906E-4	7.03281E-4	6.26681E-4	5.43402E-4	4.65891E-4	3.88038E-4	3.90639E-4	3.92465E-4	3.87668E-4
780.959	7.35376E-4	6.7517E-4	6.79525E-4	6.83986E-4	6.1038E-4	5.34708E-4	4.54474E-4	3.77117E-4	3.79198E-4	3.79552E-4	3.69958E-4
781.687	7.44567E-4	6.9321E-4	6.95629E-4	6.94534E-4	6.1275E-4	5.29346E-4	4.51651E-4	3.80051E-4	3.80571E-4	3.79377E-4	3.70849E-4
782.415	7.45135E-4	6.9826E-4	7.00196E-4	6.94429E-4	6.08185E-4	5.21032E-4	4.43845E-4	3.76216E-4	3.77777E-4	3.76675E-4	3.66548E-4
783.143	7.52189E-4	7.24446E-4	7.10415E-4	6.86659E-4	6.01405E-4	5.15094E-4	4.33337E-4	3.66029E-4	3.71751E-4	3.76286E-4	3.77352E-4
783.871	7.42772E-4	7.30006E-4	7.08234E-4	6.74901E-4	5.90144E-4	5.07447E-4	4.41939E-4	3.88737E-4	3.83014E-4	3.7736E-4	3.7203E-4
784.599	7.46734E-4	7.38711E-4	7.15972E-4	6.77984E-4	5.8827E-4	5.0264E-4	4.37132E-4	3.85823E-4	3.77499E-4	3.70152E-4	3.64823E-4
785.327	7.55706E-4	7.44004E-4	7.03848E-4	6.51291E-4	5.66533E-4	4.85044E-4	4.1649E-4	3.67843E-4	3.67323E-4	3.62892E-4	3.52232E-4
786.055	7.66196E-4	7.54819E-4	7.03051E-4	6.42828E-4	5.65505E-4	4.85951E-4	4.03686E-4	3.47574E-4	3.43412E-4	3.41E-4	3.41E-4
786.783	7.89751E-4	7.75169E-4	7.1566E-4	6.47968E-4	5.6668E-4	4.83932E-4	4.00143E-4	3.46007E-4	3.40804E-4	3.39479E-4	3.42677E-4
787.51	8.17813E-4	7.98581E-4	7.30847E-4	6.53976E-4	5.64262E-4	4.74017E-4	3.84134E-4	3.31119E-4	3.29038E-4	3.29602E-4	3.328E-4
788.238	8.3453E-4	8.0856E-4	7.21473E-4	6.34332E-4	5.47592E-4	4.59009E-4	3.68618E-4	3.20482E-4	3.21523E-4	3.18264E-4	3.11335E-4
788.966	8.48593E-4	8.10372E-4	6.94256E-4	6.00277E-4	5.29398E-4	4.49932E-4	3.61065E-4	3.18572E-4	3.21694E-4	3.1623E-4	3.04504E-4
789.694	8.48211E-4	8.19472E-4	7.05776E-4	6.11721E-4	5.34399E-4	4.50163E-4	3.59265E-4	3.15172E-4	3.0997E-4	3.00456E-4	2.88198E-4
790.422	8.70862E-4	8.31201E-4	7.02022E-4	6.00757E-4	5.18973E-4	4.34066E-4	3.46215E-4	3.10303E-4	3.10824E-4	3.05429E-4	2.96901E-4
791.15	8.96273E-4	8.37528E-4	6.92867E-4	5.92189E-4	5.16849E-4	4.36843E-4	3.53055E-4	3.15842E-4	3.05957E-4	3.05946E-4	3.1021E-4
791.878	9.44938E-4	8.62744E-4	7.01633E-4	6.01547E-4	5.30172E-4	4.48119E-4	3.59252E-4	3.22418E-4	3.10972E-4	3.08388E-4	3.08921E-4
792.606	9.66845E-4	8.66047E-4	6.94292E-4	5.92643E-4	5.17303E-4	4.39329E-4	3.59095E-4	3.28697E-4	3.18292E-4	3.11916E-4	3.06586E-4
793.334	9.97188E-4	8.77429E-4	6.99869E-4	5.8984E-4	4.99135E-4	4.20694E-4	3.45538E-4	3.15434E-4	2.99826E-4	2.98285E-4	2.99884E-4
794.062	0.00103	8.80715E-4	6.85253E-4	5.84991E-4	5.05686E-4	4.29447E-4	3.52767E-4	3.21171E-4	3.00881E-4	2.98E-4	2.98E-4
794.789	0.00107	8.89993E-4	6.84855E-4	5.88587E-4	5.09281E-4	4.2514E-4	3.38304E-4	3.14625E-4	3.03179E-4	3.01532E-4	3.00949E-4
795.517	0.00111	8.86733E-4	6.52566E-4	5.75773E-4	5.15303E-4	4.27163E-4	3.3271E-4	3.08948E-4	2.94902E-4	2.84735E-4	2.74053E-4
796.245	0.00113	8.83712E-4	6.29225E-4	5.66057E-4	5.13021E-4	4.26576E-4	3.34662E-4	3.1767E-4	3.07265E-4	2.87216E-4	2.66506E-4
796.973	0.00115	8.93705E-4	6.31961E-4	5.60579E-4	4.897E-4	4.06971E-4	3.21659E-4	3.04863E-4	2.90887E-4	2.82043E-4	2.73065E-4
797.701	0.00114	8.86867E-4	6.35889E-4	5.70574E-4	5.03661E-4	4.11695E-4	3.17242E-4	3.01297E-4	2.86026E-4	2.86546E-4	2.84366E-4
798.429	0.00115	8.82436E-4	6.23067E-4	5.57752E-4	4.90374E-4	4.07103E-4	3.2472E-4	3.17103E-4	3.09134E-4	2.99249E-4	2.86853E-4
799.157	0.00117	8.89298E-4	6.25198E-4	5.59399E-4	4.90527E-4	4.01308E-4	3.16153E-4	3.04982E-4	2.95455E-4	2.99096E-4	2.94732E-4
799.885	0.00119	8.92994E-4	6.26297E-4	5.60015E-4	4.90555E-4	4.07284E-4	3.29145E-4	3.04263E-4	2.82326E-4	2.78164E-4	2.70169E-4
800.613	0.0012	8.98006E-4	6.3718E-4	5.64608E-4	4.88095E-4	3.97884E-4	3.16725E-4	2.95398E-4	2.76758E-4	2.70515E-4	2.63094E-4
801.341	0.0012	8.78556E-4	6.20836E-4	5.59392E-4	4.89601E-4	3.89973E-4	3.04291E-4	2.84995E-4	2.70491E-4	2.72572E-4	2.6679E-4
802.068	0.00122	8.88936E-4	6.31171E-4	5.55696E-4	4.72992E-4	3.70885E-4	2.90063E-4	2.86E-4	2.8215E-4	2.79028E-4	2.65582E-4
802.796	0.00123	8.92128E-4	6.35773E-4	5.50622E-4	4.62473E-4	3.69784E-4	2.97038E-4	2.82311E-4	2.70714E-4	2.66552E-4	2.52304E-4
803.524	0.00123	8.78275E-4	6.25441E-4	5.48999E-4	4.60968E-4	3.4994E-4	2.71376E-4	2.69345E-4	2.66562E-4	2.62401E-4	2.49996E-4
804.252	0.00122	8.67493E-4	6.3023E-4	5.51368E-4	4.63703E-4	3.61596E-4	2.87336E-4	2.68039E-4	2.54014E-4	2.48812E-4	2.32974E-4
804.98	0.00122	8.46648E-4	6.10032E-4	5.37944E-4	4.55793E-4	3.59139E-4	2.90631E-4	2.68795E-4	2.53609E-4	2.47886E-4	2.3734E-4
805.708	0.00121	8.54212E-4	6.33686E-4	5.5289E-4	4.57414E-4	3.43412E-4	2.71654E-4	2.58959E-4	2.49875E-4	2.45193E-4	2.31421E-4
806.436	0.00122	8.4887E-4	6.33721E-4	5.48087E-4	4.49851E-4	3.37831E-4	2.70711E-4	2.57E-4	2.50255E-4	2.50775E-4	2.39877E-4
807.164	0.00122	8.3777E-4	6.3231E-4	5.48611E-4	4.54008E-4	3.48928E-4	2.9222E-4	2.84603E-4	2.7116E-4	2.52431E-4	2.36712E-4
807.892	0.00122	8.28545E-4	6.32278E-4	5.52449E-4	4.6492E-4	3.70744E-4	3.13995E-4	2.8962E-4	2.76082E-4	2.70879E-4	2.52832E-4
808.62	0.00121	8.1601E-4	6.3397E-4	5.55593E-4	4.66776E-4	3.70122E-4	3.21754E-4	3.09059E-4	2.89417E-4	2.64965E-4	2.44581E-4
809.347	0.00119	7.98269E-4	6.30408E-4	5.50095E-4	4.57516E-4	3.56897E-4	3.08124E-4	2.91874E-4	2.71868E-4	2.49498E-4	2.36291E-4
810.075	0.00117	7.89892E-4	6.24163E-4	5.26433E-4	4.32931E-4	3.40242E-4	2.89994E-4	2.62065E-4	2.55775E-4	2.59937E-4	2.4147E-4
810.803	0.00117	7.81977E-4	6.28967E-4	5.32205E-4	4.30229E-4	3.24653E-4	2.82311E-4	2.68093E-4	2.61809E-4	2.58688E-4	2.33498E-4
811.531	0.00117	7.81673E-4	6.38269E-4	5.3812E-4	4.33324E-4	3.25269E-4	2.82145E-4	2.62848E-4	2.53784E-4	2.48061E-4	2.29531E-4
812.259	0.00118	8.0451E-4	6.54132E-4	5.3076E-4	4.32084E-4	3.37908E-4	2.93013E-4	2.62545E-4	2.50783E-4	2.44019E-4	2.3457E-4
812.987	0.00117	7.86475E-4	6.49708E-4	5.30206E-4	4.23299E-4	3.16732E-4	2.74317E-4	2.46895E-4	2.43677E-4	2.45758E-4	2.3124E-4
813.715	0.00116	7.73092E-4	6.49782E-4	5.32215E-4	4.29671E-4	3.27069E-4	2.83707E-4	2.507E-4	2.49061E-4	2.52702E-4	2.32893E-4
814.443	0.00113	7.47052E-4	6.50243E-4	5.51061E-4	4.46342E-4	3.38783E-4	2.88756E-4	2.45593E-4	2.52377E-4	2.65383E-4	2.34743E-4
815.171	0.00113	7.66403E-4	6.54954E-4	5.40774E-4	4.23696E-4	3.03746E-4	2.71638E-4	2.46756E-4	2.54457E-4	2.64861E-4	2.28543E-4
815.899	0.00114	7.94121E-4	6.62838E-4	5.28338E-4	4.15549E-4	3.00059E-4	2.78868E-4	2.61603E-4	2.52171E-4	2.42412E-4	2.13279E-4
816.626	0.00114	7.90873E-4	6.52034E-4	5.11439E-4	4.11774E-4	3.09667E-4	2.7354E-4	2.36995E-4	2.2887E-4	2.20751E-4	2.16069E-4
817.354	0.00115	8.11206E-4	6.65755E-4	5.20008E-4	4.11634E-4	3.0295E-4	2.67757E-4	2.33178E-4	2.38256E-4	2.42015E-4	2.30569E-4
818.082	0.00114	8.21931E-4	6.7412E-4	5.27906E-4	4.19532E-4	3.13909E-4	2.82187E-4	2.5073E-4	2.32449E-4	2.15938E-4	2.15418E-4
818.81	0.00112	8.25317E-4	6.70422E-4	5.20328E-4	4.15341E-4	3.14963E-4	2.7531E-4	2.38526E-4	2.33956E-4	2.26928E-4	2.06639E-4
819.538	0.00112	8.4226E-4	6.7367E-4	5.1439E-4	4.09403E-4	3.11342E-4	2.70202E-4	2.3393E-4	2.33422E-4	2.29461E-4	2.10212E-4
820.266	0.00111	8.45258E-4	6.72418E-4	5.13989E-4	4.15775E-4	3.25964E-4	2.8532E-4	2.4917E-4	2.38506E-4	2.25615E-4	2.05326E-4
820.994	0.0011	8.46701E-4	6.63471E-4	5.00971E-4	4.05176E-4	3.19732E-4	2.80079E-4	2.46436E-4	2.38819E-4	2.28867E-4	2.12219E-4
821.722	0.00109	8.51547E-4	6.70678E-4	5.09243E-4	3.99418E-4	3.04247E-4	2.60133E-4	2.24544E-4	2.18451E-4	2.13417E-4	2.11336E-4
822.45	0.0011	8.60098E-4	6.66951E-4	5.01497E-4	3.95543E-4	3.08464E-4	2.74263E-4	2.40841E-4	2.10881E-4	1.89513E-4	1.87952E-4
823.178	0.0011	8.72564E-4	6.70916E-4	5.00918E-4	3.87706E-4	2.98581E-4	2.65372E-4	2.36724E-4	2.19459E-4	2.02098E-4	1.8493E-4
823.905	0.00112	9.01273E-4	6.77431E-4	4.97593E-4	3.83897E-4	2.96564E-4	2.60876E-4	2.30809E-4	2.12528E-4	1.99048E-4	1.93845E-4
824.633	0.00112	8.99521E-4	6.68123E-4	4.86963E-4	3.6988E-4	2.82571E-4	2.44901E-4	2.16283E-4	2.03587E-4	1.88172E-4	1.68923E-4
825.361	0.00111	8.93035E-4	6.62109E-4	4.82946E-4	3.60058E-4	2.75586E-4	2.45846E-4	2.20813E-4	2.0304E-4	1.85027E-4	1.66818E-4
826.089	0.00112	9.0103E-4	6.60186E-4	4.87778E-4	3.7892E-4	2.96837E-4	2.47766E-4	2.15784E-4	2.06136E-4	1.92217E-4	1.73488E-4
826.817	0.00113	9.11818E-4	6.66252E-4	4.96353E-4	3.86527E-4	3.02796E-4	2.46786E-4	2.16762E-4	2.16254E-4	2.04298E-4	1.80887E-4
827.545	0.00116	9.27877E-4	6.55865E-4	4.78457E-4	3.65245E-4	2.91685E-4	2.5451E-4	2.3065E-4	2.19986E-4	2.06442E-4	1.90315E-4
828.273	0.00118	9.31958E-4	6.40112E-4	4.64768E-4	3.56878E-4	2.909E-4	2.58186E-4	2.30531E-4	2.07171E-4	1.92036E-4	1.83192E-4
829.001	0.0012	9.4255E-4	6.38427E-4	4.7043E-4	3.69313E-4	2.98332E-4	2.47774E-4	2.20254E-4	2.10098E-4	1.94611E-4	1.75362E-4
829.729	0.00122	9.48072E-4	6.32615E-4	4.6151E-4	3.49749E-4	2.82179E-4	2.40543E-4	2.19145E-4	2.1102E-4	1.9797E-4	1.81842E-4
830.457	0.00123	9.42873E-4	6.20805E-4	4.55265E-4	3.43021E-4	2.77797E-4	2.36161E-4	2.17805E-4	2.12727E-4	1.92003E-4	1.6287E-4
831.184	0.00125	9.54678E-4	6.2647E-4	4.68116E-4	3.56839E-4	2.95444E-4	2.55295E-4	2.25563E-4	2.0068E-4	1.84485E-4	1.71999E-4
831.912	0.00127	9.51711E-4	6.12641E-4	4.67225E-4	3.64657E-4	3.02066E-4	2.53491E-4	2.29865E-4	2.16662E-4	1.99298E-4	1.8005E-4
832.64	0.00129	9.52746E-4	6.00454E-4	4.5809E-4	3.51168E-4	2.8799E-4	2.37432E-4	2.19962E-4	2.14376E-4	1.90242E-4	1.59548E-4
833.368	0.00129	9.54405E-4	6.06363E-4	4.7261E-4	3.6472E-4	3.06847E-4	2.6075E-4	2.32007E-4	2.0814E-4	1.85354E-4	1.62463E-4
834.096	0.0013	9.51783E-4	5.91935E-4	4.65954E-4	3.58064E-4	2.97502E-4	2.45457E-4	2.18265E-4	1.96937E-4	1.83841E-4	1.72396E-4
834.824	0.00134	9.56618E-4	5.64657E-4	4.58509E-4	3.63682E-4	2.90426E-4	2.19051E-4	2.08656E-4	2.10687E-4	1.82955E-4	1.49139E-4
835.552	0.00134	9.49191E-4	5.44008E-4	4.4693E-4	3.50651E-4	2.83386E-4	2.17958E-4	1.93541E-4	1.7526E-4	1.69874E-4	1.66233E-4
836.28	0.00134	9.45885E-4	5.52678E-4	4.57756E-4	3.6051E-4	2.90693E-4	2.213E-4	1.88203E-4	1.5875E-4	1.50923E-4	1.45201E-4
837.008	0.00135	9.44496E-4	5.50679E-4	4.59535E-4	3.66159E-4	2.98907E-4	2.31001E-4	2.05299E-4	1.82447E-4	1.80047E-4	1.79007E-4
837.736	0.00133	9.31235E-4	5.53692E-4	4.52631E-4	3.49096E-4	2.97763E-4	2.45222E-4	2.29694E-4	2.15476E-4	1.84545E-4	1.52899E-4
838.463	0.00136	9.41904E-4	5.49992E-4	4.30513E-4	3.10424E-4	2.59624E-4	2.07579E-4	2.09451E-4	2.1199E-4	1.88221E-4	1.64387E-4
839.191	0.00136	9.2963E-4	5.40287E-4	4.28837E-4	3.19176E-4	2.74182E-4	2.28808E-4	2.18895E-4	2.08298E-4	1.80369E-4	1.53323E-4
839.919	0.00138	9.3447E-4	5.44777E-4	4.39465E-4	3.373E-4	2.87468E-4	2.3753E-4	2.0779E-4	1.77853E-4	1.56526E-4	1.38135E-4
840.647	0.00136	9.15149E-4	5.40905E-4	4.42677E-4	3.47218E-4	2.85291E-4	2.25074E-4	2.00787E-4	1.77499E-4	1.71405E-4	1.64501E-4
841.375	0.00136	9.10687E-4	5.4345E-4	4.44278E-4	3.46482E-4	2.66654E-4	1.9373E-4	1.91252E-4	1.86924E-4	1.68135E-4	1.49207E-4
842.103	0.00137	9.00857E-4	5.34543E-4	4.3301E-4	3.3819E-4	2.80617E-4	2.26431E-4	2.00657E-4	1.76381E-4	1.64702E-4	1.53463E-4
842.831	0.00137	8.98006E-4	5.40612E-4	4.27745E-4	3.27005E-4	2.76689E-4	2.3084E-4	2.12005E-4	1.92702E-4	1.72898E-4	1.56341E-4
843.559	0.00136	8.73289E-4	5.20177E-4	4.19116E-4	3.28504E-4	2.74317E-4	2.25706E-4	2.03897E-4	1.82942E-4	1.672E-4	1.53392E-4
844.287	0.00135	8.62458E-4	5.20221E-4	4.12077E-4	3.17183E-4	2.60578E-4	2.10516E-4	1.86229E-4	1.66324E-4	1.63277E-4	1.57018E-4
845.015	0.00135	8.46949E-4	5.04812E-4	3.94306E-4	3.00825E-4	2.48573E-4	2.06603E-4	1.97185E-4	1.82155E-4	1.50672E-4	1.29207E-4
845.742	0.00136	8.54812E-4	5.25401E-4	4.17256E-4	3.24139E-4	2.62695E-4	2.12248E-4	1.91926E-4	1.6844E-4	1.37464E-4	1.16822E-4
846.47	0.00135	8.33849E-4	5.18295E-4	4.14872E-4	3.27026E-4	2.67518E-4	2.1782E-4	1.9155E-4	1.64528E-4	1.36599E-4	1.22265E-4
847.198	0.00132	8.07218E-4	5.10404E-4	4.17371E-4	3.29552E-4	2.50691E-4	1.96822E-4	1.93352E-4	1.8597E-4	1.70737E-4	1.57371E-4
847.926	0.00131	7.88419E-4	4.96748E-4	4.00409E-4	3.17453E-4	2.53106E-4	2.0599E-4	1.89633E-4	1.71753E-4	1.51441E-4	1.33691E-4
848.654	0.00131	7.89769E-4	5.04416E-4	3.93438E-4	3.09994E-4	2.59678E-4	2.14701E-4	1.78517E-4	1.51524E-4	1.39845E-4	1.29088E-4
849.382	0.0013	7.66786E-4	4.97178E-4	3.947E-4	3.10955E-4	2.47092E-4	2.02457E-4	1.84613E-4	1.62357E-4	1.3392E-4	1.21224E-4
850.11	0.0013	7.52472E-4	4.96176E-4	4.01727E-4	3.17144E-4	2.4167E-4	1.92192E-4	1.74844E-4	1.54385E-4	1.30011E-4	1.19432E-4
850.838	0.0013	7.57334E-4	5.04076E-4	3.92626E-4	3.06778E-4	2.41947E-4	1.98539E-4	1.78712E-4	1.55584E-4	1.28671E-4	1.1756E-4
851.566	0.00128	7.53119E-4	5.18115E-4	4.0572E-4	3.1735E-4	2.4623E-4	2.00755E-4	1.80433E-4	1.57883E-4	1.33E-4	1.23419E-4
852.294	0.00127	7.39763E-4	5.22947E-4	4.19052E-4	3.41447E-4	2.80487E-4	2.35686E-4	2.04955E-4	1.76729E-4	1.50831E-4	1.33372E-4
853.021	0.00125	7.14872E-4	5.13041E-4	4.1198E-4	3.2734E-4	2.51382E-4	2.06397E-4	1.85579E-4	1.70539E-4	1.60383E-4	1.50122E-4
853.749	0.00123	7.23511E-4	5.27579E-4	4.10461E-4	3.31067E-4	2.70107E-4	2.2793E-4	1.98686E-4	1.76283E-4	1.59018E-4	1.44954E-4
854.477	0.00123	7.18622E-4	5.33446E-4	4.15384E-4	3.31123E-4	2.60971E-4	2.15865E-4	1.86125E-4	1.59079E-4	1.33689E-4	1.25912E-4
855.205	0.00121	6.81165E-4	5.16949E-4	4.13055E-4	3.36277E-4	2.69028E-4	2.22629E-4	1.87437E-4	1.63117E-4	1.45344E-4	1.36022E-4
855.933	0.0012	6.61221E-4	5.03283E-4	3.92777E-4	3.18672E-4	2.55776E-4	2.11397E-4	1.7571E-4	1.55563E-4	1.43883E-4	1.39314E-4
856.661	0.0012	6.51854E-4	5.07027E-4	3.97466E-4	3.10587E-4	2.28824E-4	1.91744E-4	1.739E-4	1.57594E-4	1.41852E-4	1.38065E-4
857.389	0.00119	6.39036E-4	5.11334E-4	4.06495E-4	3.21802E-4	2.40522E-4	1.94352E-4	1.61143E-4	1.49608E-4	1.47577E-4	1.27918E-4
858.117	0.00119	6.33438E-4	5.15751E-4	4.08079E-4	3.20902E-4	2.36236E-4	1.96366E-4	1.71088E-4	1.47079E-4	1.23213E-4	1.16621E-4
858.845	0.00117	6.20896E-4	5.06118E-4	3.88528E-4	2.9214E-4	1.97314E-4	1.66181E-4	1.53293E-4	1.43304E-4	1.34163E-4	1.30047E-4
859.573	0.00114	6.13999E-4	5.09363E-4	4.02162E-4	3.1315E-4	2.24614E-4	1.84778E-4	1.56525E-4	1.40402E-4	1.27707E-4	1.27815E-4
860.301	0.00112	6.1599E-4	5.09049E-4	3.99487E-4	3.15208E-4	2.31509E-4	2.00118E-4	1.793E-4	1.56401E-4	1.32534E-4	1.23864E-4
861.028	0.0011	6.30612E-4	5.06154E-4	3.78647E-4	3.052E-4	2.33596E-4	2.00234E-4	1.72973E-4	1.53333E-4	1.35052E-4	1.19248E-4
861.756	0.00109	6.29536E-4	4.98624E-4	3.64506E-4	2.97425E-4	2.31143E-4	2.01284E-4	1.76006E-4	1.5105E-4	1.2566E-4	1.13709E-4
862.484	0.00108	6.33854E-4	5.08935E-4	3.80956E-4	3.08743E-4	2.35204E-4	1.96496E-4	1.60809E-4	1.49973E-4	1.42864E-4	1.33496E-4
863.212	0.00107	6.32768E-4	5.09232E-4	3.83642E-4	3.08084E-4	2.30674E-4	1.90861E-4	1.53191E-4	1.30001E-4	1.08165E-4	1.13338E-4
863.94	0.00106	6.4121E-4	5.1076E-4	3.79833E-4	3.06163E-4	2.30689E-4	1.98435E-4	1.67704E-4	1.45517E-4	1.23681E-4	1.21061E-4
864.668	0.00105	6.53424E-4	5.1652E-4	3.80688E-4	3.02296E-4	2.21984E-4	2.03947E-4	1.87094E-4	1.62323E-4	1.36426E-4	1.34519E-4
865.396	0.00103	6.29011E-4	4.92568E-4	3.59332E-4	2.87079E-4	2.13056E-4	1.90761E-4	1.67961E-4	1.56544E-4	1.45372E-4	1.2977E-4
866.124	0.00103	6.59135E-4	5.28685E-4	4.00871E-4	3.13978E-4	2.26285E-4	1.94353E-4	1.6164E-4	1.49817E-4	1.38138E-4	1.29467E-4
866.852	0.00101	6.5425E-4	5.25182E-4	4.01775E-4	3.2905E-4	2.55962E-4	2.10968E-4	1.64961E-4	1.50586E-4	1.35939E-4	1.29337E-4
867.58	0.00101	6.56516E-4	5.16386E-4	3.85433E-4	3.1507E-4	2.45272E-4	2.05115E-4	1.64819E-4	1.57384E-4	1.49561E-4	1.34834E-4
868.307	9.81592E-4	6.4726E-4	5.22342E-4	4.00276E-4	3.00633E-4	2.06208E-4	1.86371E-4	1.66344E-4	1.51969E-4	1.37465E-4	1.26801E-4
869.035	9.7466E-4	6.43168E-4	5.09952E-4	3.86844E-4	3.10341E-4	2.36644E-4	1.97939E-4	1.59444E-4	1.36148E-4	1.13393E-4	1.0476E-4
869.763	9.7944E-4	6.63769E-4	5.30092E-4	4.04986E-4	3.1526E-4	2.30731E-4	1.91542E-4	1.54218E-4	1.45296E-4	1.36175E-4	1.27035E-4
870.491	9.82795E-4	6.74122E-4	5.22468E-4	3.87007E-4	3.05309E-4	2.28654E-4	1.88014E-4	1.49496E-4	1.35618E-4	1.22888E-4	1.21873E-4
871.219	9.56948E-4	6.53318E-4	4.96594E-4	3.59696E-4	2.79888E-4	2.09563E-4	1.90211E-4	1.71085E-4	1.56215E-4	1.41555E-4	1.30383E-4
871.947	9.51275E-4	6.59617E-4	4.94134E-4	3.57196E-4	2.91554E-4	2.30499E-4	1.92761E-4	1.57711E-4	1.42345E-4	1.29604E-4	1.33666E-4
872.675	9.51568E-4	6.61576E-4	4.95633E-4	3.58766E-4	2.86985E-4	2.22984E-4	1.91052E-4	1.62326E-4	1.52412E-4	1.42043E-4	1.30363E-4
873.403	9.51545E-4	6.75964E-4	5.12325E-4	3.73498E-4	2.85189E-4	2.11301E-4	1.87594E-4	1.64728E-4	1.47379E-4	1.32054E-4	1.26975E-4
874.131	9.355E-4	6.7328E-4	5.09641E-4	3.71564E-4	2.80422E-4	2.04933E-4	1.77839E-4	1.53525E-4	1.41629E-4	1.30439E-4	1.22822E-4
874.859	9.27142E-4	6.84423E-4	5.24011E-4	3.87068E-4	2.89315E-4	2.09434E-4	1.78954E-4	1.52521E-4	1.41616E-4	1.30846E-4	1.21198E-4
875.586	9.2697E-4	6.82286E-4	5.10349E-4	3.74397E-4	2.92227E-4	2.26574E-4	2.019E-4	1.77384E-4	1.54583E-4	1.33814E-4	1.20611E-4
876.314	9.18412E-4	6.71638E-4	4.96475E-4	3.63135E-4	2.86632E-4	2.25469E-4	1.98859E-4	1.73482E-4	1.52664E-4	1.32393E-4	1.1462E-4
877.042	9.0615E-4	6.64056E-4	4.81057E-4	3.47489E-4	2.75236E-4	2.18939E-4	1.95232E-4	1.71676E-4	1.49371E-4	1.27237E-4	1.06417E-4
877.77	9.14669E-4	6.83253E-4	4.95645E-4	3.61149E-4	2.87007E-4	2.25272E-4	1.87051E-4	1.55064E-4	1.38707E-4	1.22369E-4	1.06627E-4
878.498	9.12695E-4	6.85135E-4	4.95682E-4	3.61522E-4	2.8502E-4	2.24379E-4	1.90996E-4	1.61184E-4	1.39871E-4	1.23261E-4	1.17675E-4
879.226	8.90149E-4	6.65128E-4	4.78441E-4	3.4923E-4	2.75088E-4	2.16182E-4	1.81347E-4	1.50137E-4	1.26841E-4	1.10167E-4	1.07628E-4
879.954	9.04236E-4	6.82611E-4	4.84861E-4	3.52552E-4	2.77938E-4	2.25566E-4	2.05246E-4	1.79507E-4	1.44314E-4	1.20475E-4	1.18951E-4
880.682	8.91142E-4	6.8395E-4	5.01873E-4	3.71376E-4	2.82595E-4	2.12721E-4	1.6821E-4	1.37601E-4	1.31158E-4	1.22963E-4	1.11792E-4
881.41	8.87187E-4	6.88806E-4	5.12722E-4	3.83239E-4	2.88318E-4	2.17455E-4	1.76331E-4	1.49842E-4	1.46868E-4	1.40016E-4	1.26813E-4
882.138	8.83976E-4	6.80659E-4	4.9305E-4	3.67394E-4	2.8428E-4	2.23227E-4	1.87425E-4	1.63384E-4	1.56941E-4	1.49004E-4	1.38848E-4
882.865	9.07543E-4	6.98918E-4	5.0209E-4	3.74602E-4	2.91016E-4	2.28023E-4	1.86899E-4	1.55044E-4	1.36209E-4	1.28947E-4	1.38596E-4
883.593	9.22432E-4	6.98507E-4	4.78171E-4	3.46749E-4	2.67413E-4	2.11946E-4	1.80014E-4	1.52435E-4	1.30625E-4	1.17138E-4	1.15106E-4
884.321	8.91539E-4	6.75584E-4	4.64006E-4	3.40466E-4	2.64436E-4	2.05128E-4	1.61101E-4	1.36099E-4	1.34116E-4	1.29874E-4	1.22765E-4
885.049	8.96185E-4	6.7999E-4	4.61497E-4	3.4125E-4	2.69942E-4	2.1496E-4	1.73835E-4	1.47805E-4	1.38883E-4	1.32384E-4	1.28829E-4
885.777	8.75514E-4	6.75786E-4	4.75731E-4	3.58958E-4	2.80094E-4	2.20959E-4	1.77416E-4	1.47779E-4	1.32909E-4	1.23093E-4	1.19031E-4
886.505	9.02558E-4	6.90474E-4	4.73364E-4	3.51364E-4	2.69194E-4	2.13664E-4	1.77862E-4	1.52306E-4	1.3694E-4	1.25807E-4	1.19205E-4
887.233	9.12029E-4	6.987E-4	4.79286E-4	3.56019E-4	2.69599E-4	2.17341E-4	1.88796E-4	1.62732E-4	1.38941E-4	1.29781E-4	1.35367E-4
887.961	9.30603E-4	7.10677E-4	4.82044E-4	3.5897E-4	2.73022E-4	2.23352E-4	1.97226E-4	1.75276E-4	1.56936E-4	1.42542E-4	1.31878E-4
888.689	9.13924E-4	6.97279E-4	4.72333E-4	3.64107E-4	2.93743E-4	2.38483E-4	1.92037E-4	1.65872E-4	1.56454E-4	1.46663E-4	1.36507E-4
889.417	9.07139E-4	6.94367E-4	4.74491E-4	3.66817E-4	2.92203E-4	2.3519E-4	1.87776E-4	1.57863E-4	1.41506E-4	1.29348E-4	1.20715E-4
890.144	9.1205E-4	6.91849E-4	4.64599E-4	3.56234E-4	2.79731E-4	2.25927E-4	1.83836E-4	1.53517E-4	1.31708E-4	1.17795E-4	1.10178E-4
890.872	9.334E-4	6.99825E-4	4.59668E-4	3.50727E-4	2.73751E-4	2.286E-4	1.99087E-4	1.7219E-4	1.46911E-4	1.27969E-4	1.1375E-4
891.6	9.23561E-4	6.87797E-4	4.46256E-4	3.43372E-4	2.7112E-4	2.26892E-4	1.95444E-4	1.69341E-4	1.4654E-4	1.25857E-4	1.06561E-4
892.328	9.32717E-4	6.86154E-4	4.33551E-4	3.37093E-4	2.71924E-4	2.22844E-4	1.80269E-4	1.52169E-4	1.32838E-4	1.20208E-4	1.12083E-4
893.056	9.50988E-4	7.03526E-4	4.50001E-4	3.43316E-4	2.62563E-4	2.1063E-4	1.6999E-4	1.41686E-4	1.20372E-4	1.10166E-4	1.07119E-4
893.784	9.28914E-4	6.9225E-4	4.49788E-4	3.40477E-4	2.51696E-4	2.05327E-4	1.74847E-4	1.49475E-4	1.26675E-4	1.14572E-4	1.08987E-4
894.512	9.66497E-4	7.14085E-4	4.5549E-4	3.53946E-4	2.74138E-4	2.22186E-4	1.79611E-4	1.58243E-4	1.47834E-4	1.34794E-4	1.20068E-4
895.24	9.65721E-4	7.1016E-4	4.48337E-4	3.46865E-4	2.64696E-4	2.21207E-4	1.90243E-4	1.65914E-4	1.446E-4	1.31507E-4	1.22874E-4
895.968	9.59075E-4	7.12512E-4	4.59909E-4	3.63483E-4	2.83202E-4	2.28525E-4	1.81112E-4	1.58668E-4	1.47763E-4	1.39727E-4	1.33125E-4
896.696	9.32848E-4	6.86736E-4	4.34593E-4	3.50587E-4	2.8164E-4	2.31438E-4	1.8596E-4	1.56752E-4	1.34447E-4	1.27334E-4	1.27842E-4
897.423	9.50056E-4	6.90446E-4	4.24475E-4	3.392E-4	2.67419E-4	2.27741E-4	1.96293E-4	1.72885E-4	1.52563E-4	1.3446E-4	1.17194E-4
898.151	9.51916E-4	7.00854E-4	4.43641E-4	3.6136E-4	2.89579E-4	2.31838E-4	1.76683E-4	1.48067E-4	1.29728E-4	1.22622E-4	1.20591E-4
898.879	9.5904E-4	7.09328E-4	4.53498E-4	3.5999E-4	2.7357E-4	2.1823E-4	1.69365E-4	1.5068E-4	1.43245E-4	1.26668E-4	1.05848E-4
899.607	9.69391E-4	7.0888E-4	4.41987E-4	3.42071E-4	2.47151E-4	2.03551E-4	1.70652E-4	1.45817E-4	1.23512E-4	1.16646E-4	1.16138E-4
900.335	9.58883E-4	6.89374E-4	4.13262E-4	3.22662E-4	2.3577E-4	2.00124E-4	1.74482E-4	1.47227E-4	1.18974E-4	1.10641E-4	1.10133E-4
901.063	9.72116E-4	7.03957E-4	4.29228E-4	3.48451E-4	2.69586E-4	2.19525E-4	1.74046E-4	1.49343E-4	1.31004E-4	1.22363E-4	1.17285E-4
901.791	9.64987E-4	7.00877E-4	4.30296E-4	3.49373E-4	2.68147E-4	2.19703E-4	1.76159E-4	1.56659E-4	1.44268E-4	1.27013E-4	1.07716E-4
902.519	9.45388E-4	6.92076E-4	4.32865E-4	3.51276E-4	2.67689E-4	2.26232E-4	1.90914E-4	1.70148E-4	1.53296E-4	1.34479E-4	1.14674E-4
903.247	9.61003E-4	6.94194E-4	4.23159E-4	3.48485E-4	2.71982E-4	2.2656E-4	1.84952E-4	1.59565E-4	1.38252E-4	1.28859E-4	1.23273E-4
903.975	9.50315E-4	6.83056E-4	4.13441E-4	3.37383E-4	2.59464E-4	2.23776E-4	1.93296E-4	1.61506E-4	1.28793E-4	1.22522E-4	1.24553E-4
904.702	9.80216E-4	6.97209E-4	4.14022E-4	3.46723E-4	2.77775E-4	2.30076E-4	1.84113E-4	1.5276E-4	1.24507E-4	1.19537E-4	1.21568E-4
905.43	9.84141E-4	7.11483E-4	4.398E-4	3.55446E-4	2.69026E-4	2.21831E-4	1.78288E-4	1.61334E-4	1.50429E-4	1.32484E-4	1.12172E-4
906.158	9.63916E-4	6.7956E-4	3.98556E-4	3.23882E-4	2.47379E-4	2.06205E-4	1.67984E-4	1.4987E-4	1.35991E-4	1.14213E-4	8.98382E-5
906.886	9.7104E-4	6.88483E-4	4.10549E-4	3.28039E-4	2.43508E-4	2.11416E-4	1.83839E-4	1.47325E-4	1.08167E-4	9.64473E-5	9.1877E-5
907.614	9.59354E-4	6.74997E-4	3.97726E-4	3.28122E-4	2.56814E-4	2.14923E-4	1.74767E-4	1.50214E-4	1.28405E-4	1.13255E-4	9.95446E-5
908.342	9.41487E-4	6.72878E-4	4.11253E-4	3.2736E-4	2.41412E-4	2.0435E-4	1.70484E-4	1.43003E-4	1.16237E-4	1.12604E-4	1.14635E-4
909.07	9.34217E-4	6.60659E-4	3.96833E-4	3.28151E-4	2.57787E-4	2.19052E-4	1.81799E-4	1.52613E-4	1.2436E-4	1.17788E-4	1.16265E-4
909.798	9.42879E-4	6.67521E-4	4.03095E-4	3.30725E-4	2.56583E-4	2.18275E-4	1.81506E-4	1.50388E-4	1.19657E-4	1.08714E-4	1.02113E-4
910.526	9.27408E-4	6.63298E-4	4.10338E-4	3.3428E-4	2.56361E-4	2.24321E-4	1.94324E-4	1.61315E-4	1.27114E-4	1.14044E-4	1.05411E-4
911.254	9.24716E-4	6.60156E-4	4.07265E-4	3.24294E-4	2.39291E-4	2.02225E-4	1.66907E-4	1.51545E-4	1.39153E-4	1.28357E-4	1.17693E-4
911.981	9.06004E-4	6.30645E-4	3.706E-4	3.05606E-4	2.3902E-4	1.98088E-4	1.57448E-4	1.356E-4	1.16269E-4	1.10517E-4	1.0747E-4
912.709	9.21561E-4	6.36304E-4	3.68807E-4	3.08883E-4	2.47492E-4	2.07811E-4	1.68138E-4	1.44404E-4	1.22594E-4	1.10681E-4	1.00525E-4
913.437	9.09316E-4	6.30809E-4	3.69892E-4	3.03976E-4	2.36445E-4	2.08945E-4	1.82335E-4	1.514E-4	1.19181E-4	1.09821E-4	1.04743E-4
914.165	9.19818E-4	6.46709E-4	3.90795E-4	3.17504E-4	2.42417E-4	2.02493E-4	1.62821E-4	1.37958E-4	1.14662E-4	1.05965E-4	9.98709E-5
914.893	9.00617E-4	6.33358E-4	3.84535E-4	3.20001E-4	2.53888E-4	2.14356E-4	1.74683E-4	1.5459E-4	1.36746E-4	1.15045E-4	9.2194E-5
915.621	8.90295E-4	6.31135E-4	3.91087E-4	3.33007E-4	2.73505E-4	2.241E-4	1.73783E-4	1.45664E-4	1.1989E-4	1.11774E-4	1.06695E-4
916.349	8.8353E-4	6.12221E-4	3.62928E-4	3.13145E-4	2.62143E-4	2.14347E-4	1.65482E-4	1.34581E-4	1.05337E-4	1.05663E-4	1.11249E-4
917.077	8.78912E-4	6.04904E-4	3.53398E-4	3.00389E-4	2.46081E-4	2.11196E-4	1.75878E-4	1.51266E-4	1.27474E-4	1.155E-4	1.05344E-4
917.805	8.76352E-4	6.17641E-4	3.79757E-4	3.22599E-4	2.64041E-4	2.217E-4	1.78641E-4	1.6058E-4	1.45214E-4	1.33629E-4	1.22457E-4
918.533	8.64623E-4	5.99163E-4	3.56189E-4	3.03179E-4	2.48872E-4	2.05699E-4	1.61672E-4	1.32713E-4	1.04956E-4	1.04414E-4	1.08476E-4
919.26	8.59123E-4	5.78366E-4	3.22595E-4	2.73273E-4	2.22743E-4	1.96865E-4	1.70739E-4	1.40639E-4	1.09412E-4	1.08418E-4	1.12481E-4
919.988	8.60267E-4	5.95707E-4	3.54184E-4	3.02097E-4	2.48734E-4	2.09796E-4	1.70123E-4	1.47307E-4	1.25993E-4	1.15301E-4	1.06161E-4
920.716	8.33398E-4	5.84586E-4	3.57276E-4	3.0611E-4	2.53691E-4	2.08715E-4	1.62752E-4	1.36251E-4	1.11468E-4	1.10996E-4	1.1455E-4
921.444	8.45118E-4	5.83708E-4	3.46177E-4	3.01925E-4	2.5659E-4	2.10308E-4	1.62895E-4	1.39728E-4	1.1891E-4	1.21565E-4	1.28166E-4
922.172	8.23182E-4	5.61772E-4	3.23824E-4	2.76806E-4	2.28638E-4	1.95837E-4	1.62454E-4	1.44647E-4	1.2829E-4	1.17441E-4	1.07285E-4
922.9	8.33264E-4	5.74553E-4	3.37468E-4	2.79849E-4	2.20819E-4	1.99503E-4	1.78215E-4	1.49485E-4	1.1925E-4	1.12862E-4	1.10323E-4
923.628	8.39904E-4	5.85242E-4	3.51887E-4	2.97034E-4	2.40837E-4	2.0882E-4	1.76405E-4	1.42171E-4	1.06979E-4	1.05418E-4	1.0948E-4
924.356	8.13501E-4	5.5344E-4	3.16564E-4	2.74156E-4	2.3071E-4	2.00723E-4	1.70243E-4	1.47923E-4	1.26114E-4	1.14895E-4	1.05247E-4
925.084	8.24462E-4	5.65751E-4	3.29585E-4	2.86717E-4	2.42798E-4	2.08138E-4	1.7282E-4	1.45632E-4	1.18867E-4	1.06485E-4	9.63284E-5
925.812	8.16531E-4	5.5917E-4	3.25285E-4	2.95323E-4	2.64627E-4	2.12627E-4	1.58923E-4	1.37458E-4	1.19614E-4	1.08504E-4	9.83482E-5
926.539	8.13047E-4	5.45788E-4	3.02478E-4	2.73438E-4	2.43687E-4	1.9684E-4	1.48459E-4	1.28793E-4	1.12436E-4	1.08729E-4	1.07206E-4
927.267	7.83568E-4	5.30707E-4	2.99461E-4	2.69499E-4	2.38803E-4	2.09929E-4	1.80417E-4	1.52539E-4	1.24286E-4	1.12822E-4	1.04189E-4
927.995	7.62807E-4	5.13995E-4	2.87046E-4	2.69991E-4	2.52518E-4	2.10729E-4	1.67186E-4	1.45752E-4	1.26917E-4	1.24421E-4	1.24929E-4
928.723	7.49147E-4	4.98085E-4	2.68726E-4	2.57202E-4	2.45396E-4	2.08916E-4	1.70694E-4	1.45987E-4	1.22691E-4	1.1481E-4	1.09732E-4
929.451	7.56785E-4	5.00774E-4	2.66071E-4	2.57313E-4	2.4834E-4	2.05707E-4	1.60712E-4	1.35079E-4	1.11782E-4	1.00492E-4	9.13515E-5
930.179	7.69696E-4	5.22234E-4	2.92807E-4	2.71142E-4	2.48947E-4	2.05458E-4	1.5998E-4	1.42614E-4	1.29231E-4	1.1787E-4	1.06698E-4
930.907	7.46839E-4	5.11974E-4	2.91551E-4	2.55597E-4	2.18762E-4	2.02144E-4	1.86178E-4	1.60934E-4	1.33672E-4	1.21983E-4	1.13351E-4
931.635	7.6191E-4	5.12198E-4	2.78628E-4	2.63417E-4	2.47833E-4	2.18801E-4	1.88321E-4	1.63991E-4	1.40199E-4	1.38462E-4	1.41509E-4
932.363	7.70533E-4	5.20821E-4	2.85568E-4	2.68513E-4	2.5104E-4	2.1486E-4	1.76639E-4	1.57748E-4	1.41886E-4	1.27994E-4	1.14283E-4
933.091	7.52769E-4	5.01257E-4	2.63964E-4	2.63503E-4	2.63031E-4	2.21026E-4	1.75064E-4	1.65533E-4	1.62559E-4	1.38118E-4	1.08157E-4
933.818	7.33941E-4	4.94577E-4	2.66417E-4	2.5812E-4	2.4962E-4	2.25752E-4	2.0011E-4	1.78451E-4	1.57137E-4	1.26485E-4	9.29695E-5
934.546	7.2512E-4	4.83057E-4	2.51289E-4	2.55899E-4	2.60621E-4	2.27921E-4	1.91151E-4	1.74475E-4	1.61588E-4	1.4027E-4	1.16403E-4
935.274	7.5508E-4	5.04918E-4	2.62773E-4	2.58624E-4	2.54374E-4	2.16877E-4	1.75269E-4	1.57165E-4	1.43782E-4	1.30728E-4	1.17525E-4
936.002	7.31961E-4	4.84499E-4	2.43683E-4	2.58433E-4	2.73545E-4	2.39059E-4	1.98419E-4	1.73108E-4	1.50803E-4	1.40911E-4	1.34309E-4
936.73	7.3699E-4	4.84129E-4	2.35621E-4	2.52215E-4	2.69216E-4	2.42601E-4	2.10186E-4	1.89827E-4	1.71983E-4	1.50943E-4	1.28599E-4
937.458	7.39158E-4	5.02494E-4	2.67129E-4	2.71739E-4	2.76461E-4	2.58116E-4	2.36344E-4	2.10573E-4	1.83311E-4	1.54365E-4	1.24404E-4
938.186	7.42011E-4	5.02647E-4	2.62076E-4	2.66224E-4	2.70474E-4	2.4401E-4	2.12562E-4	1.97139E-4	1.85739E-4	1.60233E-4	1.29765E-4
938.914	7.75394E-4	5.10834E-4	2.42213E-4	2.68948E-4	2.96338E-4	2.60171E-4	2.13241E-4	1.8777E-4	1.67943E-4	1.49124E-4	1.30335E-4
939.642	7.47452E-4	4.9864E-4	2.43732E-4	2.59088E-4	2.75617E-4	2.47162E-4	2.10392E-4	1.9636E-4	1.88925E-4	1.68479E-4	1.43088E-4
940.37	7.67136E-4	5.16974E-4	2.60683E-4	2.68817E-4	2.81095E-4	2.47336E-4	2.04277E-4	1.81011E-4	1.63663E-4	1.52785E-4	1.44152E-4
941.097	7.51439E-4	5.20174E-4	2.83243E-4	2.85982E-4	2.95427E-4	2.59432E-4	2.13469E-4	1.84434E-4	1.60642E-4	1.55082E-4	1.56605E-4
941.825	7.5118E-4	5.18565E-4	2.80252E-4	2.78096E-4	2.85652E-4	2.56191E-4	2.1797E-4	1.91411E-4	1.68611E-4	1.58091E-4	1.52505E-4
942.553	7.66833E-4	5.2432E-4	2.75865E-4	2.75254E-4	2.88477E-4	2.66405E-4	2.35441E-4	2.11732E-4	1.90419E-4	1.65452E-4	1.38538E-4
943.281	7.6912E-4	5.33806E-4	2.92727E-4	2.8779E-4	2.99596E-4	2.66432E-4	2.20954E-4	2.00315E-4	1.89411E-4	1.71882E-4	1.51062E-4
944.009	7.84325E-4	5.47661E-4	3.05199E-4	2.88977E-4	2.92283E-4	2.70665E-4	2.41636E-4	2.17551E-4	1.95246E-4	1.73445E-4	1.51609E-4
944.737	7.80253E-4	5.57537E-4	3.29364E-4	3.06744E-4	3.05327E-4	2.84509E-4	2.57415E-4	2.28435E-4	1.982E-4	1.76697E-4	1.59431E-4
945.465	7.79094E-4	5.61327E-4	3.38225E-4	3.11115E-4	3.0781E-4	2.82565E-4	2.49665E-4	2.24118E-4	2.01813E-4	1.80952E-4	1.6064E-4
946.193	7.77021E-4	5.66003E-4	3.49815E-4	3.2219E-4	3.21245E-4	2.93148E-4	2.54927E-4	2.30981E-4	2.14128E-4	1.93932E-4	1.71588E-4
946.921	7.74356E-4	5.79536E-4	3.79942E-4	3.45235E-4	3.37207E-4	3.10466E-4	2.76115E-4	2.44013E-4	2.12786E-4	1.9787E-4	1.92791E-4
947.649	7.98423E-4	5.97754E-4	3.92168E-4	3.49455E-4	3.36705E-4	3.11686E-4	2.81206E-4	2.48287E-4	2.1359E-4	1.96632E-4	1.91046E-4
948.376	8.17869E-4	6.1495E-4	4.07059E-4	3.58747E-4	3.43635E-4	3.12862E-4	2.74641E-4	2.41523E-4	2.11287E-4	1.9272E-4	1.82056E-4
949.104	8.37513E-4	6.36843E-4	4.31257E-4	3.72498E-4	3.47942E-4	3.15116E-4	2.77862E-4	2.50298E-4	2.28984E-4	2.06872E-4	1.84021E-4
949.832	8.37753E-4	6.55829E-4	4.64072E-4	3.92444E-4	3.51831E-4	3.17508E-4	2.86061E-4	2.58616E-4	2.33833E-4	2.11064E-4	1.89736E-4
950.56	8.3701E-4	6.74976E-4	4.96586E-4	4.23727E-4	3.81225E-4	3.4051E-4	3.00353E-4	2.64538E-4	2.31824E-4	2.08154E-4	1.91904E-4
951.288	8.26613E-4	6.8216E-4	5.14373E-4	4.32749E-4	3.78441E-4	3.32308E-4	2.907E-4	2.59237E-4	2.3594E-4	2.17752E-4	2.04041E-4
952.016	8.29691E-4	7.10935E-4	5.62507E-4	4.68068E-4	3.92037E-4	3.36468E-4	2.93893E-4	2.59789E-4	2.33023E-4	2.12973E-4	1.99262E-4
952.744	8.48882E-4	7.38922E-4	5.90494E-4	4.90872E-4	4.09647E-4	3.49839E-4	3.04845E-4	2.69001E-4	2.41739E-4	2.19689E-4	2.02932E-4
953.472	8.5497E-4	7.63143E-4	6.23013E-4	5.15754E-4	4.21778E-4	3.53233E-4	3.03884E-4	2.66716E-4	2.41933E-4	2.23893E-4	2.13229E-4
954.2	8.52627E-4	7.84135E-4	6.58294E-4	5.48385E-4	4.44964E-4	3.65135E-4	3.04659E-4	2.59987E-4	2.32726E-4	2.14485E-4	2.06868E-4
954.928	8.58501E-4	8.12558E-4	6.97319E-4	5.78385E-4	4.56075E-4	3.67342E-4	3.088E-4	2.6109E-4	2.26394E-4	2.04297E-4	1.98204E-4
955.655	8.64703E-4	8.40107E-4	7.33627E-4	6.08588E-4	4.71166E-4	3.72795E-4	3.12802E-4	2.65501E-4	2.34769E-4	2.14193E-4	2.07592E-4
956.383	8.79772E-4	8.80034E-4	7.83233E-4	6.52946E-4	4.99468E-4	3.8403E-4	3.09523E-4	2.56642E-4	2.34337E-4	2.14396E-4	1.98147E-4
957.111	9.01253E-4	9.24489E-4	8.34603E-4	6.94999E-4	5.18381E-4	3.87047E-4	3.09153E-4	2.53489E-4	2.32175E-4	2.12513E-4	1.95755E-4
957.839	8.89433E-4	9.387E-4	8.64025E-4	7.29356E-4	5.46127E-4	4.05334E-4	3.19699E-4	2.56804E-4	2.32516E-4	2.11589E-4	1.96863E-4
958.567	8.87309E-4	9.67597E-4	9.05829E-4	7.70845E-4	5.71087E-4	4.16014E-4	3.25057E-4	2.56077E-4	2.2832E-4	2.06121E-4	1.94949E-4
959.295	8.6571E-4	9.8295E-4	9.40081E-4	8.08261E-4	5.90086E-4	4.18023E-4	3.19325E-4	2.43512E-4	2.15259E-4	1.92683E-4	1.82527E-4
960.023	8.63761E-4	0.00101	9.79693E-4	8.47312E-4	6.07886E-4	4.20215E-4	3.23936E-4	2.47204E-4	2.15977E-4	1.91362E-4	1.8273E-4
960.751	8.44667E-4	0.00103	0.00101	8.91084E-4	6.40325E-4	4.36787E-4	3.26962E-4	2.37468E-4	2.01284E-4	1.77019E-4	1.84128E-4
961.479	8.2599E-4	0.00104	0.00104	9.22767E-4	6.61146E-4	4.45198E-4	3.31502E-4	2.37304E-4	2.0112E-4	1.74665E-4	1.77204E-4
962.207	8.12305E-4	0.00106	0.00106	9.60648E-4	6.94305E-4	4.6899E-4	3.4852E-4	2.49096E-4	2.20843E-4	1.96568E-4	1.86412E-4
962.934	7.92348E-4	0.00107	0.00109	9.89511E-4	7.09472E-4	4.7242E-4	3.60659E-4	2.64466E-4	2.30266E-4	1.99701E-4	1.84467E-4
963.662	7.80294E-4	0.00108	0.00109	0.001	7.24172E-4	4.81828E-4	3.56036E-4	2.45726E-4	2.08551E-4	1.77412E-4	1.74365E-4
964.39	7.54829E-4	0.00109	0.00112	0.00104	7.44275E-4	4.8382E-4	3.56577E-4	2.42912E-4	2.07224E-4	1.76313E-4	1.7225E-4
965.118	7.17553E-4	0.00108	0.00111	0.00104	7.50158E-4	4.85333E-4	3.58573E-4	2.43185E-4	2.09975E-4	1.80632E-4	1.78093E-4
965.846	6.88617E-4	0.00107	0.00111	0.00105	7.46205E-4	4.66585E-4	3.5047E-4	2.41227E-4	2.01078E-4	1.65853E-4	1.72962E-4
966.574	6.65184E-4	0.00107	0.00109	0.00104	7.38798E-4	4.58627E-4	3.4106E-4	2.28478E-4	1.90312E-4	1.54376E-4	1.47774E-4
967.302	6.39015E-4	0.00106	0.00107	0.00101	7.04202E-4	4.19635E-4	3.17067E-4	2.15965E-4	1.69372E-4	1.24965E-4	1.24457E-4
968.03	6.24569E-4	0.00106	0.00104	9.71135E-4	6.86847E-4	4.11017E-4	3.01192E-4	1.91792E-4	1.59573E-4	1.2828E-4	1.34881E-4
968.758	5.93619E-4	0.00104	9.9986E-4	9.27074E-4	6.70648E-4	4.16136E-4	3.03892E-4	1.89629E-4	1.49976E-4	1.10206E-4	1.23409E-4
969.486	5.77176E-4	0.00104	9.87677E-4	9.13241E-4	6.48786E-4	3.82029E-4	2.93007E-4	2.01805E-4	1.61599E-4	1.21483E-4	1.28026E-4
970.213	5.51829E-4	0.001	9.40826E-4	8.61581E-4	6.07044E-4	3.46272E-4	2.65329E-4	1.84041E-4	1.41327E-4	9.96879E-5	1.14095E-4
970.941	5.47106E-4	0.00101	8.89003E-4	7.58809E-4	5.41107E-4	3.18071E-4	2.43955E-4	1.74562E-4	1.51182E-4	1.31377E-4	1.158E-4
971.669	5.2846E-4	9.76599E-4	8.27711E-4	6.74747E-4	4.94824E-4	3.10493E-4	2.42641E-4	1.82666E-4	1.46835E-4	1.13321E-4	9.80738E-5
972.397	5.24363E-4	9.82227E-4	7.96923E-4	6.07079E-4	4.35756E-4	2.60617E-4	2.05576E-4	1.63941E-4	1.31122E-4	9.91308E-5	7.99105E-5
973.125	5.11734E-4	9.8122E-4	7.66415E-4	5.46347E-4	3.74895E-4	2.02176E-4	1.47925E-4	1.12237E-4	9.49E-5	8.11894E-5	6.61403E-5
973.853	4.99354E-4	9.76265E-4	7.45787E-4	5.09663E-4	3.46904E-4	1.87731E-4	1.49158E-4	1.35776E-4	1.25489E-4	1.15841E-4	9.49906E-5
974.581	5.27541E-4	0.00101	7.23428E-4	4.25912E-4	2.76936E-4	1.46308E-4	1.18615E-4	1.18119E-4	1.0776E-4	9.40491E-5	8.38436E-5
975.309	5.0007E-4	9.93746E-4	7.01422E-4	3.85016E-4	2.48448E-4	1.44429E-4	1.20842E-4	1.2332E-4	1.20371E-4	1.15293E-4	9.26279E-5

## Sheet: Fig.4e
0	0	0.05	0.10123	0.15371	0.20747	0.26255	0.31898	0.3768	0.43603	0.49671	0.55888
724.911	-6.60244e-05	7.46376E-5	1.73233E-4	2.69479E-4	3.07615E-4	3.40444E-4	3.15926E-4	2.91483E-4	2.69095E-4	2.45107E-4	2.18814E-4
725.639	-7.87542e-06	1.30248E-4	2.21863E-4	3.12956E-4	3.59257E-4	3.98503E-4	3.77183E-4	3.54924E-4	3.30898E-4	3.07966E-4	2.86708E-4
726.367	2.80523E-5	1.72309E-4	2.63206E-4	3.52638E-4	3.9998E-4	4.34269E-4	4.0069E-4	3.70362E-4	3.4852E-4	3.34616E-4	3.29581E-4
727.095	3.95963E-5	1.96827E-4	2.89756E-4	3.78498E-4	4.27401E-4	4.58356E-4	4.24244E-4	3.93863E-4	3.70929E-4	3.52115E-4	3.3701E-4
727.823	7.75237E-5	2.32755E-4	3.1502E-4	3.93312E-4	4.47938E-4	4.77652E-4	4.40343E-4	4.087E-4	3.85766E-4	3.71852E-4	3.64579E-4
728.551	1.0684E-4	2.50853E-4	3.29563E-4	4.03358E-4	4.57983E-4	4.83199E-4	4.47488E-4	4.21026E-4	4.05737E-4	3.89964E-4	3.73741E-4
729.279	1.40811E-4	2.70183E-4	3.47878E-4	4.18927E-4	4.71992E-4	4.92329E-4	4.59283E-4	4.33871E-4	4.15851E-4	3.97319E-4	3.78299E-4
730.006	1.58945E-4	2.85091E-4	3.57707E-4	4.21835E-4	4.69177E-4	4.86466E-4	4.64613E-4	4.41315E-4	4.16742E-4	3.92809E-4	3.68753E-4
730.734	1.72406E-4	2.89115E-4	3.61224E-4	4.25805E-4	4.7887E-4	4.95054E-4	4.72668E-4	4.4676E-4	4.18366E-4	3.95364E-4	3.73547E-4
731.462	1.84257E-4	2.90731E-4	3.63855E-4	4.33309E-4	4.98339E-4	5.10971E-4	4.79524E-4	4.51415E-4	4.24658E-4	3.99151E-4	3.7374E-4
732.19	2.00958E-4	3.01209E-4	3.66716E-4	4.35411E-4	5.07205E-4	5.13207E-4	4.74831E-4	4.47782E-4	4.24848E-4	4.08564E-4	3.93271E-4
732.918	2.09936E-4	3.07492E-4	3.77569E-4	4.45954E-4	5.13585E-4	5.11512E-4	4.7207E-4	4.47293E-4	4.26543E-4	4.08795E-4	3.9165E-4
733.646	2.16811E-4	3.06431E-4	3.64829E-4	4.32592E-4	5.06467E-4	5.05666E-4	4.73687E-4	4.46417E-4	4.1966E-4	4.03546E-4	3.87747E-4
734.374	2.29165E-4	3.11103E-4	3.68485E-4	4.39833E-4	5.1839E-4	5.11403E-4	4.77292E-4	4.51494E-4	4.26496E-4	4.05747E-4	3.86103E-4
735.102	2.57241E-4	3.28818E-4	3.82646E-4	4.53725E-4	5.31762E-4	5.13931E-4	4.73956E-4	4.5023E-4	4.27575E-4	4.07917E-4	3.8946E-4
735.83	2.78461E-4	3.39958E-4	3.86169E-4	4.64398E-4	5.51799E-4	5.25221E-4	4.80983E-4	4.57579E-4	4.34497E-4	4.13747E-4	3.95153E-4
736.558	2.95987E-4	3.57401E-4	4.08182E-4	4.77658E-4	5.51533E-4	5.29488E-4	4.99129E-4	4.68749E-4	4.39133E-4	4.16199E-4	3.95794E-4
737.285	3.01977E-4	3.60544E-4	4.13863E-4	4.81832E-4	5.52585E-4	5.22374E-4	4.89645E-4	4.59798E-4	4.31981E-4	4.13416E-4	3.9414E-4
738.013	3.02128E-4	3.65707E-4	4.28675E-4	4.9267E-4	5.54796E-4	5.18379E-4	4.82287E-4	4.53506E-4	4.26085E-4	4.03697E-4	3.85637E-4
738.741	3.06781E-4	3.67748E-4	4.30085E-4	4.90514E-4	5.44998E-4	5.21587E-4	4.95704E-4	4.60527E-4	4.28849E-4	4.05915E-4	3.87003E-4
739.469	2.97811E-4	3.64725E-4	4.32493E-4	4.93938E-4	5.44415E-4	5.18403E-4	4.91049E-4	4.60669E-4	4.3178E-4	4.06115E-4	3.87817E-4
740.197	2.97158E-4	3.74481E-4	4.51004E-4	5.13464E-4	5.59861E-4	5.32808E-4	5.04984E-4	4.76203E-4	4.47454E-4	4.1906E-4	4.00607E-4
740.925	3.02189E-4	3.82487E-4	4.59809E-4	5.19223E-4	5.57698E-4	5.27524E-4	4.97208E-4	4.67361E-4	4.40839E-4	4.18451E-4	4.01034E-4
741.653	2.92908E-4	3.73701E-4	4.50816E-4	5.13277E-4	5.5219E-4	5.32421E-4	5.07525E-4	4.7448E-4	4.45691E-4	4.21119E-4	4.00792E-4
742.381	3.08044E-4	3.8735E-4	4.64395E-4	5.33965E-4	5.68851E-4	5.36596E-4	5.03441E-4	4.6933E-4	4.43229E-4	4.23571E-4	4.0615E-4
743.109	3.40643E-4	4.04088E-4	4.70532E-4	5.41117E-4	5.70153E-4	5.35297E-4	5.03047E-4	4.73733E-4	4.48359E-4	4.25425E-4	4.08661E-4
743.837	3.49815E-4	4.12269E-4	4.78979E-4	5.51088E-4	5.78394E-4	5.503E-4	5.1993E-4	4.87418E-4	4.57084E-4	4.27598E-4	4.09989E-4
744.564	3.49165E-4	4.21532E-4	4.92911E-4	5.62988E-4	5.84992E-4	5.5898E-4	5.2781E-4	4.92633E-4	4.63964E-4	4.37754E-4	4.20848E-4
745.292	3.51322E-4	4.25672E-4	4.96879E-4	5.65434E-4	5.84241E-4	5.62911E-4	5.31766E-4	4.94457E-4	4.62938E-4	4.32906E-4	4.17638E-4
746.02	3.67142E-4	4.50909E-4	5.19108E-4	5.76491E-4	5.83958E-4	5.58986E-4	5.31319E-4	5.02005E-4	4.67429E-4	4.30844E-4	4.19655E-4
746.748	3.86088E-4	4.74811E-4	5.3037E-4	5.6744E-4	5.64366E-4	5.40435E-4	5.1021E-4	4.77165E-4	4.51223E-4	4.26105E-4	4.09685E-4
747.476	3.77984E-4	4.73647E-4	5.30083E-4	5.69692E-4	5.64883E-4	5.41992E-4	5.11611E-4	4.78566E-4	4.54018E-4	4.30061E-4	4.07127E-4
748.204	3.83083E-4	4.79737E-4	5.40299E-4	5.89556E-4	5.80975E-4	5.54442E-4	5.23016E-4	4.89971E-4	4.63906E-4	4.37844E-4	4.12726E-4
748.932	3.8565E-4	4.94696E-4	5.46086E-4	5.84172E-4	5.77175E-4	5.60007E-4	5.31269E-4	5.00356E-4	4.72068E-4	4.44005E-4	4.21071E-4
749.66	3.97659E-4	5.03235E-4	5.53952E-4	5.96608E-4	5.82858E-4	5.60488E-4	5.27379E-4	4.93051E-4	4.66401E-4	4.41129E-4	4.24748E-4
750.388	3.99203E-4	5.08745E-4	5.57112E-4	6.00783E-4	5.87976E-4	5.70288E-4	5.33649E-4	4.96937E-4	4.71886E-4	4.4636E-4	4.20696E-4
751.115	4.15782E-4	5.23837E-4	5.68409E-4	6.12081E-4	5.88629E-4	5.6302E-4	5.33366E-4	5.03838E-4	4.7932E-4	4.53499E-4	4.25104E-4
751.843	4.1328E-4	5.34824E-4	5.67537E-4	5.99471E-4	5.82205E-4	5.63488E-4	5.32793E-4	5.0195E-4	4.73168E-4	4.4441E-4	4.16561E-4
752.571	4.25085E-4	5.41109E-4	5.67874E-4	5.91713E-4	5.75971E-4	5.58605E-4	5.32593E-4	5.03488E-4	4.65112E-4	4.32683E-4	4.11933E-4
753.299	4.59729E-4	5.68163E-4	5.8452E-4	5.9745E-4	5.85771E-4	5.70225E-4	5.3797E-4	5.0357E-4	4.64662E-4	4.35801E-4	4.22696E-4
754.027	4.87028E-4	5.92472E-4	6.00402E-4	6.04671E-4	5.91976E-4	5.74664E-4	5.42409E-4	5.08614E-4	4.7237E-4	4.3973E-4	4.11881E-4
754.755	4.804E-4	5.83313E-4	5.97192E-4	6.0586E-4	5.96719E-4	5.78383E-4	5.36243E-4	4.98442E-4	4.69128E-4	4.45006E-4	4.26441E-4
755.483	4.88875E-4	5.91301E-4	5.95762E-4	5.99289E-4	6.00305E-4	5.87017E-4	5.43837E-4	5.06747E-4	4.79031E-4	4.53023E-4	4.28451E-4
756.211	5.02542E-4	6.11733E-4	6.19664E-4	6.22448E-4	6.14831E-4	5.93171E-4	5.47909E-4	5.08072E-4	4.75026E-4	4.51011E-4	4.33537E-4
756.939	5.03784E-4	6.07075E-4	6.27398E-4	6.32761E-4	6.13972E-4	5.90118E-4	5.59423E-4	5.24914E-4	4.86538E-4	4.58228E-4	4.3584E-4
757.667	4.95636E-4	5.92367E-4	6.13185E-4	6.21684E-4	6.14067E-4	5.9395E-4	5.59614E-4	5.21432E-4	4.79859E-4	4.51258E-4	4.2887E-4
758.394	5.04637E-4	5.88708E-4	6.10022E-4	6.21493E-4	6.22509E-4	5.98884E-4	5.52062E-4	5.12936E-4	4.78824E-4	4.54057E-4	4.32761E-4
759.122	5.22096E-4	5.95424E-4	6.08807E-4	6.1799E-4	6.23575E-4	5.98783E-4	5.50401E-4	5.07341E-4	4.66833E-4	4.4968E-4	4.39851E-4
759.85	5.31255E-4	5.91699E-4	5.91204E-4	6.03474E-4	6.24802E-4	6.05396E-4	5.60135E-4	5.15259E-4	4.69954E-4	4.43793E-4	4.21952E-4
760.578	5.55142E-4	6.09061E-4	6.046E-4	6.08155E-4	6.1628E-4	5.91994E-4	5.50895E-4	5.0992E-4	4.68346E-4	4.44311E-4	4.23015E-4
761.306	5.68228E-4	6.15591E-4	6.13608E-4	6.11611E-4	6.0958E-4	5.82623E-4	5.45165E-4	5.02188E-4	4.56884E-4	4.38647E-4	4.23485E-4
762.034	5.7852E-4	6.17622E-4	6.17126E-4	6.19978E-4	6.24041E-4	5.90221E-4	5.43919E-4	4.99595E-4	4.54823E-4	4.39495E-4	4.25511E-4
762.762	5.97012E-4	6.18702E-4	6.04823E-4	6.03589E-4	6.0562E-4	5.75695E-4	5.37717E-4	5.03284E-4	4.68639E-4	4.44971E-4	4.22509E-4
763.49	6.10914E-4	6.22988E-4	6.09109E-4	6.10799E-4	6.1537E-4	5.80846E-4	5.39226E-4	5.05224E-4	4.71363E-4	4.46313E-4	4.21295E-4
764.218	6.27668E-4	6.29639E-4	6.17247E-4	6.2628E-4	6.3796E-4	5.92635E-4	5.4061E-4	5.00656E-4	4.62011E-4	4.4762E-4	4.30807E-4
764.946	6.63126E-4	6.35733E-4	6.05497E-4	6.12963E-4	6.22611E-4	5.85439E-4	5.45285E-4	4.97942E-4	4.53151E-4	4.36628E-4	4.19533E-4
765.673	6.70554E-4	6.37655E-4	6.04025E-4	6.21374E-4	6.38607E-4	5.89858E-4	5.4002E-4	4.90596E-4	4.45687E-4	4.30764E-4	4.15109E-4
766.401	6.81771E-4	6.37744E-4	5.95811E-4	6.11672E-4	6.24301E-4	5.75552E-4	5.26943E-4	4.88445E-4	4.51621E-4	4.24438E-4	4.02578E-4
767.129	6.74128E-4	6.34455E-4	5.99845E-4	6.18185E-4	6.29637E-4	5.77334E-4	5.25197E-4	4.79935E-4	4.40894E-4	4.23839E-4	4.06322E-4
767.857	6.67975E-4	6.27819E-4	5.97163E-4	6.2492E-4	6.40873E-4	5.86539E-4	5.32153E-4	4.8169E-4	4.43036E-4	4.36107E-4	4.20097E-4
768.585	6.69076E-4	6.21662E-4	5.89023E-4	6.19259E-4	6.33624E-4	5.80813E-4	5.30269E-4	4.8969E-4	4.53487E-4	4.2737E-4	4.05105E-4
769.313	6.65298E-4	6.2998E-4	6.08169E-4	6.28987E-4	6.32772E-4	5.825E-4	5.32538E-4	4.85195E-4	4.45574E-4	4.19991E-4	4.00548E-4
770.041	6.7754E-4	6.31094E-4	6.03009E-4	6.19862E-4	6.16692E-4	5.63881E-4	5.16027E-4	4.79609E-4	4.44426E-4	4.11381E-4	3.93092E-4
770.769	6.8175E-4	6.36756E-4	6.08715E-4	6.13672E-4	6.03336E-4	5.62712E-4	5.19726E-4	4.73424E-4	4.34963E-4	4.06182E-4	3.92436E-4
771.497	6.67452E-4	6.22458E-4	6.00673E-4	6.15048E-4	6.09813E-4	5.72744E-4	5.26037E-4	4.66208E-4	4.24391E-4	4.00939E-4	3.88318E-4
772.225	6.78232E-4	6.25496E-4	6.04128E-4	6.22468E-4	6.14486E-4	5.71323E-4	5.24002E-4	4.71977E-4	4.34548E-4	4.09498E-4	3.94226E-4
772.952	6.58957E-4	6.15898E-4	6.05695E-4	6.29488E-4	6.15948E-4	5.61106E-4	5.10345E-4	4.63523E-4	4.30734E-4	4.07816E-4	3.90786E-4
773.68	6.46607E-4	6.09838E-4	6.08251E-4	6.36504E-4	6.24074E-4	5.74309E-4	5.18299E-4	4.56909E-4	4.23085E-4	4.05497E-4	3.922E-4
774.408	6.50409E-4	6.25251E-4	6.19954E-4	6.2838E-4	6.08111E-4	5.65964E-4	5.14777E-4	4.5703E-4	4.23178E-4	4.00792E-4	3.85038E-4
775.136	6.69739E-4	6.41194E-4	6.32576E-4	6.35054E-4	6.08941E-4	5.64763E-4	5.11602E-4	4.52814E-4	4.23625E-4	4.06036E-4	3.91477E-4
775.864	6.67881E-4	6.42722E-4	6.32628E-4	6.29158E-4	6.0461E-4	5.69064E-4	5.1699E-4	4.56642E-4	4.22148E-4	3.95498E-4	3.78059E-4
776.592	6.63406E-4	6.39215E-4	6.35537E-4	6.39007E-4	6.02136E-4	5.4831E-4	4.99404E-4	4.51542E-4	4.13926E-4	3.78216E-4	3.74514E-4
777.32	6.79951E-4	6.54309E-4	6.47456E-4	6.45473E-4	6.02799E-4	5.46433E-4	4.98535E-4	4.52233E-4	4.19867E-4	3.89487E-4	3.75312E-4
778.048	6.88317E-4	6.65578E-4	6.51353E-4	6.38465E-4	5.91658E-4	5.358E-4	4.80548E-4	4.24361E-4	4.05968E-4	3.92111E-4	3.67145E-4
778.776	6.91301E-4	6.60337E-4	6.4228E-4	6.25428E-4	5.82107E-4	5.33359E-4	4.76037E-4	4.16209E-4	3.9698E-4	3.80282E-4	3.57896E-4
779.504	6.58457E-4	6.40072E-4	6.3535E-4	6.31385E-4	5.78497E-4	5.19084E-4	4.68857E-4	4.18393E-4	3.89663E-4	3.62273E-4	3.52146E-4
780.231	6.76441E-4	6.74022E-4	6.529E-4	6.31091E-4	5.76254E-4	5.18365E-4	4.75532E-4	4.32566E-4	4.02911E-4	3.73802E-4	3.54081E-4
780.959	6.97502E-4	6.89922E-4	6.62344E-4	6.34091E-4	5.74214E-4	5.12819E-4	4.63053E-4	4.13424E-4	3.8533E-4	3.58104E-4	3.38916E-4
781.687	7.16185E-4	7.20838E-4	6.7294E-4	6.23647E-4	5.68133E-4	5.11516E-4	4.58704E-4	4.07465E-4	3.81453E-4	3.58174E-4	3.4858E-4
782.415	7.02635E-4	7.24296E-4	6.74463E-4	6.23388E-4	5.70848E-4	5.16957E-4	4.61098E-4	4.08682E-4	3.8475E-4	3.62206E-4	3.45684E-4
783.143	6.9779E-4	7.25105E-4	6.7624E-4	6.24296E-4	5.58869E-4	4.94904E-4	4.49201E-4	4.05109E-4	3.72334E-4	3.4356E-4	3.27037E-4
783.871	7.11255E-4	7.43241E-4	6.7454E-4	6.09495E-4	5.67364E-4	5.21611E-4	4.62705E-4	4.08423E-4	3.74086E-4	3.44751E-4	3.27696E-4
784.599	7.19725E-4	7.49928E-4	6.77356E-4	6.10158E-4	5.66044E-4	5.17753E-4	4.57324E-4	4.02341E-4	3.65403E-4	3.38968E-4	3.33105E-4
785.327	7.47821E-4	7.88251E-4	6.96326E-4	6.14188E-4	5.6264E-4	5.05911E-4	4.36849E-4	3.79982E-4	3.5345E-4	3.31248E-4	3.16325E-4
786.055	7.81665E-4	8.05874E-4	6.92177E-4	5.94716E-4	5.36228E-4	4.76909E-4	4.17496E-4	3.72294E-4	3.55646E-4	3.40576E-4	3.27784E-4
786.783	8.02123E-4	8.14127E-4	6.92205E-4	5.95298E-4	5.45732E-4	4.90274E-4	4.24767E-4	3.76226E-4	3.55936E-4	3.34399E-4	3.1148E-4
787.51	8.27132E-4	8.35591E-4	6.96736E-4	5.91704E-4	5.38669E-4	4.80504E-4	4.14996E-4	3.68849E-4	3.49599E-4	3.29053E-4	3.072E-4
788.238	8.48198E-4	8.44699E-4	6.97135E-4	5.88043E-4	5.27573E-4	4.64742E-4	3.99235E-4	3.56523E-4	3.40395E-4	3.1863E-4	2.91981E-4
788.966	8.56521E-4	8.4152E-4	6.78958E-4	5.66862E-4	5.07383E-4	4.4547E-4	3.80978E-4	3.39829E-4	3.2162E-4	3.00768E-4	2.77849E-4
789.694	8.83273E-4	8.52231E-4	6.71767E-4	5.60481E-4	5.08932E-4	4.48415E-4	3.79352E-4	3.36689E-4	3.15879E-4	2.94553E-4	2.727E-4
790.422	8.90869E-4	8.50188E-4	6.7166E-4	5.635E-4	5.05508E-4	4.39552E-4	3.66935E-4	3.28806E-4	3.14759E-4	2.95028E-4	2.7211E-4
791.15	9.30083E-4	8.66933E-4	6.75342E-4	5.74127E-4	5.26049E-4	4.56843E-4	3.73055E-4	3.34546E-4	3.2258E-4	3.02426E-4	2.78442E-4
791.878	9.73229E-4	8.77917E-4	6.61652E-4	5.62001E-4	5.18383E-4	4.5717E-4	3.85569E-4	3.45802E-4	3.2135E-4	3.01019E-4	2.81831E-4
792.606	0.00101	8.89412E-4	6.69759E-4	5.71493E-4	5.19944E-4	4.5625E-4	3.86172E-4	3.49934E-4	3.27043E-4	3.05666E-4	2.84346E-4
793.334	0.00105	8.94961E-4	6.55472E-4	5.64362E-4	5.18265E-4	4.5463E-4	3.83536E-4	3.42868E-4	3.11653E-4	2.94865E-4	2.81007E-4
794.062	0.0011	8.99206E-4	6.36978E-4	5.52345E-4	5.08727E-4	4.40835E-4	3.64663E-4	3.32359E-4	3.11029E-4	2.96348E-4	2.82491E-4
794.789	0.00113	9.03705E-4	6.3422E-4	5.63869E-4	5.26694E-4	4.51774E-4	3.6697E-4	3.35102E-4	3.13251E-4	2.87136E-4	2.59965E-4
795.517	0.00118	9.10711E-4	6.24776E-4	5.55862E-4	5.10261E-4	4.34893E-4	3.53136E-4	3.18897E-4	2.90803E-4	2.76809E-4	2.63154E-4
796.245	0.00119	9.05135E-4	6.09523E-4	5.49546E-4	5.02458E-4	4.26023E-4	3.44773E-4	3.16075E-4	2.91623E-4	2.75781E-4	2.59624E-4
796.973	0.00123	9.26124E-4	6.15514E-4	5.4645E-4	4.78545E-4	4.14317E-4	3.4881E-4	3.13888E-4	2.7992E-4	2.73678E-4	2.65546E-4
797.701	0.00122	9.07745E-4	5.97733E-4	5.58545E-4	5.18396E-4	4.50258E-4	3.8018E-4	3.34919E-4	2.90216E-4	2.74608E-4	2.58908E-4
798.429	0.0012	8.86271E-4	5.9099E-4	5.64381E-4	5.35093E-4	4.429E-4	3.5103E-4	3.24625E-4	2.98769E-4	2.84723E-4	2.68949E-4
799.157	0.00123	9.10302E-4	6.14378E-4	5.66964E-4	5.15024E-4	4.18865E-4	3.27192E-4	3.16528E-4	3.03428E-4	2.74814E-4	2.47847E-4
799.885	0.00123	8.93893E-4	5.99203E-4	5.57112E-4	5.09387E-4	4.24628E-4	3.44562E-4	3.14602E-4	2.85461E-4	2.63611E-4	2.43377E-4
800.613	0.00123	8.79561E-4	5.85293E-4	5.47556E-4	5.01477E-4	4.13745E-4	3.35037E-4	3.15741E-4	2.94826E-4	2.68814E-4	2.44034E-4
801.341	0.00124	8.78428E-4	5.87537E-4	5.41091E-4	4.86207E-4	3.99962E-4	3.24316E-4	2.99941E-4	2.7634E-4	2.5657E-4	2.38708E-4
802.068	0.00124	8.80768E-4	6.06307E-4	5.55507E-4	4.96653E-4	4.14373E-4	3.43557E-4	3.15628E-4	2.8848E-4	2.64549E-4	2.41198E-4
802.796	0.00127	8.96049E-4	6.21349E-4	5.56034E-4	4.82883E-4	3.91681E-4	3.14572E-4	2.79534E-4	2.55482E-4	2.57043E-4	2.50063E-4
803.524	0.00126	8.89831E-4	6.28887E-4	5.56316E-4	4.80665E-4	4.00367E-4	3.34794E-4	3.04833E-4	2.77812E-4	2.57003E-4	2.4159E-4
804.252	0.00123	8.64939E-4	6.2406E-4	5.59229E-4	4.86694E-4	4.0144E-4	3.34302E-4	3.03326E-4	2.73079E-4	2.44466E-4	2.2261E-4
804.98	0.00122	8.63677E-4	6.33926E-4	5.59419E-4	4.78928E-4	3.90204E-4	3.23127E-4	2.92151E-4	2.61827E-4	2.32694E-4	2.10604E-4
805.708	0.00121	8.46469E-4	6.22893E-4	5.44516E-4	4.60331E-4	3.69129E-4	3.04881E-4	2.78475E-4	2.58806E-4	2.47361E-4	2.33245E-4
806.436	0.00122	8.35428E-4	6.2318E-4	5.56898E-4	4.77552E-4	3.83872E-4	3.17859E-4	2.84852E-4	2.60867E-4	2.463E-4	2.26472E-4
807.164	0.00122	8.46184E-4	6.48909E-4	5.78273E-4	4.91536E-4	3.8943E-4	3.2137E-4	2.87854E-4	2.65987E-4	2.54541E-4	2.36612E-4
807.892	0.00121	8.24868E-4	6.40715E-4	5.74433E-4	4.91001E-4	3.93356E-4	3.29305E-4	2.94267E-4	2.67618E-4	2.47329E-4	2.29558E-4
808.62	0.00119	8.21342E-4	6.50861E-4	5.76838E-4	4.94178E-4	4.04959E-4	3.43524E-4	3.02392E-4	2.81346E-4	2.73542E-4	2.52195E-4
809.347	0.0012	8.44774E-4	6.73771E-4	5.74106E-4	4.80458E-4	3.89256E-4	3.35482E-4	3.05013E-4	2.77239E-4	2.50707E-4	2.34054E-4
810.075	0.00118	8.37198E-4	6.77999E-4	5.77367E-4	4.75296E-4	3.71207E-4	3.15685E-4	2.85725E-4	2.59E-4	2.33509E-4	2.19969E-4
810.803	0.00117	8.19336E-4	6.64463E-4	5.55606E-4	4.53739E-4	3.5312E-4	3.04006E-4	2.77601E-4	2.59046E-4	2.43439E-4	2.21623E-4
811.531	0.00116	8.21055E-4	6.74677E-4	5.62917E-4	4.64576E-4	3.68913E-4	3.22582E-4	2.94145E-4	2.70136E-4	2.47245E-4	2.26809E-4
812.259	0.00117	8.23916E-4	6.77551E-4	5.54663E-4	4.62308E-4	3.76063E-4	3.21136E-4	2.74926E-4	2.50552E-4	2.31823E-4	2.13027E-4
812.987	0.00118	8.46145E-4	7.03186E-4	5.72073E-4	4.71865E-4	3.75707E-4	3.21262E-4	2.76068E-4	2.37389E-4	1.99411E-4	1.93616E-4
813.715	0.00115	8.33019E-4	7.04001E-4	5.7821E-4	4.79365E-4	3.82215E-4	3.29629E-4	2.84435E-4	2.53952E-4	2.25339E-4	2.08638E-4
814.443	0.00114	8.40747E-4	7.12769E-4	5.81657E-4	4.7746E-4	3.73371E-4	3.30328E-4	2.94782E-4	2.64606E-4	2.34432E-4	2.15635E-4
815.171	0.00113	8.59481E-4	7.09781E-4	5.56413E-4	4.56259E-4	3.56135E-4	3.1423E-4	2.76652E-4	2.54614E-4	2.33284E-4	2.18623E-4
815.899	0.00114	8.69728E-4	7.12E-4	5.50407E-4	4.61197E-4	3.69995E-4	3.21874E-4	2.74648E-4	2.5338E-4	2.32654E-4	2.15486E-4
816.626	0.00115	8.86433E-4	7.13593E-4	5.39681E-4	4.46789E-4	3.51622E-4	3.16032E-4	2.79988E-4	2.59167E-4	2.37256E-4	2.04481E-4
817.354	0.00116	9.10766E-4	7.27536E-4	5.47078E-4	4.53219E-4	3.59024E-4	3.2631E-4	2.92645E-4	2.54052E-4	2.1697E-4	2.05004E-4
818.082	0.00115	9.19601E-4	7.27398E-4	5.42687E-4	4.50279E-4	3.59615E-4	3.23432E-4	2.86566E-4	2.51527E-4	2.18702E-4	2.07777E-4
818.81	0.00114	9.21467E-4	7.23125E-4	5.38145E-4	4.52026E-4	3.67904E-4	3.17841E-4	2.69842E-4	2.49022E-4	2.26983E-4	2.00451E-4
819.538	0.00114	9.19249E-4	7.19491E-4	5.38186E-4	4.53519E-4	3.72456E-4	3.24872E-4	2.78525E-4	2.46025E-4	2.18235E-4	2.14073E-4
820.266	0.00115	9.57151E-4	7.41336E-4	5.48989E-4	4.50775E-4	3.59162E-4	3.08109E-4	2.61689E-4	2.42392E-4	2.25876E-4	2.20673E-4
820.994	0.00117	9.79673E-4	7.36468E-4	5.3112E-4	4.4355E-4	3.62148E-4	3.10103E-4	2.63829E-4	2.43517E-4	2.23867E-4	2.07219E-4
821.722	0.00116	9.77656E-4	7.33035E-4	5.28696E-4	4.27096E-4	3.40422E-4	3.0523E-4	2.71813E-4	2.45915E-4	2.19273E-4	1.917E-4
822.45	0.00117	9.92264E-4	7.41032E-4	5.35038E-4	4.24729E-4	3.34602E-4	3.00897E-4	2.65905E-4	2.28835E-4	1.98616E-4	1.8457E-4
823.178	0.00118	9.96758E-4	7.31358E-4	5.24155E-4	4.19652E-4	3.34093E-4	2.92953E-4	2.55E-4	2.25547E-4	1.98846E-4	1.78037E-4
823.905	0.0012	0.00101	7.2287E-4	5.16059E-4	4.28006E-4	3.50137E-4	2.93136E-4	2.44853E-4	2.14893E-4	1.88385E-4	1.68096E-4
824.633	0.00123	0.00104	7.47434E-4	5.35263E-4	4.27857E-4	3.39357E-4	2.82851E-4	2.37942E-4	2.13568E-4	1.9625E-4	1.89486E-4
825.361	0.00126	0.00106	7.24426E-4	5.03873E-4	4.03724E-4	3.25344E-4	2.78256E-4	2.41786E-4	2.21474E-4	1.97243E-4	1.68109E-4
826.089	0.00126	0.00104	7.06433E-4	4.97523E-4	4.07534E-4	3.33599E-4	2.79571E-4	2.39236E-4	2.16893E-4	1.92557E-4	1.66025E-4
826.817	0.00125	0.00104	7.16129E-4	5.10551E-4	3.99274E-4	3.27315E-4	2.97079E-4	2.63599E-4	2.26529E-4	1.96298E-4	1.72887E-4
827.545	0.0013	0.00107	7.07703E-4	5.08538E-4	4.17581E-4	3.49019E-4	3.00939E-4	2.64516E-4	2.39634E-4	2.1751E-4	1.97741E-4
828.273	0.00131	0.00105	6.87578E-4	4.9743E-4	4.0986E-4	3.39462E-4	2.8246E-4	2.47055E-4	2.30297E-4	2.13949E-4	1.97821E-4
829.001	0.00136	0.00108	6.92831E-4	5.03482E-4	4.11557E-4	3.45204E-4	2.96134E-4	2.51442E-4	2.09801E-4	1.9023E-4	1.85548E-4
829.729	0.00139	0.00109	6.95318E-4	5.05535E-4	3.9958E-4	3.28338E-4	2.77284E-4	2.38794E-4	2.08325E-4	1.90852E-4	1.80968E-4
830.457	0.00142	0.0011	6.92186E-4	5.11959E-4	4.08907E-4	3.39996E-4	2.87952E-4	2.50789E-4	2.21844E-4	2.0318E-4	1.89654E-4
831.184	0.00144	0.00109	6.80075E-4	5.07544E-4	4.02073E-4	3.34619E-4	2.8307E-4	2.46208E-4	2.16247E-4	1.95646E-4	1.78998E-4
831.912	0.00146	0.00108	6.49216E-4	4.91468E-4	3.94222E-4	3.38057E-4	2.96421E-4	2.51677E-4	2.04959E-4	1.83483E-4	1.71517E-4
832.64	0.0015	0.00108	6.4885E-4	4.96102E-4	3.91599E-4	3.36443E-4	2.95798E-4	2.56731E-4	2.1763E-4	1.99514E-4	1.88069E-4
833.368	0.00149	0.00106	6.15535E-4	4.8778E-4	3.99726E-4	3.47791E-4	3.04172E-4	2.54186E-4	2.01373E-4	1.83182E-4	1.74338E-4
834.096	0.0015	0.00107	6.2258E-4	5.02574E-4	4.08715E-4	3.4686E-4	2.90354E-4	2.51109E-4	2.15562E-4	1.98176E-4	1.8465E-4
834.824	0.00151	0.00106	6.08551E-4	4.91834E-4	3.88782E-4	3.35038E-4	2.8795E-4	2.4564E-4	2.03492E-4	1.92254E-4	1.86531E-4
835.552	0.00152	0.00105	5.74722E-4	4.82074E-4	3.91118E-4	3.40536E-4	2.93447E-4	2.55652E-4	2.18582E-4	1.87655E-4	1.5696E-4
836.28	0.00152	0.00104	5.51186E-4	4.77043E-4	4.01085E-4	3.43545E-4	2.86048E-4	2.43974E-4	2.02841E-4	1.83309E-4	1.6562E-4
837.008	0.00152	0.00103	5.5401E-4	4.68533E-4	3.80963E-4	3.29346E-4	2.77796E-4	2.35357E-4	1.92701E-4	1.72373E-4	1.53124E-4
837.736	0.00154	0.00104	5.65041E-4	4.78619E-4	3.90082E-4	3.35379E-4	2.79369E-4	2.44686E-4	2.10155E-4	1.90825E-4	1.71754E-4
838.463	0.00154	0.00104	5.73254E-4	4.79749E-4	3.85048E-4	3.22153E-4	2.57717E-4	2.25622E-4	1.93122E-4	1.85917E-4	1.78233E-4
839.191	0.00155	0.00104	5.85115E-4	4.97749E-4	4.09202E-4	3.3276E-4	2.55299E-4	2.19115E-4	1.82719E-4	1.71548E-4	1.60881E-4
839.919	0.00156	0.00101	5.49404E-4	4.62983E-4	3.77661E-4	3.21056E-4	2.64456E-4	2.3323E-4	2.01689E-4	1.77315E-4	1.5419E-4
840.647	0.00153	9.96105E-4	5.52561E-4	4.66139E-4	3.81583E-4	3.22558E-4	2.64642E-4	2.34902E-4	2.04035E-4	1.67982E-4	1.36545E-4
841.375	0.00152	9.94131E-4	5.7472E-4	4.72714E-4	3.7582E-4	3.17279E-4	2.60381E-4	2.27172E-4	1.95597E-4	1.82902E-4	1.6855E-4
842.103	0.00152	9.74267E-4	5.51872E-4	4.58367E-4	3.69917E-4	3.10893E-4	2.53715E-4	2.15549E-4	1.81578E-4	1.78531E-4	1.73694E-4
842.831	0.00152	9.64258E-4	5.54117E-4	4.73835E-4	3.94036E-4	3.20981E-4	2.54759E-4	2.2948E-4	2.04449E-4	1.83121E-4	1.65011E-4
843.559	0.00153	9.76303E-4	5.77177E-4	4.76116E-4	3.83335E-4	3.2044E-4	2.62559E-4	2.29846E-4	1.99548E-4	1.81775E-4	1.64043E-4
844.287	0.00153	9.70112E-4	5.84228E-4	4.81278E-4	3.85857E-4	3.1377E-4	2.51068E-4	2.24798E-4	2.00058E-4	1.82285E-4	1.64881E-4
845.015	0.00151	9.47702E-4	5.73194E-4	4.65994E-4	3.6494E-4	2.80757E-4	2.11323E-4	1.89018E-4	1.69343E-4	1.58679E-4	1.46172E-4
845.742	0.00148	8.99348E-4	5.39012E-4	4.54479E-4	3.73197E-4	3.00142E-4	2.38442E-4	2.08207E-4	1.81509E-4	1.6526E-4	1.49891E-4
846.47	0.00148	9.0293E-4	5.56337E-4	4.57165E-4	3.66667E-4	2.92644E-4	2.33746E-4	2.1045E-4	1.8753E-4	1.66203E-4	1.47557E-4
847.198	0.00145	8.86634E-4	5.63371E-4	4.72227E-4	3.83622E-4	2.99924E-4	2.33061E-4	2.00843E-4	1.75479E-4	1.64816E-4	1.52652E-4
847.926	0.00146	8.72277E-4	5.59127E-4	4.72705E-4	3.84889E-4	2.95869E-4	2.30986E-4	2.09177E-4	1.89927E-4	1.75709E-4	1.61691E-4
848.654	0.00143	8.53395E-4	5.5191E-4	4.52266E-4	3.61501E-4	2.81672E-4	2.21639E-4	1.9289E-4	1.68968E-4	1.53226E-4	1.41175E-4
849.382	0.00142	8.47576E-4	5.60329E-4	4.53128E-4	3.69071E-4	3.09563E-4	2.55723E-4	2.10122E-4	1.73228E-4	1.49362E-4	1.3623E-4
850.11	0.00142	8.43912E-4	5.60622E-4	4.41616E-4	3.52118E-4	2.90191E-4	2.39269E-4	2.02094E-4	1.7326E-4	1.55487E-4	1.39919E-4
850.838	0.0014	8.29052E-4	5.72149E-4	4.66837E-4	3.72212E-4	2.86094E-4	2.28464E-4	2.02194E-4	1.77458E-4	1.54607E-4	1.42744E-4
851.566	0.00138	8.17297E-4	5.66571E-4	4.4473E-4	3.56775E-4	2.93396E-4	2.45758E-4	2.1354E-4	1.86366E-4	1.64531E-4	1.54E-4
852.294	0.00137	8.15777E-4	5.80666E-4	4.5977E-4	3.70806E-4	3.02105E-4	2.51844E-4	2.17643E-4	1.92933E-4	1.77191E-4	1.62966E-4
853.021	0.00135	7.95433E-4	5.77328E-4	4.60683E-4	3.78536E-4	3.15641E-4	2.67832E-4	2.31649E-4	2.01074E-4	1.75176E-4	1.61061E-4
853.749	0.00133	7.9624E-4	5.86363E-4	4.57439E-4	3.75969E-4	3.17912E-4	2.6854E-4	2.24922E-4	1.97426E-4	1.82192E-4	1.67117E-4
854.477	0.00131	7.76736E-4	5.77126E-4	4.46314E-4	3.68359E-4	3.13205E-4	2.66611E-4	2.24975E-4	1.9666E-4	1.77364E-4	1.60759E-4
855.205	0.0013	7.6843E-4	5.90309E-4	4.68941E-4	3.7629E-4	2.93559E-4	2.37533E-4	1.95897E-4	1.75958E-4	1.69356E-4	1.57074E-4
855.933	0.00129	7.56476E-4	5.88239E-4	4.64982E-4	3.78049E-4	3.02092E-4	2.39629E-4	1.83124E-4	1.57503E-4	1.4887E-4	1.38454E-4
856.661	0.00129	7.56785E-4	5.95291E-4	4.65895E-4	3.71264E-4	2.85146E-4	2.26318E-4	1.78734E-4	1.61657E-4	1.59626E-4	1.52254E-4
857.389	0.00128	7.49356E-4	5.96208E-4	4.63034E-4	3.68599E-4	2.81997E-4	2.33646E-4	1.99445E-4	1.84129E-4	1.7702E-4	1.55551E-4
858.117	0.00126	7.35696E-4	5.88256E-4	4.4847E-4	3.53138E-4	2.65085E-4	2.26924E-4	2.05115E-4	1.80999E-4	1.55609E-4	1.41803E-4
858.845	0.00125	7.37865E-4	5.88976E-4	4.3644E-4	3.5103E-4	2.75073E-4	2.27786E-4	1.88133E-4	1.62375E-4	1.41047E-4	1.38343E-4
859.573	0.00124	7.42246E-4	6.11335E-4	4.77216E-4	3.8767E-4	3.02036E-4	2.50302E-4	2.06188E-4	1.79107E-4	1.56764E-4	1.42751E-4
860.301	0.00121	7.36099E-4	5.95508E-4	4.51472E-4	3.70693E-4	2.94251E-4	2.37187E-4	1.8316E-4	1.56171E-4	1.35859E-4	1.35723E-4
861.028	0.00118	7.39918E-4	5.83194E-4	4.22629E-4	3.53869E-4	2.89522E-4	2.43574E-4	1.99956E-4	1.67555E-4	1.37087E-4	1.30725E-4
861.756	0.00118	7.55429E-4	5.96399E-4	4.33474E-4	3.70449E-4	3.09489E-4	2.58143E-4	2.0709E-4	1.70927E-4	1.36904E-4	1.31564E-4
862.484	0.00116	7.42323E-4	5.98966E-4	4.52097E-4	3.62866E-4	2.7191E-4	2.26683E-4	1.85543E-4	1.58046E-4	1.32148E-4	1.33028E-4
863.212	0.00116	7.77106E-4	6.18999E-4	4.58404E-4	3.69623E-4	2.78667E-4	2.41005E-4	2.06805E-4	1.76931E-4	1.46971E-4	1.38955E-4
863.94	0.00118	7.89626E-4	6.14002E-4	4.3865E-4	3.60731E-4	2.80902E-4	2.39681E-4	1.99532E-4	1.83313E-4	1.69095E-4	1.45927E-4
864.668	0.00115	7.74163E-4	5.9439E-4	4.17784E-4	3.40809E-4	2.61948E-4	2.23645E-4	1.85479E-4	1.6768E-4	1.50923E-4	1.46156E-4
865.396	0.00113	7.72658E-4	6.09941E-4	4.50022E-4	3.5274E-4	2.53076E-4	2.18675E-4	1.83483E-4	1.7392E-4	1.65288E-4	1.54192E-4
866.124	0.00112	7.7983E-4	5.99597E-4	4.27862E-4	3.4947E-4	2.70058E-4	2.27966E-4	1.84843E-4	1.75248E-4	1.66108E-4	1.62486E-4
866.852	0.0011	7.74441E-4	6.01583E-4	4.3931E-4	3.63279E-4	2.86458E-4	2.30336E-4	1.72996E-4	1.71509E-4	1.69798E-4	1.47962E-4
867.58	0.0011	7.77908E-4	5.94909E-4	4.26968E-4	3.5377E-4	2.80549E-4	2.29748E-4	1.79012E-4	1.79508E-4	1.79243E-4	1.53852E-4
868.307	0.0011	7.80862E-4	5.99246E-4	4.32938E-4	3.47463E-4	2.64022E-4	2.19995E-4	1.7666E-4	1.69225E-4	1.6149E-4	1.51334E-4
869.035	0.00109	7.94667E-4	5.94612E-4	4.19938E-4	3.53352E-4	2.8614E-4	2.2518E-4	1.66338E-4	1.56425E-4	1.46429E-4	1.38304E-4
869.763	0.00107	7.83033E-4	5.78369E-4	4.05728E-4	3.49059E-4	2.92169E-4	2.41369E-4	1.92392E-4	1.74052E-4	1.57E-4	1.57E-4
870.491	0.00109	8.04086E-4	5.92046E-4	4.13312E-4	3.40587E-4	2.71881E-4	2.32692E-4	1.9512E-4	1.77772E-4	1.60884E-4	1.50728E-4
871.219	0.00106	7.87148E-4	5.91242E-4	4.26092E-4	3.477E-4	2.73322E-4	2.24457E-4	1.79723E-4	1.6981E-4	1.59949E-4	1.51824E-4
871.947	0.00106	7.9266E-4	5.92605E-4	4.26779E-4	3.46498E-4	2.71383E-4	2.23002E-4	1.79819E-4	1.71888E-4	1.62133E-4	1.42836E-4
872.675	0.00106	7.92258E-4	5.88516E-4	4.20569E-4	3.32732E-4	2.52051E-4	2.02218E-4	1.60167E-4	1.61159E-4	1.59872E-4	1.47177E-4
873.403	0.00106	8E-4	5.85195E-4	4.16576E-4	3.40073E-4	2.67624E-4	2.11986E-4	1.63663E-4	1.51271E-4	1.40527E-4	1.37988E-4
874.131	0.00105	8.08363E-4	5.97706E-4	4.30431E-4	3.4165E-4	2.64273E-4	2.23149E-4	1.85152E-4	1.61856E-4	1.41751E-4	1.35658E-4
874.859	0.00104	8.04607E-4	5.86575E-4	4.20848E-4	3.40568E-4	2.6922E-4	2.23741E-4	1.83944E-4	1.661E-4	1.49846E-4	1.40198E-4
875.586	0.00105	8.0641E-4	5.75472E-4	4.0768E-4	3.33538E-4	2.72409E-4	2.43864E-4	2.14919E-4	1.8617E-4	1.59833E-4	1.42568E-4
876.314	0.00104	8.07153E-4	5.80824E-4	4.16309E-4	3.35556E-4	2.66505E-4	2.24413E-4	1.90241E-4	1.79832E-4	1.69499E-4	1.59851E-4
877.042	0.00104	8.03624E-4	5.68076E-4	4.05064E-4	3.31867E-4	2.67536E-4	2.22058E-4	1.88157E-4	1.85183E-4	1.74004E-4	1.41504E-4
877.77	0.00104	8.07063E-4	5.54921E-4	3.89257E-4	3.21726E-4	2.6236E-4	2.18817E-4	1.83513E-4	1.68643E-4	1.54116E-4	1.40913E-4
878.498	0.00106	8.24348E-4	5.63909E-4	3.9653E-4	3.26166E-4	2.64075E-4	2.16661E-4	1.80196E-4	1.683E-4	1.58893E-4	1.55339E-4
879.226	0.00104	8.11211E-4	5.61373E-4	4.03155E-4	3.32791E-4	2.72343E-4	2.27833E-4	1.87628E-4	1.56896E-4	1.36833E-4	1.39372E-4
879.954	0.00103	7.98449E-4	5.50455E-4	3.94552E-4	3.19938E-4	2.58731E-4	2.17123E-4	1.82258E-4	1.60448E-4	1.47576E-4	1.52147E-4
880.682	0.00102	8.03147E-4	5.62989E-4	4.08445E-4	3.23442E-4	2.59912E-4	2.25078E-4	1.95435E-4	1.75113E-4	1.58697E-4	1.49557E-4
881.41	0.00105	8.21822E-4	5.64609E-4	4.10937E-4	3.34907E-4	2.71837E-4	2.24907E-4	1.89248E-4	1.71899E-4	1.56591E-4	1.44911E-4
882.138	0.00106	8.17603E-4	5.53476E-4	4.06889E-4	3.4172E-4	2.83427E-4	2.3311E-4	1.9475E-4	1.74428E-4	1.60602E-4	1.57047E-4
882.865	0.00103	7.99671E-4	5.4338E-4	4.04846E-4	3.41566E-4	2.81267E-4	2.24177E-4	1.843E-4	1.68439E-4	1.57338E-4	1.53276E-4
883.593	0.00107	8.1731E-4	5.35206E-4	3.93062E-4	3.3356E-4	2.7627E-4	2.21115E-4	1.79782E-4	1.56486E-4	1.43216E-4	1.43723E-4
884.321	0.00106	8.06741E-4	5.27864E-4	3.88907E-4	3.26099E-4	2.77149E-4	2.40863E-4	2.07708E-4	1.78463E-4	1.58874E-4	1.51765E-4
885.049	0.00108	8.27384E-4	5.4574E-4	3.99296E-4	3.20432E-4	2.58848E-4	2.11918E-4	1.79775E-4	1.64409E-4	1.52768E-4	1.45658E-4
885.777	0.00109	8.31562E-4	5.38394E-4	3.96404E-4	3.24152E-4	2.60747E-4	2.0414E-4	1.72352E-4	1.669E-4	1.58042E-4	1.45347E-4
886.505	0.0011	8.37031E-4	5.45708E-4	4.08199E-4	3.35947E-4	2.73397E-4	2.17758E-4	1.83547E-4	1.70659E-4	1.52946E-4	1.30094E-4
887.233	0.0011	8.23001E-4	5.19232E-4	3.87347E-4	3.22651E-4	2.73693E-4	2.35472E-4	1.96043E-4	1.55398E-4	1.34494E-4	1.33479E-4
887.961	0.0011	8.26617E-4	5.26997E-4	3.95535E-4	3.24227E-4	2.64994E-4	2.13226E-4	1.80064E-4	1.63212E-4	1.47982E-4	1.34272E-4
888.689	0.00109	8.22904E-4	5.39878E-4	4.00738E-4	3.08179E-4	2.45374E-4	2.0038E-4	1.77301E-4	1.72344E-4	1.63329E-4	1.50634E-4
889.417	0.00107	8.20101E-4	5.51826E-4	4.23572E-4	3.3668E-4	2.70627E-4	2.15956E-4	1.85078E-4	1.72686E-4	1.59885E-4	1.46682E-4
890.144	0.00108	8.09099E-4	5.2008E-4	3.93881E-4	3.11711E-4	2.54994E-4	2.11451E-4	1.84773E-4	1.70398E-4	1.61477E-4	1.56907E-4
890.872	0.0011	8.06002E-4	5.04998E-4	3.91862E-4	3.25276E-4	2.71833E-4	2.24419E-4	1.94255E-4	1.75916E-4	1.571E-4	1.37804E-4
891.6	0.00112	8.13274E-4	4.98902E-4	3.90282E-4	3.27946E-4	2.7585E-4	2.27953E-4	1.8376E-4	1.41628E-4	1.27519E-4	1.33612E-4
892.328	0.00113	8.14137E-4	4.93313E-4	3.83176E-4	3.15646E-4	2.61206E-4	2.11857E-4	1.76619E-4	1.49853E-4	1.32711E-4	1.22047E-4
893.056	0.00112	8.12842E-4	4.93401E-4	3.77486E-4	2.9815E-4	2.42239E-4	1.95309E-4	1.68092E-4	1.52231E-4	1.42944E-4	1.37866E-4
893.784	0.00113	8.17126E-4	4.91692E-4	3.78801E-4	2.99937E-4	2.44974E-4	1.98528E-4	1.72527E-4	1.57657E-4	1.41406E-4	1.2414E-4
894.512	0.00113	8.05786E-4	4.75743E-4	3.85483E-4	3.29759E-4	2.6983E-4	2.07418E-4	1.78278E-4	1.66382E-4	1.49302E-4	1.2899E-4
895.24	0.00113	8.16027E-4	4.94281E-4	3.96086E-4	3.25722E-4	2.64194E-4	2.04685E-4	1.79759E-4	1.71828E-4	1.62214E-4	1.5155E-4
895.968	0.00114	8.18797E-4	4.94285E-4	3.84676E-4	2.97784E-4	2.48403E-4	2.10182E-4	1.90001E-4	1.78105E-4	1.69398E-4	1.62289E-4
896.696	0.00115	8.10712E-4	4.61308E-4	3.77E-4	3.17497E-4	2.64291E-4	2.12039E-4	1.85834E-4	1.70965E-4	1.59651E-4	1.50003E-4
897.423	0.00114	8.03358E-4	4.6133E-4	3.77447E-4	3.13695E-4	2.56706E-4	2.00584E-4	1.75738E-4	1.63842E-4	1.52872E-4	1.42208E-4
898.151	0.00114	8.03047E-4	4.55487E-4	3.73406E-4	3.08236E-4	2.51081E-4	1.94958E-4	1.66417E-4	1.48573E-4	1.37143E-4	1.2851E-4
898.879	0.00114	7.99927E-4	4.53289E-4	3.79474E-4	3.19499E-4	2.63472E-4	2.0735E-4	1.7675E-4	1.55437E-4	1.36416E-4	1.18135E-4
899.607	0.00114	8.1635E-4	4.79853E-4	3.94769E-4	3.18738E-4	2.5677E-4	1.96777E-4	1.76685E-4	1.70737E-4	1.50926E-4	1.25027E-4
900.335	0.00114	8.10314E-4	4.69207E-4	3.89639E-4	3.16442E-4	2.48462E-4	1.80244E-4	1.54254E-4	1.42358E-4	1.33254E-4	1.25129E-4
901.063	0.00114	8.06007E-4	4.63517E-4	3.90498E-4	3.21079E-4	2.65349E-4	2.11161E-4	1.83974E-4	1.65139E-4	1.54181E-4	1.46056E-4
901.791	0.00113	8.03915E-4	4.74793E-4	3.94744E-4	3.14936E-4	2.57023E-4	2.01869E-4	1.81901E-4	1.72484E-4	1.63375E-4	1.54234E-4
902.519	0.00112	7.93703E-4	4.60873E-4	3.84355E-4	3.05963E-4	2.50144E-4	1.96925E-4	1.77062E-4	1.66653E-4	1.54319E-4	1.41116E-4
903.247	0.00111	7.94669E-4	4.77159E-4	4.02485E-4	3.25982E-4	2.7273E-4	2.2193E-4	1.94565E-4	1.73252E-4	1.55201E-4	1.37935E-4
903.975	0.00111	7.90501E-4	4.69564E-4	3.99499E-4	3.27718E-4	2.76542E-4	2.27193E-4	1.96914E-4	1.7114E-4	1.57392E-4	1.47236E-4
904.702	0.00112	7.83493E-4	4.52062E-4	3.86146E-4	3.18616E-4	2.6099E-4	2.03416E-4	1.75613E-4	1.54795E-4	1.45005E-4	1.38404E-4
905.43	0.00113	7.92496E-4	4.55447E-4	3.88148E-4	3.19201E-4	2.65773E-4	2.13038E-4	1.78183E-4	1.46956E-4	1.35345E-4	1.29252E-4
906.158	0.00112	7.84261E-4	4.50769E-4	3.80704E-4	3.08923E-4	2.58366E-4	2.09018E-4	1.70584E-4	1.33905E-4	1.1465E-4	9.99231E-5
906.886	0.00114	7.90676E-4	4.46848E-4	3.69869E-4	2.91004E-4	2.46046E-4	2.0347E-4	1.70339E-4	1.38617E-4	1.24105E-4	1.13949E-4
907.614	0.00111	7.78809E-4	4.52217E-4	3.74316E-4	2.94507E-4	2.48012E-4	2.03501E-4	1.79427E-4	1.59104E-4	1.47837E-4	1.38696E-4
908.342	0.0011	7.58454E-4	4.32264E-4	3.63121E-4	2.92285E-4	2.49345E-4	2.07737E-4	1.79411E-4	1.5314E-4	1.38777E-4	1.27098E-4
909.07	0.00108	7.366E-4	4.07838E-4	3.52524E-4	2.95855E-4	2.53643E-4	2.11552E-4	1.80382E-4	1.50642E-4	1.33691E-4	1.19473E-4
909.798	0.00109	7.51703E-4	4.32712E-4	3.80163E-4	3.26328E-4	2.68863E-4	2.09838E-4	1.74975E-4	1.43748E-4	1.40033E-4	1.42572E-4
910.526	0.00108	7.44495E-4	4.29357E-4	3.76347E-4	3.22039E-4	2.60963E-4	1.98067E-4	1.74449E-4	1.57101E-4	1.42134E-4	1.27407E-4
911.254	0.00107	7.44856E-4	4.42113E-4	3.78963E-4	3.14266E-4	2.50389E-4	1.85074E-4	1.62618E-4	1.46756E-4	1.31241E-4	1.15499E-4
911.981	0.00107	7.30768E-4	4.15963E-4	3.54656E-4	2.91848E-4	2.33486E-4	1.73977E-4	1.50441E-4	1.32102E-4	1.21137E-4	1.11489E-4
912.709	0.00105	7.27047E-4	4.21427E-4	3.67495E-4	3.12243E-4	2.5467E-4	1.95644E-4	1.66868E-4	1.42084E-4	1.27186E-4	1.13983E-4
913.437	0.00104	7.19171E-4	4.20284E-4	3.67274E-4	3.12966E-4	2.5679E-4	1.99216E-4	1.70769E-4	1.45986E-4	1.28629E-4	1.12379E-4
914.165	0.00105	7.21536E-4	4.1426E-4	3.45117E-4	2.74281E-4	2.34493E-4	1.94821E-4	1.69532E-4	1.4574E-4	1.28992E-4	1.1325E-4
914.893	0.00103	7.08962E-4	4.08855E-4	3.47087E-4	2.83807E-4	2.42519E-4	2.00911E-4	1.69032E-4	1.37805E-4	1.28367E-4	1.22781E-4
915.621	0.00102	7.09038E-4	4.24825E-4	3.56143E-4	2.8578E-4	2.48075E-4	2.10337E-4	1.80658E-4	1.51413E-4	1.35166E-4	1.20947E-4
916.349	0.00103	7.14187E-4	4.19016E-4	3.53561E-4	2.86503E-4	2.44814E-4	2.02722E-4	1.70858E-4	1.39631E-4	1.32457E-4	1.2941E-4
917.077	0.00102	6.96542E-4	3.99652E-4	3.4065E-4	2.80203E-4	2.36398E-4	1.91887E-4	1.70154E-4	1.50823E-4	1.4205E-4	1.3494E-4
917.805	0.00103	6.91633E-4	3.84816E-4	3.28119E-4	2.70033E-4	2.26308E-4	1.81797E-4	1.68342E-4	1.58429E-4	1.4124E-4	1.22451E-4
918.533	0.00102	6.90999E-4	3.94419E-4	3.35417E-4	2.7497E-4	2.35418E-4	1.95262E-4	1.71918E-4	1.50108E-4	1.31212E-4	1.12423E-4
919.26	0.00101	6.93336E-4	4.0308E-4	3.34398E-4	2.64035E-4	2.3321E-4	2.02246E-4	1.73811E-4	1.45062E-4	1.32027E-4	1.21363E-4
919.988	9.87348E-4	6.63397E-4	3.70813E-4	3.31171E-4	2.90558E-4	2.48069E-4	2.04526E-4	1.76525E-4	1.49759E-4	1.37018E-4	1.26354E-4
920.716	9.75884E-4	6.45184E-4	3.48305E-4	3.20186E-4	2.9138E-4	2.46715E-4	2.00752E-4	1.76426E-4	1.54121E-4	1.42869E-4	1.3322E-4
921.444	9.81185E-4	6.54535E-4	3.59662E-4	3.19098E-4	2.77541E-4	2.28977E-4	1.79144E-4	1.63124E-4	1.50732E-4	1.32735E-4	1.13438E-4
922.172	9.75475E-4	6.52424E-4	3.60611E-4	3.19586E-4	2.77557E-4	2.33183E-4	1.87705E-4	1.62122E-4	1.3833E-4	1.34572E-4	1.34064E-4
922.9	9.61917E-4	6.51464E-4	3.70035E-4	3.244E-4	2.77649E-4	2.38335E-4	1.98178E-4	1.70093E-4	1.42832E-4	1.33868E-4	1.27774E-4
923.628	9.76554E-4	6.58003E-4	3.69681E-4	3.28656E-4	2.86626E-4	2.47374E-4	2.07218E-4	1.68264E-4	1.2861E-4	1.23854E-4	1.2487E-4
924.356	9.54495E-4	6.37293E-4	3.50686E-4	3.17037E-4	2.82563E-4	2.42964E-4	2.02324E-4	1.75021E-4	1.48751E-4	1.38601E-4	1.30984E-4
925.084	9.35974E-4	6.18322E-4	3.30983E-4	2.99177E-4	2.66592E-4	2.32138E-4	1.9682E-4	1.77854E-4	1.60506E-4	1.46504E-4	1.32793E-4
925.812	9.34414E-4	6.12713E-4	3.22485E-4	3.02203E-4	2.81425E-4	2.36569E-4	1.90123E-4	1.62119E-4	1.35849E-4	1.23929E-4	1.14281E-4
926.539	9.2119E-4	6.17486E-4	3.40416E-4	3.02618E-4	2.63894E-4	2.27457E-4	1.90204E-4	1.67488E-4	1.46174E-4	1.35799E-4	1.27166E-4
927.267	9.16644E-4	6.17439E-4	3.43535E-4	3.05737E-4	2.67013E-4	2.33327E-4	1.98977E-4	1.67106E-4	1.34888E-4	1.25355E-4	1.19769E-4
927.995	9.15765E-4	6.13411E-4	3.36515E-4	3.06092E-4	2.74924E-4	2.3869E-4	2.01437E-4	1.69208E-4	1.3699E-4	1.27793E-4	1.22715E-4
928.723	8.80602E-4	5.80048E-4	3.0537E-4	2.90619E-4	2.75507E-4	2.52619E-4	2.28912E-4	1.88955E-4	1.45832E-4	1.35229E-4	1.30659E-4
929.451	8.98193E-4	5.91789E-4	3.09261E-4	2.83448E-4	2.57002E-4	2.28714E-4	1.99685E-4	1.68025E-4	1.35312E-4	1.24578E-4	1.17976E-4
930.179	8.92486E-4	5.85183E-4	2.99641E-4	2.66452E-4	2.32451E-4	2.04298E-4	1.75753E-4	1.58927E-4	1.43561E-4	1.34775E-4	1.27158E-4
930.907	8.78392E-4	5.68389E-4	2.80187E-4	2.61288E-4	2.41926E-4	2.21192E-4	1.99904E-4	1.88612E-4	1.78699E-4	1.64618E-4	1.49383E-4
931.635	8.52926E-4	5.6227E-4	2.91335E-4	2.8396E-4	2.76404E-4	2.4064E-4	2.02418E-4	1.77824E-4	1.55024E-4	1.46487E-4	1.40901E-4
932.363	8.45625E-4	5.47321E-4	2.69393E-4	2.85988E-4	3.02988E-4	2.59964E-4	2.12066E-4	1.8098E-4	1.52231E-4	1.33548E-4	1.16791E-4
933.091	8.35713E-4	5.44607E-4	2.70856E-4	2.81918E-4	2.93252E-4	2.56445E-4	2.15321E-4	1.79392E-4	1.43704E-4	1.39024E-4	1.41563E-4
933.818	8.3028E-4	5.55371E-4	2.9332E-4	2.8364E-4	2.73723E-4	2.23434E-4	1.68763E-4	1.65714E-4	1.72653E-4	1.49494E-4	1.18517E-4
934.546	8.38722E-4	5.53465E-4	2.79653E-4	2.74122E-4	2.68455E-4	2.3405E-4	1.96313E-4	1.85547E-4	1.80095E-4	1.56285E-4	1.2734E-4
935.274	8.40388E-4	5.48382E-4	2.66101E-4	2.67945E-4	2.69834E-4	2.441E-4	2.15072E-4	1.97158E-4	1.81297E-4	1.66147E-4	1.50913E-4
936.002	8.72536E-4	5.58484E-4	2.52854E-4	2.71292E-4	2.90181E-4	2.67612E-4	2.40034E-4	2.1512E-4	1.90337E-4	1.71298E-4	1.53525E-4
936.73	8.90789E-4	5.78086E-4	2.70207E-4	2.75738E-4	2.81405E-4	2.52754E-4	2.1937E-4	1.98433E-4	1.80094E-4	1.72899E-4	1.68836E-4
937.458	8.76521E-4	5.75517E-4	2.76155E-4	2.81687E-4	2.87353E-4	2.65339E-4	2.39213E-4	2.09846E-4	1.79115E-4	1.6778E-4	1.62194E-4
938.186	8.62382E-4	5.69476E-4	2.74958E-4	2.72653E-4	2.70292E-4	2.53806E-4	2.34937E-4	2.14433E-4	1.9312E-4	1.70546E-4	1.47186E-4
938.914	8.71315E-4	5.67611E-4	2.59081E-4	2.69222E-4	2.79611E-4	2.62523E-4	2.40751E-4	2.18485E-4	1.95685E-4	1.72748E-4	1.49389E-4
939.642	8.72971E-4	5.75566E-4	2.70875E-4	2.79653E-4	2.8957E-4	2.65437E-4	2.34956E-4	2.14839E-4	1.97491E-4	1.80406E-4	1.6314E-4
940.37	8.86319E-4	5.82615E-4	2.71471E-4	2.76544E-4	2.86461E-4	2.5474E-4	2.14584E-4	1.92754E-4	1.76397E-4	1.62494E-4	1.49291E-4
941.097	8.78586E-4	5.78032E-4	2.70114E-4	2.78617E-4	2.96089E-4	2.68945E-4	2.32175E-4	2.04702E-4	1.79918E-4	1.66509E-4	1.57369E-4
941.825	8.79491E-4	5.91985E-4	2.97435E-4	3.00635E-4	3.16219E-4	2.92871E-4	2.60456E-4	2.30363E-4	2.00623E-4	1.83115E-4	1.7042E-4
942.553	8.72092E-4	5.89984E-4	3.00966E-4	2.96941E-4	3.08747E-4	2.85637E-4	2.53705E-4	2.24761E-4	1.96508E-4	1.78901E-4	1.65698E-4
943.281	8.79921E-4	5.97364E-4	3.07884E-4	3.06696E-4	3.26058E-4	3.02757E-4	2.67922E-4	2.31803E-4	1.94628E-4	1.7508E-4	1.63401E-4
944.009	8.66905E-4	6.00996E-4	3.28572E-4	3.09977E-4	3.13283E-4	2.89803E-4	2.58356E-4	2.35954E-4	2.17119E-4	1.96445E-4	1.74609E-4
944.737	8.74255E-4	6.12395E-4	3.44119E-4	3.21513E-4	3.24346E-4	2.97191E-4	2.60421E-4	2.35852E-4	2.16521E-4	1.99694E-4	1.83952E-4
945.465	8.80242E-4	6.2963E-4	3.72878E-4	3.38406E-4	3.30851E-4	2.99893E-4	2.60704E-4	2.34771E-4	2.14945E-4	2.0115E-4	1.90486E-4
946.193	8.74104E-4	6.36091E-4	3.92245E-4	3.53897E-4	3.44452E-4	3.18379E-4	2.85963E-4	2.58471E-4	2.33192E-4	2.09612E-4	1.86761E-4
946.921	8.63636E-4	6.3732E-4	4.0546E-4	3.65041E-4	3.55596E-4	3.26393E-4	2.89139E-4	2.57917E-4	2.29664E-4	2.118E-4	2.0012E-4
947.649	8.74659E-4	6.53742E-4	4.27413E-4	3.81065E-4	3.67842E-4	3.37612E-4	2.99874E-4	2.63046E-4	2.26367E-4	2.07408E-4	1.99791E-4
948.376	8.87732E-4	6.78064E-4	4.63259E-4	3.99962E-4	3.6785E-4	3.33848E-4	2.98529E-4	2.65008E-4	2.32294E-4	2.13019E-4	2.02863E-4
949.104	8.86511E-4	6.84941E-4	4.78433E-4	4.08997E-4	3.71218E-4	3.30238E-4	2.87179E-4	2.52571E-4	2.23327E-4	2.03999E-4	1.91811E-4
949.832	8.90904E-4	7.04959E-4	5.08132E-4	4.30307E-4	3.83083E-4	3.39888E-4	2.9828E-4	2.67767E-4	2.44966E-4	2.1937E-4	1.9144E-4
950.56	8.88654E-4	7.25805E-4	5.4511E-4	4.59894E-4	4.01808E-4	3.50289E-4	3.01907E-4	2.66734E-4	2.41455E-4	2.21984E-4	2.07257E-4
951.288	8.66306E-4	7.30817E-4	5.71327E-4	4.83349E-4	4.17707E-4	3.61632E-4	3.10832E-4	2.71706E-4	2.41966E-4	2.20752E-4	2.07041E-4
952.016	8.53349E-4	7.47593E-4	6.12072E-4	5.15609E-4	4.32022E-4	3.68246E-4	3.16961E-4	2.76947E-4	2.46712E-4	2.2133E-4	2.00509E-4
952.744	8.53477E-4	7.64868E-4	6.39028E-4	5.4089E-4	4.52581E-4	3.80275E-4	3.18831E-4	2.73728E-4	2.43988E-4	2.19682E-4	2.00893E-4
953.472	8.65219E-4	7.94816E-4	6.78656E-4	5.76171E-4	4.78417E-4	3.95166E-4	3.22594E-4	2.72488E-4	2.45226E-4	2.21516E-4	2.01711E-4
954.2	8.65672E-4	8.22565E-4	7.25765E-4	6.10972E-4	4.85829E-4	3.89562E-4	3.1699E-4	2.64094E-4	2.32868E-4	2.09908E-4	1.96705E-4
954.928	8.6628E-4	8.50402E-4	7.71578E-4	6.55065E-4	5.16698E-4	4.07926E-4	3.25678E-4	2.63499E-4	2.25333E-4	2.01973E-4	1.97403E-4
955.655	8.54632E-4	8.68797E-4	8.121E-4	6.94141E-4	5.38302E-4	4.16423E-4	3.27885E-4	2.6363E-4	2.30916E-4	2.06386E-4	1.93183E-4
956.383	8.52057E-4	8.95014E-4	8.56293E-4	7.37049E-4	5.63737E-4	4.29855E-4	3.38414E-4	2.69612E-4	2.32932E-4	2.0419E-4	1.87432E-4
957.111	8.56503E-4	9.23612E-4	8.97799E-4	7.75999E-4	5.83797E-4	4.31096E-4	3.2514E-4	2.49916E-4	2.22158E-4	1.98709E-4	1.82459E-4
957.839	8.57077E-4	9.50631E-4	9.41873E-4	8.23258E-4	6.16417E-4	4.52545E-4	3.44654E-4	2.62736E-4	2.25066E-4	1.95589E-4	1.80863E-4
958.567	8.3996E-4	9.61478E-4	9.70697E-4	8.58556E-4	6.39436E-4	4.6089E-4	3.40904E-4	2.50951E-4	2.17246E-4	1.90944E-4	1.79265E-4
959.295	8.09676E-4	9.75174E-4	0.00102	9.21598E-4	6.76505E-4	4.7847E-4	3.55581E-4	2.56521E-4	2.0745E-4	1.71678E-4	1.64569E-4
960.023	7.89205E-4	9.82779E-4	0.00105	9.58836E-4	7.08076E-4	4.99548E-4	3.665E-4	2.56585E-4	2.01071E-4	1.62621E-4	1.64652E-4
960.751	7.75857E-4	0.001	0.00108	0.00101	7.39599E-4	5.1333E-4	3.67702E-4	2.50159E-4	2.06045E-4	1.73135E-4	1.70088E-4
961.479	7.52882E-4	0.00101	0.00111	0.00105	7.66757E-4	5.25983E-4	3.7455E-4	2.51241E-4	2.11092E-4	1.77009E-4	1.61775E-4
962.207	7.17746E-4	0.001	0.00112	0.00108	7.81444E-4	5.27458E-4	3.78443E-4	2.53099E-4	2.08489E-4	1.72054E-4	1.63929E-4
962.934	6.933E-4	0.001	0.00114	0.0011	8.03444E-4	5.38314E-4	3.78656E-4	2.44903E-4	2.12685E-4	1.82162E-4	1.59818E-4
963.662	6.72133E-4	0.001	0.00115	0.00114	8.30719E-4	5.53397E-4	3.85514E-4	2.41405E-4	2.07699E-4	1.7598E-4	1.5516E-4
964.39	6.55369E-4	0.00101	0.00116	0.00116	8.36221E-4	5.47534E-4	3.87391E-4	2.45574E-4	2.07903E-4	1.73938E-4	1.61751E-4
965.118	6.28472E-4	9.99724E-4	0.00115	0.00116	8.4011E-4	5.43778E-4	3.88474E-4	2.46317E-4	2.0022E-4	1.59412E-4	1.55349E-4
965.846	5.98342E-4	9.97037E-4	0.00116	0.00119	8.61256E-4	5.53033E-4	3.97729E-4	2.52697E-4	2.08087E-4	1.6599E-4	1.49233E-4
966.574	5.7963E-4	9.92146E-4	0.00114	0.00118	8.39151E-4	5.22314E-4	3.73784E-4	2.31472E-4	1.82401E-4	1.38057E-4	1.49228E-4
967.302	5.47925E-4	9.73091E-4	0.00111	0.00115	8.15511E-4	4.94811E-4	3.48699E-4	2.05739E-4	1.55676E-4	1.08314E-4	1.12884E-4
968.03	5.27902E-4	9.6896E-4	0.00108	0.00112	8.07783E-4	5.06118E-4	3.73069E-4	2.3975E-4	1.79775E-4	1.21022E-4	1.21529E-4
968.758	4.88692E-4	9.2962E-4	0.00104	0.00109	7.8285E-4	4.75252E-4	3.46074E-4	2.14629E-4	1.74976E-4	1.35024E-4	1.36547E-4
969.486	4.75699E-4	9.31722E-4	0.00103	0.00108	7.60216E-4	4.39515E-4	3.2727E-4	2.12276E-4	1.71113E-4	1.30489E-4	1.36524E-4
970.213	4.47507E-4	8.92224E-4	9.48921E-4	9.78475E-4	6.98909E-4	4.12495E-4	3.03986E-4	1.94445E-4	1.64948E-4	1.3905E-4	1.40926E-4
970.941	4.17503E-4	8.50325E-4	8.82131E-4	8.99989E-4	6.46868E-4	3.87547E-4	2.92906E-4	2.03191E-4	1.56251E-4	1.12073E-4	1.09E-4
971.669	4.16898E-4	8.79036E-4	8.67051E-4	8.50364E-4	5.93938E-4	3.3123E-4	2.49106E-4	1.79713E-4	1.51673E-4	1.28314E-4	9.89367E-5
972.397	4.06197E-4	8.45796E-4	8.05232E-4	7.63674E-4	5.35266E-4	2.982E-4	2.3701E-4	1.9587E-4	1.60136E-4	1.2459E-4	1.01804E-4
973.125	4.28131E-4	8.75511E-4	7.8332E-4	6.8887E-4	4.75012E-4	2.49557E-4	1.97114E-4	1.72331E-4	1.57722E-4	1.45027E-4	1.24996E-4
973.853	4.24007E-4	9.0153E-4	7.84448E-4	6.64497E-4	4.47983E-4	2.17206E-4	1.70575E-4	1.62645E-4	1.30165E-4	9.05563E-5	9.1265E-5
974.581	4.03854E-4	8.8121E-4	7.24485E-4	5.63921E-4	3.8462E-4	1.98838E-4	1.51528E-4	1.40623E-4	1.27001E-4	1.12275E-4	9.94581E-5
975.309	4.24421E-4	9.07956E-4	7.47743E-4	5.69706E-4	3.79445E-4	1.83019E-4	1.35E-4	1.35E-4	1.33911E-4	1.32388E-4	1.17498E-4

## Sheet: Fig.4f
0	0	0.05	0.10123	0.15371	0.20747	0.26255	0.31898	0.3768	0.43603	0.49671	0.55888
725.639	-5.35943e-05	1.19059E-4	2.02048E-4	2.83256E-4	3.44125E-4	3.95066E-4	3.61488E-4	3.30752E-4	3.10002E-4	2.89204E-4	2.68505E-4
726.367	-3.61611e-05	1.34154E-4	2.18958E-4	3.04596E-4	3.7743E-4	4.32632E-4	3.95322E-4	3.65349E-4	3.53336E-4	3.34813E-4	3.0908E-4
727.095	-1.79716e-05	1.45212E-4	2.42711E-4	3.3854E-4	4.10334E-4	4.58878E-4	4.22635E-4	3.93769E-4	3.79026E-4	3.57106E-4	3.28575E-4
727.823	1.34591E-5	1.63497E-4	2.57949E-4	3.49357E-4	4.2011E-4	4.63131E-4	4.31151E-4	4.04914E-4	3.8744E-4	3.71065E-4	3.55402E-4
728.551	4.52577E-5	1.88899E-4	2.77765E-4	3.63047E-4	4.3276E-4	4.68727E-4	4.34616E-4	4.06784E-4	3.86581E-4	3.74155E-4	3.66323E-4
729.279	7.61035E-5	2.14953E-4	3.03312E-4	3.86611E-4	4.55283E-4	4.87986E-4	4.61869E-4	4.37658E-4	4.1527E-4	3.90844E-4	3.6511E-4
730.006	9.53585E-5	2.3432E-4	3.17093E-4	3.9542E-4	4.64092E-4	4.88583E-4	4.55537E-4	4.29443E-4	4.08694E-4	3.8301E-4	3.55039E-4
730.734	1.13909E-4	2.3598E-4	3.15705E-4	3.9528E-4	4.73836E-4	4.95757E-4	4.58447E-4	4.30075E-4	4.07141E-4	3.82805E-4	3.57631E-4
731.462	1.30487E-4	2.45494E-4	3.22681E-4	4.00371E-4	4.78407E-4	4.95816E-4	4.62237E-4	4.33056E-4	4.05754E-4	3.80604E-4	3.55926E-4
732.19	1.44438E-4	2.52202E-4	3.27866E-4	4.09273E-4	4.96153E-4	5.02509E-4	4.54539E-4	4.30188E-4	4.14898E-4	3.90926E-4	3.66463E-4
732.918	1.53935E-4	2.57302E-4	3.41598E-4	4.17452E-4	4.87685E-4	4.90989E-4	4.58477E-4	4.36533E-4	4.17421E-4	3.9625E-4	3.76229E-4
733.646	1.60964E-4	2.63296E-4	3.44545E-4	4.18952E-4	4.90225E-4	4.92389E-4	4.65739E-4	4.38976E-4	4.11674E-4	3.9075E-4	3.71648E-4
734.374	1.75866E-4	2.7259E-4	3.50285E-4	4.22842E-4	4.94115E-4	4.89003E-4	4.59688E-4	4.29818E-4	3.99576E-4	3.82102E-4	3.67073E-4
735.102	1.9965E-4	2.93326E-4	3.7559E-4	4.46029E-4	5.1366E-4	4.97351E-4	4.61641E-4	4.34769E-4	4.08693E-4	3.90674E-4	3.75867E-4
735.83	2.03006E-4	2.9378E-4	3.79599E-4	4.5094E-4	5.20132E-4	5.026E-4	4.71687E-4	4.48057E-4	4.24431E-4	4.03135E-4	3.85324E-4
736.558	2.23134E-4	3.08994E-4	3.89227E-4	4.53833E-4	5.17303E-4	4.94971E-4	4.65358E-4	4.42973E-4	4.20041E-4	3.96561E-4	3.77337E-4
737.285	2.35329E-4	3.2207E-4	4.07382E-4	4.69853E-4	5.31762E-4	4.95763E-4	4.5878E-4	4.43324E-4	4.24854E-4	3.96459E-4	3.77472E-4
738.013	2.46302E-4	3.33783E-4	4.22141E-4	4.74235E-4	5.23951E-4	4.92216E-4	4.6235E-4	4.49558E-4	4.31921E-4	4.01343E-4	3.8205E-4
738.741	2.43737E-4	3.37417E-4	4.31962E-4	4.88837E-4	5.3813E-4	4.92869E-4	4.5252E-4	4.38662E-4	4.20487E-4	3.93185E-4	3.74694E-4
739.469	2.179E-4	3.31902E-4	4.42631E-4	4.94427E-4	5.34766E-4	4.96788E-4	4.6322E-4	4.46697E-4	4.26387E-4	3.99631E-4	3.81995E-4
740.197	2.26664E-4	3.35214E-4	4.37686E-4	4.91006E-4	5.30256E-4	5.05284E-4	4.7943E-4	4.52248E-4	4.27785E-4	4.07581E-4	3.91008E-4
740.925	2.45385E-4	3.56414E-4	4.55983E-4	5.01178E-4	5.31971E-4	5.15323E-4	4.91585E-4	4.53743E-4	4.22591E-4	3.99658E-4	3.82034E-4
741.653	2.48015E-4	3.64E-4	4.63187E-4	5.07367E-4	5.3319E-4	5.13421E-4	4.88727E-4	4.56214E-4	4.28238E-4	4.04758E-4	3.89231E-4
742.381	2.72688E-4	3.85699E-4	4.78275E-4	5.21438E-4	5.39391E-4	5.08696E-4	4.83493E-4	4.65904E-4	4.40048E-4	4.07286E-4	3.90495E-4
743.109	2.96267E-4	4.04322E-4	4.88143E-4	5.27245E-4	5.4108E-4	5.16108E-4	4.91837E-4	4.68386E-4	4.3724E-4	4.00655E-4	3.899E-4
743.837	2.93885E-4	4.05409E-4	4.87678E-4	5.27795E-4	5.4253E-4	5.25882E-4	5.02329E-4	4.72482E-4	4.44836E-4	4.18079E-4	4.00989E-4
744.564	3.00732E-4	4.23656E-4	5.05217E-4	5.39748E-4	5.46333E-4	5.25003E-4	5.00399E-4	4.73217E-4	4.45462E-4	4.17067E-4	4.03136E-4
745.292	3.16666E-4	4.3959E-4	5.10757E-4	5.35132E-4	5.37109E-4	5.20982E-4	4.96081E-4	4.65701E-4	4.35537E-4	4.04959E-4	3.9755E-4
746.02	3.28702E-4	4.63523E-4	5.26153E-4	5.36817E-4	5.32539E-4	5.18492E-4	4.95392E-4	4.67677E-4	4.39825E-4	4.11431E-4	3.95463E-4
746.748	3.31327E-4	4.81513E-4	5.41442E-4	5.50075E-4	5.40765E-4	5.22036E-4	4.95513E-4	4.65665E-4	4.29834E-4	3.92157E-4	3.82211E-4
747.476	3.43857E-4	4.8859E-4	5.37514E-4	5.44115E-4	5.39773E-4	5.30929E-4	5.0443E-4	4.72451E-4	4.36097E-4	3.99732E-4	3.93179E-4
748.204	3.53873E-4	5.0505E-4	5.47865E-4	5.54466E-4	5.45006E-4	5.30439E-4	5.07109E-4	4.81526E-4	4.39843E-4	3.99531E-4	3.94071E-4
748.932	3.66623E-4	5.26722E-4	5.55994E-4	5.53455E-4	5.43364E-4	5.31399E-4	5.01886E-4	4.69374E-4	4.35271E-4	4.03859E-4	3.95122E-4
749.66	3.699E-4	5.27025E-4	5.45148E-4	5.40578E-4	5.40445E-4	5.40965E-4	5.10352E-4	4.76766E-4	4.42121E-4	4.12234E-4	4.07866E-4
750.388	3.92698E-4	5.61719E-4	5.6554E-4	5.5386E-4	5.45931E-4	5.38127E-4	5.10865E-4	4.81225E-4	4.35387E-4	3.99E-4	3.99E-4
751.115	4.1746E-4	5.8995E-4	5.77184E-4	5.58396E-4	5.49047E-4	5.39054E-4	5.10441E-4	4.80188E-4	4.42878E-4	4.13702E-4	4.08787E-4
751.843	4.28886E-4	6.08314E-4	5.81052E-4	5.5372E-4	5.44579E-4	5.34254E-4	5.12924E-4	4.87799E-4	4.46758E-4	4.16653E-4	4.12284E-4
752.571	4.3585E-4	6.06813E-4	5.79056E-4	5.52751E-4	5.49704E-4	5.43877E-4	5.19946E-4	4.89295E-4	4.36529E-4	4.01037E-4	3.98307E-4
753.299	4.66024E-4	6.29215E-4	5.93032E-4	5.60057E-4	5.52948E-4	5.41971E-4	5.13877E-4	4.81142E-4	4.36903E-4	4.0935E-4	4.07712E-4
754.027	4.96024E-4	6.48906E-4	6.05288E-4	5.68627E-4	5.66596E-4	5.56245E-4	5.17746E-4	4.78776E-4	4.39868E-4	4.14872E-4	4.07774E-4
754.755	4.91595E-4	6.30309E-4	5.9809E-4	5.71217E-4	5.636E-4	5.50685E-4	5.24153E-4	4.90684E-4	4.45379E-4	4.17503E-4	4.0822E-4
755.483	4.90826E-4	6.25179E-4	5.94943E-4	5.73145E-4	5.73652E-4	5.62713E-4	5.27856E-4	4.88823E-4	4.44051E-4	4.19828E-4	4.13821E-4
756.211	4.99759E-4	6.25726E-4	5.93012E-4	5.71681E-4	5.73712E-4	5.65135E-4	5.38602E-4	5.00404E-4	4.4817E-4	4.22878E-4	4.17418E-4
756.939	5.04691E-4	6.18955E-4	5.93676E-4	5.78587E-4	5.8011E-4	5.69864E-4	5.43332E-4	5.04022E-4	4.51788E-4	4.27969E-4	4.21417E-4
757.667	5.13248E-4	6.1751E-4	5.89753E-4	5.76432E-4	5.82018E-4	5.69436E-4	5.36141E-4	4.93514E-4	4.42879E-4	4.20247E-4	4.1151E-4
758.394	5.38317E-4	6.3256E-4	6.01829E-4	5.85754E-4	5.85246E-4	5.69727E-4	5.40073E-4	4.93201E-4	4.34038E-4	4.16234E-4	4.15142E-4
759.122	5.6428E-4	6.38203E-4	6.02515E-4	5.86272E-4	5.8678E-4	5.69734E-4	5.39039E-4	4.96264E-4	4.46162E-4	4.2912E-4	4.22567E-4
759.85	5.60757E-4	6.25049E-4	5.93822E-4	5.87831E-4	5.99511E-4	5.78617E-4	5.36998E-4	4.86749E-4	4.3185E-4	4.28313E-4	4.37596E-4
760.578	5.81747E-4	6.35098E-4	6.03376E-4	5.93933E-4	5.9698E-4	5.71678E-4	5.31619E-4	4.90535E-4	4.48428E-4	4.32022E-4	4.20008E-4
761.306	5.99061E-4	6.37929E-4	6.0125E-4	5.93125E-4	5.97696E-4	5.73356E-4	5.36939E-4	4.87636E-4	4.33803E-4	4.23708E-4	4.18126E-4
762.034	6.21071E-4	6.41119E-4	5.97996E-4	5.91468E-4	5.97561E-4	5.64612E-4	5.1883E-4	4.75028E-4	4.3079E-4	4.20497E-4	4.1115E-4
762.762	6.41482E-4	6.37385E-4	5.78897E-4	5.76534E-4	5.88722E-4	5.62771E-4	5.27394E-4	4.77283E-4	4.23983E-4	4.18289E-4	4.11696E-4
763.49	6.40412E-4	6.32676E-4	5.89553E-4	5.88066E-4	5.94159E-4	5.65998E-4	5.31662E-4	4.81873E-4	4.30824E-4	4.23895E-4	4.14566E-4
764.218	6.53839E-4	6.42734E-4	6.12994E-4	6.10894E-4	6.1191E-4	5.75372E-4	5.34272E-4	4.84061E-4	4.35048E-4	4.2119E-4	4.05936E-4
764.946	6.8271E-4	6.40859E-4	5.95258E-4	6.00076E-4	6.07693E-4	5.65561E-4	5.20198E-4	4.67133E-4	4.18165E-4	4.10703E-4	4.00127E-4
765.673	7.01001E-4	6.55523E-4	6.08998E-4	6.07511E-4	6.05693E-4	5.67608E-4	5.27047E-4	4.61496E-4	4.0533E-4	4.07462E-4	4.01112E-4
766.401	7.10656E-4	6.55017E-4	6.01532E-4	6.11941E-4	6.1916E-4	5.67873E-4	5.15902E-4	4.67519E-4	4.24941E-4	4.09485E-4	3.91436E-4
767.129	7.01767E-4	6.52902E-4	6.0785E-4	6.06363E-4	5.99793E-4	5.49013E-4	4.97415E-4	4.46951E-4	4.04793E-4	3.91468E-4	3.77738E-4
767.857	6.84589E-4	6.42497E-4	6.06E-4	6.06E-4	5.99924E-4	5.593E-4	5.1392E-4	4.52011E-4	4.04885E-4	3.97423E-4	3.86936E-4
768.585	6.67969E-4	6.36038E-4	6.09901E-4	6.09406E-4	6.01717E-4	5.64648E-4	5.21778E-4	4.6247E-4	4.20784E-4	4.17053E-4	4.0365E-4
769.313	6.74005E-4	6.37719E-4	6.09385E-4	6.06906E-4	5.96478E-4	5.61439E-4	5.19135E-4	4.59827E-4	4.20625E-4	4.16895E-4	4.01022E-4
770.041	6.75626E-4	6.37889E-4	6.12473E-4	6.1743E-4	6.07753E-4	5.62051E-4	5.13211E-4	4.59105E-4	4.23059E-4	4.13466E-4	3.98239E-4
770.769	6.74852E-4	6.42437E-4	6.19113E-4	6.13661E-4	5.94969E-4	5.50283E-4	5.03367E-4	4.53423E-4	4.23103E-4	4.16707E-4	3.99924E-4
771.497	6.78429E-4	6.42143E-4	6.17457E-4	6.11013E-4	5.90092E-4	5.45914E-4	4.99161E-4	4.49217E-4	4.20042E-4	4.12047E-4	3.95947E-4
772.225	6.58984E-4	6.33342E-4	6.20318E-4	6.23292E-4	6.03872E-4	5.54615E-4	5.06401E-4	4.59579E-4	4.2741E-4	4.0769E-4	3.87809E-4
772.952	6.57867E-4	6.48675E-4	6.38152E-4	6.26256E-4	6.01185E-4	5.61577E-4	5.11249E-4	4.5038E-4	4.19138E-4	4.09012E-4	3.87843E-4
773.68	6.60527E-4	6.58108E-4	6.471E-4	6.2876E-4	5.99365E-4	5.59756E-4	5.06585E-4	4.42074E-4	4.18331E-4	4.18864E-4	3.98201E-4
774.408	6.52786E-4	6.60043E-4	6.51635E-4	6.32304E-4	5.96369E-4	5.4762E-4	4.92852E-4	4.33544E-4	4.10118E-4	4.04255E-4	3.80654E-4
775.136	6.64091E-4	6.68445E-4	6.56763E-4	6.35945E-4	5.98764E-4	5.51031E-4	4.94285E-4	4.31855E-4	4.05E-4	3.92208E-4	3.75375E-4
775.864	6.78265E-4	6.77297E-4	6.6209E-4	6.40281E-4	5.99585E-4	5.48806E-4	4.9199E-4	4.31642E-4	4.11441E-4	4.0398E-4	3.75118E-4
776.592	6.85405E-4	6.97017E-4	6.67376E-4	6.22766E-4	5.83924E-4	5.46855E-4	4.95259E-4	4.37512E-4	4.10077E-4	3.89824E-4	3.58345E-4
777.32	6.81641E-4	7.00993E-4	6.70257E-4	6.25646E-4	5.83444E-4	5.41297E-4	4.79401E-4	4.10728E-4	3.91622E-4	3.81496E-4	3.65267E-4
778.048	6.98524E-4	7.26585E-4	6.82677E-4	6.24188E-4	5.80348E-4	5.39216E-4	4.7771E-4	4.10598E-4	3.90968E-4	3.77111E-4	3.6801E-4
778.776	7.10588E-4	7.49777E-4	6.9339E-4	6.23996E-4	5.79071E-4	5.37431E-4	4.73946E-4	4.05794E-4	3.91309E-4	3.80248E-4	3.56796E-4
779.504	6.99044E-4	7.57585E-4	6.9621E-4	6.25825E-4	5.74574E-4	5.24302E-4	4.64618E-4	4.02709E-4	3.84801E-4	3.67086E-4	3.40436E-4
780.231	6.99219E-4	7.90175E-4	7.03245E-4	6.12538E-4	5.72169E-4	5.33577E-4	4.69105E-4	4.02657E-4	3.79246E-4	3.55921E-4	3.37266E-4
780.959	7.0836E-4	8.07179E-4	7.09449E-4	6.09323E-4	5.75896E-4	5.41721E-4	4.65041E-4	3.90066E-4	3.73418E-4	3.56104E-4	3.36916E-4
781.687	7.26425E-4	8.20331E-4	7.09054E-4	5.9834E-4	5.59183E-4	5.1811E-4	4.56665E-4	3.98581E-4	3.84013E-4	3.68754E-4	3.51698E-4
782.415	7.31038E-4	8.32615E-4	7.25692E-4	6.21432E-4	5.69388E-4	5.15774E-4	4.57883E-4	4.04547E-4	3.86859E-4	3.66514E-4	3.38266E-4
783.143	7.44053E-4	8.48863E-4	7.32748E-4	6.23934E-4	5.78333E-4	5.27839E-4	4.51668E-4	3.86317E-4	3.76952E-4	3.62552E-4	3.34836E-4
783.871	7.58505E-4	8.68484E-4	7.26726E-4	6.00053E-4	5.55444E-4	5.07253E-4	4.46315E-4	3.93408E-4	3.72598E-4	3.51111E-4	3.28725E-4
784.599	7.92577E-4	8.89512E-4	7.32271E-4	6.00591E-4	5.67382E-4	5.25304E-4	4.53703E-4	3.93742E-4	3.69811E-4	3.46425E-4	3.24573E-4
785.327	8.16464E-4	8.97609E-4	7.32627E-4	5.98977E-4	5.57838E-4	5.07847E-4	4.34723E-4	3.79227E-4	3.66741E-4	3.48935E-4	3.22818E-4
786.055	8.31228E-4	9.03796E-4	7.35912E-4	6.0335E-4	5.53289E-4	4.97435E-4	4.29897E-4	3.78759E-4	3.6055E-4	3.3757E-4	3.08255E-4
786.783	8.70829E-4	9.25047E-4	7.31037E-4	5.90484E-4	5.4984E-4	4.97456E-4	4.23823E-4	3.70425E-4	3.50656E-4	3.29645E-4	3.0726E-4
787.51	8.8485E-4	9.31866E-4	7.31082E-4	5.92087E-4	5.47478E-4	4.91539E-4	4.18414E-4	3.67849E-4	3.48599E-4	3.29655E-4	3.11E-4
788.238	9.23783E-4	9.4964E-4	7.33375E-4	5.91567E-4	5.43488E-4	4.81828E-4	4.02609E-4	3.50352E-4	3.29542E-4	3.10516E-4	2.92927E-4
788.966	9.58845E-4	9.63935E-4	7.30252E-4	5.90603E-4	5.48968E-4	4.86374E-4	4.00554E-4	3.46471E-4	3.2358E-4	3.01999E-4	2.81212E-4
789.694	9.88342E-4	9.66739E-4	7.22411E-4	5.8545E-4	5.41336E-4	4.76565E-4	3.92268E-4	3.39012E-4	3.11439E-4	2.90176E-4	2.72588E-4
790.422	0.00101	9.61599E-4	7.06628E-4	5.77953E-4	5.39788E-4	4.76612E-4	3.93331E-4	3.4504E-4	3.21109E-4	3.03947E-4	2.9009E-4
791.15	0.00103	9.51209E-4	6.89464E-4	5.67055E-4	5.26907E-4	4.67227E-4	3.94102E-4	3.50795E-4	3.24783E-4	3.04477E-4	2.86356E-4
791.878	0.00108	9.66793E-4	6.89567E-4	5.7033E-4	5.27208E-4	4.6812E-4	3.99566E-4	3.55632E-4	3.23376E-4	3.03349E-4	2.87359E-4
792.606	0.00112	9.6829E-4	6.78484E-4	5.71375E-4	5.35192E-4	4.74866E-4	4.02756E-4	3.63378E-4	3.36846E-4	3.19566E-4	3.04642E-4
793.334	0.00116	9.7309E-4	6.71189E-4	5.79142E-4	5.51386E-4	4.82356E-4	3.97044E-4	3.54795E-4	3.26182E-4	3.09436E-4	2.95046E-4
794.062	0.00121	9.7397E-4	6.46427E-4	5.6746E-4	5.46642E-4	4.72202E-4	3.80796E-4	3.413E-4	3.14767E-4	2.9173E-4	2.68811E-4
794.789	0.00124	9.79032E-4	6.66486E-4	5.76586E-4	5.23551E-4	4.51085E-4	3.72882E-4	3.45937E-4	3.28769E-4	2.91906E-4	2.51995E-4
795.517	0.00128	9.78454E-4	6.59135E-4	5.80754E-4	5.28214E-4	4.49747E-4	3.65451E-4	3.32682E-4	3.0667E-4	2.90858E-4	2.75416E-4
796.245	0.0013	9.7896E-4	6.46579E-4	5.79971E-4	5.27927E-4	4.39327E-4	3.44874E-4	3.20207E-4	3.01478E-4	2.80201E-4	2.60236E-4
796.973	0.00131	9.79949E-4	6.38859E-4	5.86675E-4	5.36613E-4	4.42741E-4	3.44226E-4	3.24431E-4	3.07874E-4	2.97989E-4	2.86546E-4
797.701	0.00131	9.69813E-4	6.31608E-4	5.88549E-4	5.44436E-4	4.53186E-4	3.59241E-4	3.34686E-4	3.1019E-4	2.94062E-4	2.78063E-4
798.429	0.0013	9.49981E-4	6.1815E-4	5.80412E-4	5.40124E-4	4.48922E-4	3.58124E-4	3.34257E-4	3.09356E-4	2.79182E-4	2.53518E-4
799.157	0.0013	9.57303E-4	6.43173E-4	5.85599E-4	5.24995E-4	4.42219E-4	3.62114E-4	3.37232E-4	3.11817E-4	2.86325E-4	2.62424E-4
799.885	0.00129	9.43391E-4	6.36406E-4	5.83187E-4	5.25274E-4	4.39525E-4	3.58796E-4	3.30866E-4	3.0245E-4	2.74357E-4	2.51792E-4
800.613	0.00128	9.30353E-4	6.37527E-4	5.86243E-4	5.27789E-4	4.35596E-4	3.53583E-4	3.37841E-4	3.17239E-4	2.78221E-4	2.47247E-4
801.341	0.00129	9.30644E-4	6.42791E-4	5.85217E-4	5.18505E-4	4.18381E-4	3.34341E-4	3.25708E-4	3.11151E-4	2.77855E-4	2.53283E-4
802.068	0.00128	9.37214E-4	6.6729E-4	5.95686E-4	5.1739E-4	4.21232E-4	3.40143E-4	3.14752E-4	2.92598E-4	2.80113E-4	2.68955E-4
802.796	0.00127	9.18796E-4	6.6167E-4	5.97323E-4	5.23518E-4	4.27359E-4	3.45889E-4	3.08312E-4	2.76695E-4	2.59527E-4	2.43987E-4
803.524	0.00126	9.34045E-4	6.9373E-4	6.10031E-4	5.21191E-4	4.23545E-4	3.43921E-4	3.07867E-4	2.82023E-4	2.76301E-4	2.63451E-4
804.252	0.00124	9.20656E-4	6.95611E-4	6.08041E-4	5.16817E-4	4.20659E-4	3.45425E-4	3.1191E-4	2.83454E-4	2.63685E-4	2.52754E-4
804.98	0.00124	9.32335E-4	7.14561E-4	5.99898E-4	4.92381E-4	3.97213E-4	3.31188E-4	3.13415E-4	2.87784E-4	2.51367E-4	2.29302E-4
805.708	0.00123	9.26251E-4	7.21099E-4	6.17079E-4	5.13157E-4	4.10059E-4	3.3824E-4	3.1031E-4	2.82487E-4	2.54914E-4	2.42565E-4
806.436	0.00124	9.27093E-4	7.22511E-4	6.0688E-4	5.02493E-4	4.10795E-4	3.47723E-4	3.18778E-4	2.89479E-4	2.59825E-4	2.44896E-4
807.164	0.00124	9.36931E-4	7.44328E-4	6.26278E-4	5.22394E-4	4.31688E-4	3.6559E-4	3.24458E-4	2.89147E-4	2.58973E-4	2.47E-4
807.892	0.00122	9.33801E-4	7.45636E-4	6.15007E-4	5.05194E-4	4.11514E-4	3.53911E-4	3.27505E-4	2.99365E-4	2.69711E-4	2.56305E-4
808.62	0.00121	9.28316E-4	7.50926E-4	6.21265E-4	5.08548E-4	4.06442E-4	3.49088E-4	3.24714E-4	2.98555E-4	2.70982E-4	2.45324E-4
809.347	0.0012	9.18785E-4	7.48998E-4	6.21272E-4	5.07451E-4	4.00388E-4	3.42642E-4	3.15729E-4	2.86939E-4	2.56765E-4	2.439E-4
810.075	0.00117	9.16576E-4	7.5448E-4	6.20948E-4	5.10952E-4	4.10828E-4	3.47191E-4	3.02504E-4	2.71347E-4	2.46376E-4	2.33751E-4
810.803	0.00118	9.40073E-4	7.73629E-4	6.21712E-4	5.04931E-4	4.00346E-4	3.33397E-4	2.82616E-4	2.57046E-4	2.41439E-4	2.32691E-4
811.531	0.00118	9.67534E-4	7.90919E-4	6.17715E-4	5.01245E-4	4.01121E-4	3.41185E-4	2.95482E-4	2.68286E-4	2.46956E-4	2.34905E-4
812.259	0.00119	9.75995E-4	7.91327E-4	6.06995E-4	4.96473E-4	4.02793E-4	3.50351E-4	3.09726E-4	2.76518E-4	2.44783E-4	2.29795E-4
812.987	0.00118	9.67277E-4	7.86274E-4	6.03393E-4	4.93234E-4	3.95092E-4	3.47089E-4	3.10527E-4	2.83872E-4	2.58901E-4	2.47236E-4
813.715	0.00116	9.84442E-4	7.88602E-4	5.87336E-4	4.84912E-4	3.94206E-4	3.45569E-4	3.03929E-4	2.74389E-4	2.46296E-4	2.45436E-4
814.443	0.00115	0.00101	8.04994E-4	5.95988E-4	5.02832E-4	4.18073E-4	3.64183E-4	3.13403E-4	2.87067E-4	2.63136E-4	2.491E-4
815.171	0.00115	0.00103	8.10371E-4	5.86366E-4	4.90684E-4	3.9849E-4	3.49015E-4	3.02297E-4	2.81978E-4	2.63249E-4	2.45028E-4
815.899	0.00116	0.00106	8.22395E-4	5.76619E-4	4.79475E-4	3.80343E-4	3.36144E-4	2.93489E-4	2.68456E-4	2.43832E-4	2.35508E-4
816.626	0.00121	0.00111	8.39347E-4	5.72767E-4	4.82295E-4	3.89606E-4	3.40242E-4	2.89984E-4	2.6307E-4	2.36502E-4	2.27137E-4
817.354	0.00121	0.0011	8.37569E-4	5.80614E-4	4.80465E-4	3.79802E-4	3.39653E-4	2.9902E-4	2.7109E-4	2.44284E-4	2.3596E-4
818.082	0.00122	0.00111	8.3067E-4	5.66364E-4	4.71053E-4	3.77387E-4	3.37733E-4	2.97178E-4	2.56553E-4	2.20433E-4	2.24074E-4
818.81	0.00121	0.00111	8.21172E-4	5.58783E-4	4.70246E-4	3.84509E-4	3.40395E-4	2.96894E-4	2.66933E-4	2.39188E-4	2.27223E-4
819.538	0.00124	0.00114	8.41606E-4	5.74198E-4	4.78887E-4	3.87978E-4	3.36925E-4	2.89203E-4	2.6889E-4	2.51139E-4	2.46457E-4
820.266	0.00123	0.00113	8.436E-4	5.88519E-4	4.74823E-4	3.70763E-4	3.23179E-4	2.79689E-4	2.60392E-4	2.43426E-4	2.36143E-4
820.994	0.00124	0.00115	8.23118E-4	5.56626E-4	4.70991E-4	3.91045E-4	3.38504E-4	2.88493E-4	2.51931E-4	2.27358E-4	2.40884E-4
821.722	0.00125	0.00115	8.15886E-4	5.46851E-4	4.49121E-4	3.64697E-4	3.26531E-4	2.87295E-4	2.4667E-4	2.18895E-4	2.25658E-4
822.45	0.00129	0.00118	8.22063E-4	5.43984E-4	4.3948E-4	3.5305E-4	3.17362E-4	2.84639E-4	2.6128E-4	2.3948E-4	2.21792E-4
823.178	0.0013	0.00118	8.24673E-4	5.62831E-4	4.70907E-4	3.88962E-4	3.31465E-4	2.79673E-4	2.42602E-4	2.18358E-4	2.19398E-4
823.905	0.00134	0.00121	8.18615E-4	5.46467E-4	4.56962E-4	3.76065E-4	3.13115E-4	2.61885E-4	2.34971E-4	2.14095E-4	2.0369E-4
824.633	0.00138	0.00122	8.06421E-4	5.33789E-4	4.43317E-4	3.65167E-4	3.08165E-4	2.64263E-4	2.43443E-4	2.26346E-4	2.149E-4
825.361	0.00138	0.00121	8.04954E-4	5.44338E-4	4.45157E-4	3.67137E-4	3.19554E-4	2.78474E-4	2.47498E-4	2.19521E-4	1.9559E-4
826.089	0.00143	0.00124	7.94781E-4	5.28526E-4	4.24991E-4	3.54792E-4	3.25548E-4	2.91692E-4	2.52083E-4	2.27828E-4	2.21065E-4
826.817	0.00145	0.00123	7.82436E-4	5.30704E-4	4.37812E-4	3.66648E-4	3.18568E-4	2.76075E-4	2.40021E-4	2.17839E-4	2.09515E-4
827.545	0.00147	0.00122	7.68776E-4	5.31391E-4	4.41886E-4	3.72731E-4	3.22173E-4	2.76619E-4	2.35994E-4	2.10927E-4	1.99481E-4
828.273	0.00151	0.00123	7.71916E-4	5.41305E-4	4.4551E-4	3.75576E-4	3.26009E-4	2.81585E-4	2.41468E-4	2.2254E-4	2.19939E-4
829.001	0.00155	0.00123	7.5233E-4	5.27341E-4	4.29127E-4	3.64277E-4	3.22145E-4	2.81878E-4	2.42777E-4	2.1992E-4	2.07955E-4
829.729	0.00158	0.00123	7.3185E-4	5.2127E-4	4.30797E-4	3.62264E-4	3.06254E-4	2.69739E-4	2.45872E-4	2.22116E-4	1.98185E-4
830.457	0.00161	0.00123	7.32656E-4	5.30368E-4	4.29252E-4	3.60349E-4	3.07313E-4	2.67233E-4	2.34226E-4	2.17572E-4	2.09248E-4
831.184	0.00166	0.00124	7.29958E-4	5.34068E-4	4.26662E-4	3.56238E-4	3.01219E-4	2.63208E-4	2.33247E-4	2.14775E-4	2.01249E-4
831.912	0.00168	0.00121	6.85475E-4	5.16797E-4	4.28743E-4	3.65788E-4	3.11265E-4	2.62326E-4	2.151E-4	1.96816E-4	1.89532E-4
832.64	0.00173	0.00121	6.58191E-4	5.10631E-4	4.33221E-4	3.65065E-4	2.98646E-4	2.64112E-4	2.40753E-4	2.22657E-4	2.06009E-4
833.368	0.00172	0.00119	6.42364E-4	5.09481E-4	4.29168E-4	3.75292E-4	3.27213E-4	2.94179E-4	2.65233E-4	2.45364E-4	2.27676E-4
834.096	0.00174	0.0012	6.44618E-4	5.20361E-4	4.31824E-4	3.64789E-4	3.00848E-4	2.66882E-4	2.39968E-4	2.20846E-4	2.03158E-4
834.824	0.00174	0.00119	6.29274E-4	5.19121E-4	4.28165E-4	3.61316E-4	2.96879E-4	2.70683E-4	2.51894E-4	2.34762E-4	2.17594E-4
835.552	0.00173	0.00118	6.19554E-4	5.23268E-4	4.29409E-4	3.60204E-4	2.92298E-4	2.64964E-4	2.43636E-4	2.26711E-4	2.10063E-4
836.28	0.00171	0.00116	6.08574E-4	5.09402E-4	4.07801E-4	3.47641E-4	2.89152E-4	2.65654E-4	2.45849E-4	2.21386E-4	1.95894E-4
837.008	0.00172	0.00118	6.49466E-4	5.37543E-4	4.2288E-4	3.61925E-4	3.01454E-4	2.74459E-4	2.49576E-4	2.22274E-4	1.94181E-4
837.736	0.00173	0.00117	6.35345E-4	5.41367E-4	4.45089E-4	3.63793E-4	2.80522E-4	2.50864E-4	2.22934E-4	2.08246E-4	1.93754E-4
838.463	0.00171	0.00113	6.06424E-4	5.06307E-4	4.05273E-4	3.49636E-4	2.92634E-4	2.61112E-4	2.2912E-4	2.1281E-4	1.96463E-4
839.191	0.00171	0.00113	6.10563E-4	5.07141E-4	4.04416E-4	3.47327E-4	2.89212E-4	2.48568E-4	2.07987E-4	2.07479E-4	2.04849E-4
839.919	0.0017	0.00112	6.15321E-4	5.12843E-4	4.12661E-4	3.56056E-4	2.99113E-4	2.60947E-4	2.2288E-4	2.02061E-4	1.82784E-4
840.647	0.00168	0.0011	6.15843E-4	5.12893E-4	4.14495E-4	3.62727E-4	3.10345E-4	2.64248E-4	2.19831E-4	2.05612E-4	1.9007E-4
841.375	0.00166	0.00108	6.11788E-4	5.17811E-4	4.27441E-4	3.66481E-4	3.06084E-4	2.60979E-4	2.1899E-4	2.0985E-4	1.98221E-4
842.103	0.00163	0.00105	6.02968E-4	5.13241E-4	4.25919E-4	3.5625E-4	2.89784E-4	2.52114E-4	2.17029E-4	2.02811E-4	1.89655E-4
842.831	0.00163	0.00105	6.18982E-4	5.10365E-4	4.11419E-4	3.53846E-4	2.99179E-4	2.64483E-4	2.32294E-4	2.16045E-4	2.00032E-4
843.559	0.00164	0.00103	6.01851E-4	5.05513E-4	4.14166E-4	3.42562E-4	2.77169E-4	2.42473E-4	2.13605E-4	2.11574E-4	2.05425E-4
844.287	0.0016	0.00101	6.05789E-4	5.14645E-4	4.24883E-4	3.42152E-4	2.69837E-4	2.38115E-4	2.12662E-4	2.11139E-4	2.02448E-4
845.015	0.0016	0.00101	6.22589E-4	5.16333E-4	4.18336E-4	3.41894E-4	2.75295E-4	2.41095E-4	2.1171E-4	1.98508E-4	1.84021E-4
845.742	0.00158	9.93584E-4	6.22339E-4	5.11833E-4	4.11226E-4	3.32365E-4	2.63355E-4	2.22216E-4	1.90877E-4	1.86815E-4	1.78248E-4
846.47	0.00156	9.91533E-4	6.43479E-4	5.36279E-4	4.39774E-4	3.63332E-4	2.95801E-4	2.502E-4	2.12301E-4	1.93512E-4	1.78334E-4
847.198	0.00152	9.66241E-4	6.35082E-4	5.17965E-4	4.15552E-4	3.36691E-4	2.71547E-4	2.34868E-4	2.06144E-4	1.94465E-4	1.85281E-4
847.926	0.00151	9.42353E-4	6.1666E-4	4.94348E-4	3.99145E-4	3.41088E-4	2.86697E-4	2.39609E-4	2.07007E-4	2.01421E-4	1.90648E-4
848.654	0.0015	9.44422E-4	6.29453E-4	4.90612E-4	3.91994E-4	3.41678E-4	2.92391E-4	2.45303E-4	2.07049E-4	1.8369E-4	1.70435E-4
849.382	0.00149	9.3882E-4	6.35967E-4	4.90042E-4	3.81838E-4	3.13621E-4	2.64781E-4	2.42971E-4	2.2002E-4	1.95646E-4	1.76703E-4
850.11	0.00148	9.33814E-4	6.45376E-4	4.97562E-4	3.87642E-4	3.13136E-4	2.61515E-4	2.38219E-4	2.1328E-4	1.86366E-4	1.67865E-4
850.838	0.00146	9.35583E-4	6.61451E-4	5.0986E-4	4.0052E-4	3.26014E-4	2.72335E-4	2.41604E-4	2.09773E-4	1.76766E-4	1.54879E-4
851.566	0.00143	9.15147E-4	6.57281E-4	5.06162E-4	4.02733E-4	3.34032E-4	2.80259E-4	2.41102E-4	2.12097E-4	1.93817E-4	1.76131E-4
852.294	0.00141	8.87694E-4	6.43926E-4	4.98473E-4	3.99225E-4	3.29557E-4	2.74108E-4	2.30985E-4	2.06877E-4	2.00784E-4	1.92935E-4
853.021	0.00139	8.81682E-4	6.54451E-4	5.1136E-4	4.1134E-4	3.35382E-4	2.857E-4	2.56456E-4	2.30439E-4	2.07081E-4	1.91122E-4
853.749	0.00138	8.72471E-4	6.56935E-4	5.13371E-4	4.14608E-4	3.37683E-4	2.78804E-4	2.32212E-4	2.11143E-4	2.09619E-4	1.93377E-4
854.477	0.00136	8.69831E-4	6.60927E-4	5.08863E-4	4.04548E-4	3.20365E-4	2.68354E-4	2.36136E-4	2.14644E-4	2.00426E-4	1.84484E-4
855.205	0.00135	8.81804E-4	6.75114E-4	5.09355E-4	4.07037E-4	3.28176E-4	2.78889E-4	2.4568E-4	2.19319E-4	1.96975E-4	1.81721E-4
855.933	0.00134	8.87117E-4	6.86516E-4	5.1509E-4	4.1997E-4	3.49334E-4	2.89612E-4	2.34594E-4	2.06269E-4	1.92559E-4	1.73251E-4
856.661	0.00131	8.73388E-4	6.71727E-4	4.88023E-4	3.97144E-4	3.3183E-4	2.72169E-4	2.14176E-4	1.94329E-4	1.93313E-4	1.88385E-4
857.389	0.00131	8.69022E-4	6.78535E-4	4.99081E-4	4.05916E-4	3.32377E-4	2.76351E-4	2.2629E-4	2.02998E-4	1.91319E-4	1.81395E-4
858.117	0.00131	8.78007E-4	6.91549E-4	5.07845E-4	4.11061E-4	3.30265E-4	2.77848E-4	2.34229E-4	2.1264E-4	1.99437E-4	1.77818E-4
858.845	0.00131	8.91828E-4	7.01914E-4	5.07348E-4	4.03807E-4	3.13335E-4	2.63164E-4	2.24007E-4	2.05815E-4	1.94644E-4	1.72865E-4
859.573	0.0013	9.17972E-4	7.07777E-4	4.92432E-4	4.01649E-4	3.25207E-4	2.74522E-4	2.29417E-4	2.07482E-4	1.92248E-4	1.71306E-4
860.301	0.00127	9.0598E-4	6.92097E-4	4.72974E-4	3.87422E-4	3.12915E-4	2.64628E-4	2.2101E-4	1.93005E-4	1.68631E-4	1.50763E-4
861.028	0.00124	8.99955E-4	6.95752E-4	4.86546E-4	3.92639E-4	3.04102E-4	2.59541E-4	2.21871E-4	2.06444E-4	1.9578E-4	1.75298E-4
861.756	0.00124	9.04553E-4	6.83295E-4	4.56616E-4	3.77746E-4	3.02272E-4	2.65749E-4	2.34027E-4	2.16011E-4	2.00269E-4	1.68328E-4
862.484	0.00121	8.84402E-4	6.7605E-4	4.62594E-4	3.96775E-4	3.30493E-4	2.74119E-4	2.17614E-4	2.02682E-4	1.94049E-4	1.69727E-4
863.212	0.00123	9.14519E-4	6.9787E-4	4.7843E-4	3.91065E-4	3.01561E-4	2.59513E-4	2.20356E-4	2.04512E-4	1.91309E-4	1.70737E-4
863.94	0.00121	9.19691E-4	6.9705E-4	4.75589E-4	3.96253E-4	3.14973E-4	2.64466E-4	2.14405E-4	1.98673E-4	1.85978E-4	1.72789E-4
864.668	0.00121	9.3281E-4	7.00489E-4	4.73592E-4	3.93783E-4	3.1202E-4	2.69867E-4	2.27736E-4	2.00859E-4	1.74454E-4	1.62429E-4
865.396	0.0012	9.32718E-4	6.99936E-4	4.75893E-4	3.88057E-4	2.98068E-4	2.54973E-4	2.10859E-4	2.10426E-4	2.11949E-4	1.83996E-4
866.124	0.0012	9.49242E-4	6.95717E-4	4.57036E-4	3.7156E-4	2.85198E-4	2.49396E-4	2.12717E-4	2.04707E-4	1.9709E-4	1.74914E-4
866.852	0.00117	9.2933E-4	6.80876E-4	4.51115E-4	3.66584E-4	2.82313E-4	2.45059E-4	2.06984E-4	2.01036E-4	1.94751E-4	1.67837E-4
867.58	0.00118	9.48983E-4	7.00067E-4	4.74027E-4	3.89024E-4	3.0491E-4	2.59432E-4	2.13578E-4	1.9623E-4	1.78349E-4	1.56513E-4
868.307	0.00118	9.55894E-4	6.95454E-4	4.65092E-4	3.85755E-4	3.07716E-4	2.60302E-4	2.13298E-4	1.97933E-4	1.81879E-4	1.59535E-4
869.035	0.00117	9.51307E-4	6.79344E-4	4.45342E-4	3.71201E-4	2.98991E-4	2.5448E-4	2.11801E-4	2.08827E-4	2.04465E-4	1.82629E-4
869.763	0.00117	9.54458E-4	6.84338E-4	4.57521E-4	3.87157E-4	3.16608E-4	2.54196E-4	1.9587E-4	1.94383E-4	1.91443E-4	1.74177E-4
870.491	0.00117	9.48547E-4	6.91795E-4	4.78342E-4	4.01839E-4	3.24819E-4	2.53215E-4	1.88967E-4	1.97889E-4	2.02875E-4	1.74438E-4
871.219	0.00119	9.74251E-4	7.10124E-4	4.91529E-4	4.00387E-4	3.14205E-4	2.59051E-4	2.08404E-4	1.96013E-4	1.82832E-4	1.66075E-4
871.947	0.00116	9.44979E-4	6.69789E-4	4.51206E-4	3.72342E-4	2.98287E-4	2.49422E-4	2.05819E-4	1.97888E-4	1.87303E-4	1.6242E-4
872.675	0.00118	9.59131E-4	6.62276E-4	4.3867E-4	3.75862E-4	3.1335E-4	2.55776E-4	2.07167E-4	2.08159E-4	2.04064E-4	1.74611E-4
873.403	0.00115	9.42745E-4	6.56492E-4	4.46611E-4	3.87581E-4	3.28508E-4	2.72386E-4	2.22821E-4	2.05969E-4	1.867E-4	1.58263E-4
874.131	0.00116	9.51796E-4	6.45722E-4	4.29731E-4	3.74479E-4	3.15332E-4	2.47598E-4	1.91865E-4	1.86413E-4	1.79086E-4	1.64868E-4
874.859	0.00118	9.74919E-4	6.61469E-4	4.36665E-4	3.55912E-4	2.85171E-4	2.4308E-4	2.06958E-4	1.93575E-4	1.79146E-4	1.6188E-4
875.586	0.00117	9.58301E-4	6.60985E-4	4.48852E-4	3.62904E-4	2.91225E-4	2.55423E-4	2.24337E-4	2.09467E-4	1.94201E-4	1.78459E-4
876.314	0.00116	9.55133E-4	6.58278E-4	4.52904E-4	3.71206E-4	2.99023E-4	2.4919E-4	2.09241E-4	1.98832E-4	1.88631E-4	1.7949E-4
877.042	0.00117	9.58088E-4	6.5524E-4	4.56976E-4	3.88029E-4	3.24891E-4	2.74575E-4	2.29287E-4	1.98555E-4	1.73189E-4	1.63033E-4
877.77	0.00119	9.78284E-4	6.60686E-4	4.56483E-4	3.80925E-4	3.12537E-4	2.5835E-4	2.13568E-4	1.92254E-4	1.71771E-4	1.53998E-4
878.498	0.00119	9.79284E-4	6.62608E-4	4.5612E-4	3.64505E-4	2.86331E-4	2.3166E-4	1.91464E-4	1.83533E-4	1.70095E-4	1.44705E-4
879.226	0.00118	9.68161E-4	6.50563E-4	4.47367E-4	3.53863E-4	2.80879E-4	2.40238E-4	2.04468E-4	1.79189E-4	1.61667E-4	1.60651E-4
879.954	0.00119	9.63125E-4	6.28933E-4	4.31054E-4	3.53607E-4	2.88924E-4	2.42962E-4	2.08425E-4	1.95538E-4	1.8087E-4	1.63097E-4
880.682	0.00121	9.76143E-4	6.38724E-4	4.45101E-4	3.68598E-4	3.04464E-4	2.5705E-4	2.18328E-4	1.95032E-4	1.71927E-4	1.49583E-4
881.41	0.00117	9.38789E-4	6.17964E-4	4.47904E-4	3.91235E-4	3.30765E-4	2.65934E-4	2.18283E-4	1.98457E-4	1.7584E-4	1.48926E-4
882.138	0.0012	9.56045E-4	6.20009E-4	4.40299E-4	3.6899E-4	3.08107E-4	2.59242E-4	2.22153E-4	2.02822E-4	1.80212E-4	1.5279E-4
882.865	0.00124	9.66799E-4	6.09098E-4	4.27144E-4	3.57725E-4	3.00848E-4	2.57305E-4	2.19857E-4	1.91108E-4	1.71299E-4	1.64698E-4
883.593	0.00124	9.63327E-4	5.99633E-4	4.20612E-4	3.50721E-4	2.9654E-4	2.57835E-4	2.25565E-4	2.01773E-4	1.79808E-4	1.60511E-4
884.321	0.00125	9.67249E-4	6.03095E-4	4.25768E-4	3.50209E-4	2.8585E-4	2.31663E-4	1.97269E-4	1.8686E-4	1.76981E-4	1.6784E-4
885.049	0.00128	9.91194E-4	6.22891E-4	4.43271E-4	3.58268E-4	2.88143E-4	2.3057E-4	1.97669E-4	1.92713E-4	1.79149E-4	1.55282E-4
885.777	0.00129	9.80613E-4	6.01708E-4	4.3304E-4	3.61731E-4	2.98479E-4	2.41389E-4	2.03816E-4	1.86964E-4	1.7228E-4	1.60093E-4
886.505	0.00126	9.6099E-4	5.98218E-4	4.34642E-4	3.55778E-4	2.89847E-4	2.33241E-4	1.97306E-4	1.8194E-4	1.68596E-4	1.57424E-4
887.233	0.00127	9.58385E-4	5.97458E-4	4.45349E-4	3.74985E-4	3.07599E-4	2.418E-4	2.03355E-4	1.90468E-4	1.78437E-4	1.67266E-4
887.961	0.00129	9.62806E-4	5.93581E-4	4.41831E-4	3.68162E-4	3.10892E-4	2.63962E-4	2.2886E-4	2.04076E-4	1.85502E-4	1.72807E-4
888.689	0.00128	9.56738E-4	5.96271E-4	4.42962E-4	3.57486E-4	3.05395E-4	2.73463E-4	2.40376E-4	2.06175E-4	1.78793E-4	1.57465E-4
889.417	0.00127	9.32588E-4	5.70739E-4	4.30884E-4	3.57687E-4	3.06665E-4	2.6796E-4	2.35495E-4	2.07738E-4	1.82139E-4	1.58272E-4
890.144	0.0013	9.45234E-4	5.69094E-4	4.35126E-4	3.67596E-4	3.0448E-4	2.43036E-4	2.04801E-4	1.83487E-4	1.63068E-4	1.43264E-4
890.872	0.00129	9.30711E-4	5.60103E-4	4.30643E-4	3.61224E-4	3.06515E-4	2.58617E-4	2.16349E-4	1.77688E-4	1.55263E-4	1.45107E-4
891.6	0.00129	9.2852E-4	5.53303E-4	4.34789E-4	3.74342E-4	3.1051E-4	2.44228E-4	2.07904E-4	1.91051E-4	1.74323E-4	1.57566E-4
892.328	0.00129	9.28665E-4	5.56214E-4	4.34876E-4	3.64512E-4	3.01917E-4	2.41924E-4	2.06259E-4	1.85441E-4	1.67716E-4	1.51974E-4
893.056	0.00129	9.2162E-4	5.43637E-4	4.14196E-4	3.29665E-4	2.76292E-4	2.35168E-4	2.00803E-4	1.70072E-4	1.51582E-4	1.40918E-4
893.784	0.00128	9.00609E-4	5.07414E-4	4.03432E-4	3.46763E-4	2.87998E-4	2.27521E-4	1.99053E-4	1.88149E-4	1.72471E-4	1.53682E-4
894.512	0.00129	9.18099E-4	5.36429E-4	4.28611E-4	3.60136E-4	3.03833E-4	2.51097E-4	2.1466E-4	1.86408E-4	1.69334E-4	1.5867E-4
895.24	0.0013	9.26582E-4	5.38918E-4	4.30633E-4	3.57436E-4	3.0481E-4	2.58364E-4	2.22689E-4	1.91958E-4	1.69044E-4	1.50255E-4
895.968	0.00131	9.2154E-4	5.27424E-4	4.15654E-4	3.34428E-4	2.86765E-4	2.49028E-4	2.18336E-4	1.90578E-4	1.78699E-4	1.75144E-4
896.696	0.00131	9.14979E-4	5.11182E-4	4.18214E-4	3.54462E-4	2.92937E-4	2.31009E-4	1.95735E-4	1.71943E-4	1.62998E-4	1.61474E-4
897.423	0.00132	9.0776E-4	4.88291E-4	4.06121E-4	3.50869E-4	2.94213E-4	2.36156E-4	1.99377E-4	1.71124E-4	1.57588E-4	1.50986E-4
898.151	0.0013	9.09412E-4	5.05155E-4	4.12496E-4	3.39771E-4	2.79566E-4	2.21508E-4	1.93466E-4	1.77109E-4	1.62697E-4	1.48986E-4
898.879	0.0013	9.17851E-4	5.21891E-4	4.2405E-4	3.40936E-4	2.88149E-4	2.41703E-4	2.14814E-4	1.94988E-4	1.69425E-4	1.40988E-4
899.607	0.00128	8.91621E-4	4.92434E-4	4.09193E-4	3.37885E-4	2.85716E-4	2.36851E-4	2.03862E-4	1.76104E-4	1.54178E-4	1.34374E-4
900.335	0.00129	9.00384E-4	5.05807E-4	4.22402E-4	3.46843E-4	2.89097E-4	2.33942E-4	2.03965E-4	1.82156E-4	1.62354E-4	1.43057E-4
901.063	0.00129	8.97904E-4	5.00561E-4	4.16546E-4	3.36737E-4	2.87322E-4	2.42811E-4	2.17974E-4	1.99139E-4	1.79453E-4	1.59141E-4
901.791	0.00127	8.76645E-4	4.7838E-4	4.15115E-4	3.53252E-4	3.0246E-4	2.52627E-4	2.24561E-4	2.02751E-4	1.74547E-4	1.43571E-4
902.519	0.00124	8.75659E-4	5.01884E-4	4.31819E-4	3.60038E-4	2.99028E-4	2.38551E-4	2.10258E-4	1.90927E-4	1.78181E-4	1.67517E-4
903.247	0.00125	8.79902E-4	5.03159E-4	4.28485E-4	3.51982E-4	2.98318E-4	2.47034E-4	2.17272E-4	1.92984E-4	1.66295E-4	1.38366E-4
903.975	0.00123	8.65336E-4	4.96545E-4	4.25558E-4	3.52833E-4	3.04456E-4	2.58494E-4	2.26983E-4	1.9873E-4	1.72979E-4	1.47589E-4
904.702	0.00124	8.63647E-4	4.87076E-4	4.21621E-4	3.54562E-4	2.91946E-4	2.28567E-4	1.96491E-4	1.71708E-4	1.60237E-4	1.52619E-4
905.43	0.00124	8.69496E-4	4.97202E-4	4.2345E-4	3.47891E-4	2.89956E-4	2.32866E-4	2.05061E-4	1.83748E-4	1.65036E-4	1.46755E-4
906.158	0.00125	8.66422E-4	4.9079E-4	4.21186E-4	3.49878E-4	2.85678E-4	2.20847E-4	1.92702E-4	1.7238E-4	1.58998E-4	1.47318E-4
906.886	0.00124	8.55466E-4	4.80544E-4	4.16471E-4	3.5083E-4	2.87206E-4	2.22375E-4	1.92155E-4	1.68859E-4	1.55316E-4	1.44144E-4
907.614	0.00123	8.50709E-4	4.83122E-4	4.19972E-4	3.55275E-4	2.97407E-4	2.38865E-4	2.1081E-4	1.88505E-4	1.54552E-4	1.16974E-4
908.342	0.00123	8.58457E-4	4.9579E-4	4.19733E-4	3.41813E-4	2.83896E-4	2.26322E-4	1.97855E-4	1.74559E-4	1.50351E-4	1.25469E-4
909.07	0.0012	8.27954E-4	4.68867E-4	4.00646E-4	3.30755E-4	2.79267E-4	2.27982E-4	2.03178E-4	1.82855E-4	1.56787E-4	1.28857E-4
909.798	0.0012	8.27962E-4	4.76734E-4	4.12201E-4	3.46087E-4	2.86976E-4	2.26983E-4	2.0602E-4	1.91646E-4	1.69076E-4	1.44194E-4
910.526	0.00118	8.23572E-4	4.84226E-4	4.1831E-4	3.50779E-4	2.84498E-4	2.16764E-4	1.93281E-4	1.76924E-4	1.58451E-4	1.39155E-4
911.254	0.00118	8.00721E-4	4.47801E-4	3.92025E-4	3.34884E-4	2.75429E-4	2.14469E-4	1.82581E-4	1.54824E-4	1.41768E-4	1.31612E-4
911.981	0.00117	8.07391E-4	4.68237E-4	3.99555E-4	3.29191E-4	2.70486E-4	2.10977E-4	1.85339E-4	1.64521E-4	1.49826E-4	1.36116E-4
912.709	0.00117	8.05728E-4	4.62379E-4	3.98306E-4	3.32665E-4	2.58796E-4	1.82838E-4	1.65815E-4	1.57389E-4	1.48097E-4	1.38449E-4
913.437	0.00115	7.94564E-4	4.62041E-4	3.97508E-4	3.31394E-4	2.64312E-4	1.95611E-4	1.79357E-4	1.70435E-4	1.54375E-4	1.36602E-4
914.165	0.00117	8.04103E-4	4.68311E-4	3.99629E-4	3.29265E-4	2.74399E-4	2.18761E-4	1.92384E-4	1.69584E-4	1.47537E-4	1.25193E-4
914.893	0.00114	7.85998E-4	4.57055E-4	3.88373E-4	3.18009E-4	2.55861E-4	1.92481E-4	1.7173E-4	1.56364E-4	1.49367E-4	1.43781E-4
915.621	0.00114	7.89275E-4	4.67771E-4	3.98628E-4	3.27792E-4	2.83627E-4	2.39116E-4	2.04792E-4	1.71087E-4	1.47826E-4	1.2599E-4
916.349	0.00112	7.68421E-4	4.46028E-4	3.8887E-4	3.30312E-4	2.70799E-4	2.09839E-4	1.79735E-4	1.52969E-4	1.4688E-4	1.44341E-4
917.077	0.0011	7.51659E-4	4.33685E-4	3.8298E-4	3.31034E-4	2.82767E-4	2.33418E-4	2.06402E-4	1.81619E-4	1.54624E-4	1.26695E-4
917.805	0.00111	7.58062E-4	4.40232E-4	3.78925E-4	3.16117E-4	2.7602E-4	2.3538E-4	2.06324E-4	1.78071E-4	1.57814E-4	1.38517E-4
918.533	0.0011	7.4162E-4	4.18321E-4	3.81906E-4	3.44599E-4	2.8636E-4	2.26367E-4	1.97882E-4	1.72603E-4	1.54065E-4	1.36292E-4
919.26	0.00108	7.35711E-4	4.22313E-4	3.78522E-4	3.3366E-4	2.7249E-4	2.09594E-4	1.91274E-4	1.77891E-4	1.64036E-4	1.49817E-4
919.988	0.00107	7.25758E-4	4.14572E-4	3.73086E-4	3.30584E-4	2.69433E-4	2.06537E-4	1.74786E-4	1.46037E-4	1.41145E-4	1.40129E-4
920.716	0.00107	7.20741E-4	4.07214E-4	3.70799E-4	3.33492E-4	2.78459E-4	2.21853E-4	1.96426E-4	1.74121E-4	1.57733E-4	1.41991E-4
921.444	0.00106	7.12285E-4	4.00965E-4	3.62706E-4	3.2351E-4	2.73579E-4	2.22294E-4	1.96117E-4	1.72325E-4	1.48026E-4	1.23143E-4
922.172	0.00106	7.14168E-4	4.02761E-4	3.70495E-4	3.37438E-4	2.7314E-4	2.06857E-4	1.83907E-4	1.65567E-4	1.49734E-4	1.33992E-4
922.9	0.00102	6.9363E-4	3.95999E-4	3.5774E-4	3.18544E-4	2.69086E-4	2.18286E-4	1.93875E-4	1.72065E-4	1.56598E-4	1.41871E-4
923.628	0.00105	7.01585E-4	3.88936E-4	3.57591E-4	3.25479E-4	2.74275E-4	2.21539E-4	1.95158E-4	1.71366E-4	1.5262E-4	1.34339E-4
924.356	0.00104	7.01714E-4	3.94214E-4	3.56876E-4	3.18625E-4	2.66417E-4	2.12714E-4	1.95294E-4	1.81911E-4	1.70615E-4	1.59443E-4
925.084	0.00105	6.93822E-4	3.76332E-4	3.47292E-4	3.17541E-4	2.62265E-4	2.05175E-4	1.76498E-4	1.50723E-4	1.54238E-4	1.62871E-4
925.812	0.00103	6.84028E-4	3.73113E-4	3.41768E-4	3.09656E-4	2.68734E-4	2.26643E-4	1.96097E-4	1.66357E-4	1.51805E-4	1.39618E-4
926.539	9.917E-4	6.619E-4	3.63261E-4	3.40674E-4	3.17534E-4	2.79611E-4	2.40422E-4	2.09738E-4	1.79503E-4	1.59326E-4	1.40537E-4
927.267	9.90777E-4	6.57827E-4	3.55713E-4	3.36353E-4	3.16519E-4	2.60319E-4	2.01777E-4	1.80409E-4	1.63557E-4	1.41154E-4	1.17287E-4
927.995	0.001	6.6596E-4	3.56938E-4	3.30202E-4	3.02812E-4	2.45596E-4	1.86087E-4	1.60187E-4	1.38378E-4	1.31634E-4	1.27572E-4
928.723	9.8583E-4	6.60529E-4	3.60975E-4	3.24559E-4	2.87253E-4	2.43521E-4	1.98526E-4	1.83206E-4	1.71806E-4	1.57011E-4	1.41269E-4
929.451	9.40459E-4	6.18758E-4	3.2412E-4	3.15823E-4	3.07322E-4	2.46971E-4	1.83107E-4	1.57622E-4	1.373E-4	1.28995E-4	1.22901E-4
930.179	9.32516E-4	6.12164E-4	3.17113E-4	3.08355E-4	2.99383E-4	2.49669E-4	1.96934E-4	1.67649E-4	1.41379E-4	1.3949E-4	1.42537E-4
930.907	9.54822E-4	6.29522E-4	3.27276E-4	3.09299E-4	2.90881E-4	2.61188E-4	2.30224E-4	2.03353E-4	1.76587E-4	1.65396E-4	1.57271E-4
931.635	9.7381E-4	6.41761E-4	3.31628E-4	3.16417E-4	3.00833E-4	2.67325E-4	2.32007E-4	2.00738E-4	1.69511E-4	1.45948E-4	1.23604E-4
932.363	9.3971E-4	6.06761E-4	2.94806E-4	2.92502E-4	2.9014E-4	2.67759E-4	2.43569E-4	2.15152E-4	1.85412E-4	1.57988E-4	1.30567E-4
933.091	9.60401E-4	6.25202E-4	3.08037E-4	2.95592E-4	2.82841E-4	2.59025E-4	2.33867E-4	2.16841E-4	2.00979E-4	1.77356E-4	1.51458E-4
933.818	9.6718E-4	6.25682E-4	3.01097E-4	3.0248E-4	3.03897E-4	2.69347E-4	2.31126E-4	2.03778E-4	1.78003E-4	1.60144E-4	1.43894E-4
934.546	9.47867E-4	6.25266E-4	3.15566E-4	3.08652E-4	3.01568E-4	2.76191E-4	2.48613E-4	2.14449E-4	1.78265E-4	1.6024E-4	1.46529E-4
935.274	9.5588E-4	6.3058E-4	3.16328E-4	3.2232E-4	3.2846E-4	2.93604E-4	2.53931E-4	2.27336E-4	2.03049E-4	1.81801E-4	1.60981E-4
936.002	9.55206E-4	6.31705E-4	3.16299E-4	3.22752E-4	3.29364E-4	2.91064E-4	2.47037E-4	2.2747E-4	2.13095E-4	1.8338E-4	1.48849E-4
936.73	9.35614E-4	6.17963E-4	3.04897E-4	3.02131E-4	2.99297E-4	2.68058E-4	2.3274E-4	2.1104E-4	1.92205E-4	1.73269E-4	1.53972E-4
937.458	9.55537E-4	6.19438E-4	2.85142E-4	2.90213E-4	2.95407E-4	2.78375E-4	2.58054E-4	2.24002E-4	1.85836E-4	1.67409E-4	1.54713E-4
938.186	9.50812E-4	6.3226E-4	3.12202E-4	3.23265E-4	3.34598E-4	3.0112E-4	2.6048E-4	2.28113E-4	1.97382E-4	1.78237E-4	1.62495E-4
938.914	9.58043E-4	6.33642E-4	3.04081E-4	3.14222E-4	3.24611E-4	2.97258E-4	2.63391E-4	2.34678E-4	2.06921E-4	1.83874E-4	1.62038E-4
939.642	9.56074E-4	6.43821E-4	3.23919E-4	3.11508E-4	2.99702E-4	2.67567E-4	2.31281E-4	2.18488E-4	2.1254E-4	1.90627E-4	1.62697E-4
940.37	9.53164E-4	6.43162E-4	3.25564E-4	3.11001E-4	3.00612E-4	2.83773E-4	2.65388E-4	2.40589E-4	2.13328E-4	1.89182E-4	1.65823E-4
941.097	9.732E-4	6.58698E-4	3.36491E-4	3.17222E-4	3.05888E-4	2.87391E-4	2.67071E-4	2.36748E-4	2.02547E-4	1.79658E-4	1.60869E-4
941.825	9.48067E-4	6.51562E-4	3.47793E-4	3.28461E-4	3.20433E-4	2.90141E-4	2.54339E-4	2.30936E-4	2.11605E-4	1.8752E-4	1.61114E-4
942.553	9.30787E-4	6.39681E-4	3.41443E-4	3.21186E-4	3.15991E-4	2.89253E-4	2.56837E-4	2.34863E-4	2.16523E-4	1.99801E-4	1.83551E-4
943.281	9.24216E-4	6.43909E-4	3.56734E-4	3.34116E-4	3.29865E-4	3.02892E-4	2.69509E-4	2.44631E-4	2.22822E-4	2.0567E-4	1.90436E-4
944.009	9.25379E-4	6.5497E-4	3.77937E-4	3.47919E-4	3.38946E-4	3.09081E-4	2.72795E-4	2.45864E-4	2.22568E-4	2.01122E-4	1.80302E-4
944.737	9.19071E-4	6.55411E-4	3.85292E-4	3.53299E-4	3.45743E-4	3.19484E-4	2.87069E-4	2.5475E-4	2.22036E-4	2.04019E-4	1.93355E-4
945.465	9.14695E-4	6.57784E-4	3.94579E-4	3.55285E-4	3.43007E-4	3.15924E-4	2.83508E-4	2.54811E-4	2.27549E-4	2.09845E-4	1.9715E-4
946.193	9.14785E-4	6.72272E-4	4.23817E-4	3.7963E-4	3.64046E-4	3.37436E-4	3.06472E-4	2.7461E-4	2.41896E-4	2.17211E-4	1.96899E-4
946.921	9.1839E-4	6.87575E-4	4.51105E-4	3.94918E-4	3.67528E-4	3.35466E-4	3.01115E-4	2.7282E-4	2.47541E-4	2.24852E-4	2.03524E-4
947.649	9.15608E-4	6.93341E-4	4.6563E-4	4.05005E-4	3.74781E-4	3.40965E-4	3.05163E-4	2.76491E-4	2.51707E-4	2.26998E-4	2.02116E-4
948.376	9.29704E-4	7.18686E-4	5.02498E-4	4.3207E-4	3.91457E-4	3.54848E-4	3.19529E-4	2.84796E-4	2.501E-4	2.23141E-4	2.01305E-4
949.104	9.20529E-4	7.26609E-4	5.27937E-4	4.49496E-4	3.98494E-4	3.56146E-4	3.17441E-4	2.8014E-4	2.43461E-4	2.19248E-4	2.04014E-4
949.832	8.94401E-4	7.28439E-4	5.51893E-4	4.69134E-4	4.10104E-4	3.63834E-4	3.23677E-4	2.84273E-4	2.45116E-4	2.1919E-4	2.03448E-4
950.56	8.8154E-4	7.44553E-4	5.90133E-4	4.9906E-4	4.25391E-4	3.76274E-4	3.40471E-4	3.02621E-4	2.62968E-4	2.35601E-4	2.18336E-4
951.288	8.59319E-4	7.53042E-4	6.23053E-4	5.25898E-4	4.38061E-4	3.78113E-4	3.3457E-4	2.95448E-4	2.5976E-4	2.33873E-4	2.16607E-4
952.016	8.48288E-4	7.70574E-4	6.6271E-4	5.65079E-4	4.69686E-4	3.99505E-4	3.45318E-4	3.02105E-4	2.684E-4	2.40289E-4	2.17437E-4
952.744	8.33535E-4	7.78399E-4	6.8713E-4	5.87929E-4	4.84036E-4	4.09495E-4	3.55308E-4	3.08128E-4	2.67483E-4	2.38689E-4	2.21932E-4
953.472	8.30053E-4	8.02572E-4	7.32507E-4	6.2706E-4	5.04277E-4	4.16972E-4	3.56495E-4	3.05363E-4	2.63727E-4	2.32759E-4	2.13462E-4
954.2	8.11889E-4	8.15548E-4	7.72218E-4	6.68393E-4	5.33332E-4	4.31773E-4	3.5775E-4	2.99126E-4	2.5749E-4	2.26799E-4	2.09025E-4
954.928	7.91058E-4	8.31689E-4	8.21548E-4	7.18441E-4	5.63546E-4	4.44393E-4	3.57306E-4	2.88636E-4	2.42043E-4	2.11045E-4	1.99873E-4
955.655	7.67899E-4	8.37393E-4	8.51682E-4	7.53977E-4	5.88221E-4	4.62153E-4	3.75067E-4	3.00308E-4	2.41819E-4	2.05193E-4	1.98592E-4
956.383	7.49247E-4	8.487E-4	8.88343E-4	7.93535E-4	6.09361E-4	4.68454E-4	3.7411E-4	2.95086E-4	2.38084E-4	2.02143E-4	1.97572E-4
957.111	7.4656E-4	8.75469E-4	9.40003E-4	8.5409E-4	6.58582E-4	5.02756E-4	3.93898E-4	3.04644E-4	2.46155E-4	2.06265E-4	1.96617E-4
957.839	7.29836E-4	8.85685E-4	9.73267E-4	8.949E-4	6.83809E-4	5.14778E-4	4.00598E-4	3.05728E-4	2.44265E-4	2.03134E-4	1.98056E-4
958.567	6.9019E-4	8.79624E-4	9.95784E-4	9.32803E-4	7.12267E-4	5.30061E-4	4.03302E-4	3.01509E-4	2.46986E-4	2.08179E-4	2.00054E-4
959.295	6.53656E-4	8.77456E-4	0.00103	9.8507E-4	7.52728E-4	5.58458E-4	4.25409E-4	3.12529E-4	2.4264E-4	1.92844E-4	1.86242E-4
960.023	6.20813E-4	8.7302E-4	0.00105	0.00102	7.7738E-4	5.7011E-4	4.33191E-4	3.16076E-4	2.46187E-4	1.91725E-4	1.74459E-4
960.751	5.87379E-4	8.69523E-4	0.00107	0.00107	8.14881E-4	5.95647E-4	4.45181E-4	3.16945E-4	2.48048E-4	1.93529E-4	1.77787E-4
961.479	5.59309E-4	8.68651E-4	0.0011	0.00111	8.35494E-4	5.9573E-4	4.40426E-4	3.07069E-4	2.40154E-4	1.85743E-4	1.69493E-4
962.207	5.37468E-4	8.65353E-4	0.00111	0.00115	8.65717E-4	6.17131E-4	4.56989E-4	3.16316E-4	2.43949E-4	1.85689E-4	1.76041E-4
962.934	4.8915E-4	8.48477E-4	0.00113	0.0012	9.06525E-4	6.43607E-4	4.70402E-4	3.17496E-4	2.47112E-4	1.88801E-4	1.78645E-4
963.662	4.74273E-4	8.50918E-4	0.00114	0.00123	9.15163E-4	6.36277E-4	4.6791E-4	3.171E-4	2.51177E-4	1.94745E-4	1.83065E-4
964.39	4.46743E-4	8.34929E-4	0.00114	0.00125	9.41244E-4	6.57676E-4	4.80117E-4	3.18924E-4	2.53991E-4	1.95048E-4	1.71689E-4
965.118	4.05295E-4	8.05346E-4	0.00112	0.00126	9.45652E-4	6.57895E-4	4.92914E-4	3.37861E-4	2.61033E-4	1.92015E-4	1.78304E-4
965.846	3.79523E-4	7.8709E-4	0.00111	0.00127	9.57219E-4	6.60179E-4	4.75846E-4	3.01986E-4	2.34576E-4	1.73574E-4	1.70019E-4
966.574	3.49525E-4	7.7726E-4	0.00111	0.00129	9.43276E-4	6.16304E-4	4.60516E-4	3.08911E-4	2.32083E-4	1.6076E-4	1.58221E-4
967.302	3.40518E-4	7.75319E-4	0.00109	0.00128	9.32946E-4	6.01417E-4	4.42726E-4	2.86738E-4	2.2131E-4	1.58616E-4	1.5303E-4
968.03	3.11152E-4	7.38125E-4	0.00106	0.00126	9.13688E-4	5.74772E-4	4.25274E-4	2.75676E-4	2.13718E-4	1.53065E-4	1.54588E-4
968.758	2.7407E-4	6.84835E-4	9.94136E-4	0.00121	8.61315E-4	5.15985E-4	4.00837E-4	2.83286E-4	2.06954E-4	1.30134E-4	1.38767E-4
969.486	2.93452E-4	7.06211E-4	9.84167E-4	0.0012	8.59657E-4	5.203E-4	3.98379E-4	2.73473E-4	2.151E-4	1.56703E-4	1.63026E-4
970.213	2.95313E-4	6.89249E-4	9.13273E-4	0.0011	7.84583E-4	4.64786E-4	3.55986E-4	2.46445E-4	1.95725E-4	1.46976E-4	1.41098E-4
970.941	3.0591E-4	6.97225E-4	8.89443E-4	0.00106	7.42342E-4	4.17223E-4	3.16189E-4	2.22509E-4	1.89871E-4	1.61942E-4	1.316E-4
971.669	2.94486E-4	6.88721E-4	8.3346E-4	9.73476E-4	6.67937E-4	3.54913E-4	2.86177E-4	2.35619E-4	2.03928E-4	1.73968E-4	1.45313E-4
972.397	3.07655E-4	7.01897E-4	8.10222E-4	9.212E-4	6.22298E-4	3.09274E-4	2.5085E-4	2.22102E-4	1.91549E-4	1.60065E-4	1.39135E-4
973.125	2.98585E-4	6.99617E-4	7.93191E-4	8.89057E-4	5.98008E-4	2.78695E-4	2.18962E-4	2.01119E-4	1.869E-4	1.73189E-4	1.52996E-4
973.853	3.15719E-4	7.04082E-4	7.59857E-4	8.17E-4	5.51629E-4	2.48766E-4	1.96803E-4	1.97794E-4	1.71909E-4	1.38394E-4	1.21256E-4
974.581	3.45859E-4	7.44926E-4	7.40778E-4	7.36527E-4	4.9361E-4	2.11066E-4	1.52385E-4	1.52881E-4	1.46173E-4	1.37033E-4	1.21482E-4
975.309	3.37232E-4	7.31804E-4	7.30516E-4	7.20599E-4	4.85024E-4	2.00545E-4	1.42788E-4	1.58649E-4	1.56104E-4	1.46456E-4	1.29879E-4

## Sheet: Fig.4g
0	9.50669E-4	9.5408E-4
0.05	0.00103	9.82483E-4
0.10123	8.31582E-4	8.06859E-4
0.15371	6.4138E-4	6.31345E-4
0.20747	4.65707E-4	4.56144E-4
0.26255	3.13658E-4	3.13351E-4
0.31898	2.43021E-4	2.282E-4
0.3768	1.80492E-4	1.69311E-4
0.43603	1.57196E-4	1.70302E-4
0.49671	1.37612E-4	1.68362E-4
0.55888	1.35581E-4	1.5973E-4

## Sheet: Fig.4h
0	9.22085E-4	9.57219E-4	0.00106	0.00118	0.00132	0.00142
0.05	7.46864E-4	8.11436E-4	9.50111E-4	0.00107	0.00121	0.00136
0.10123	5.20099E-4	6.01318E-4	7.08499E-4	8.28226E-4	9.64026E-4	0.00107
0.15371	3.22321E-4	4.11811E-4	4.96277E-4	6.13149E-4	7.39963E-4	8.07301E-4
0.20747	2.25522E-4	2.96574E-4	3.87032E-4	4.99295E-4	6.04905E-4	6.73626E-4
0.26255	1.31919E-4	1.87444E-4	2.83444E-4	3.88798E-4	4.77847E-4	5.45516E-4
0.31898	8.89451E-5	1.60526E-4	2.56526E-4	3.34018E-4	4.5518E-4	4.98291E-4
0.3768	4.49913E-5	1.32986E-4	2.289E-4	2.77987E-4	4.31897E-4	4.49928E-4
0.43603	4.01531E-5	1.25245E-4	1.73261E-4	2.7073E-4	3.74806E-4	4.09771E-4
0.49671	3.51965E-5	1.17314E-4	1.16259E-4	2.63295E-4	3.16318E-4	3.68631E-4
0.55888	-8.83676e-06	1.02229E-4	1.00658E-4	2.34887E-4	3.17335E-4	3.48894E-4

## Sheet: Fig.4i
1	-0.000309289	-0.000599764
1.1	-0.000322735	-0.000545408
1.3	-0.00019268	-0.000564443
1.5	-1.6449e-05	-0.000562641
1.7	1.69631E-4	-0.000576907
1.9	4.03077E-4	-0.000617219
	--
	--
