# Supplementary material for: Proton–electron temporal asynchrony on femtosecond timescales enables anti-corrosive low-iridium anodes for PEM electrolysers
Source: Nat Nanotechnol. 2026 Feb 27;21(4):598–605. doi: 10.1038/s41565-026-02136-x (PMC13106038; doi:10.1038/s41565-026-02136-x)
Supplement: Supplementary file 6 — Statistical source data. [file 41565_2026_2136_MOESM6_ESM.xlsx]

## Sheet: Fig.5a
725.639	-5.35943e-05	1.19059E-4	2.02048E-4	2.83256E-4	3.44125E-4	3.61488E-4	3.10002E-4	2.89204E-4
726.367	-3.61611e-05	1.34154E-4	2.18958E-4	3.04596E-4	3.7743E-4	3.95322E-4	3.53336E-4	3.34813E-4
727.095	-1.79716e-05	1.45212E-4	2.42711E-4	3.3854E-4	4.10334E-4	4.22635E-4	3.79026E-4	3.57106E-4
727.823	1.34591E-5	1.63497E-4	2.57949E-4	3.49357E-4	4.2011E-4	4.31151E-4	3.8744E-4	3.71065E-4
728.551	4.52577E-5	1.88899E-4	2.77765E-4	3.63047E-4	4.3276E-4	4.34616E-4	3.86581E-4	3.74155E-4
729.279	7.61035E-5	2.14953E-4	3.03312E-4	3.86611E-4	4.55283E-4	4.61869E-4	4.1527E-4	3.90844E-4
730.006	9.53585E-5	2.3432E-4	3.17093E-4	3.9542E-4	4.64092E-4	4.55537E-4	4.08694E-4	3.8301E-4
730.734	1.13909E-4	2.3598E-4	3.15705E-4	3.9528E-4	4.73836E-4	4.58447E-4	4.07141E-4	3.82805E-4
731.462	1.30487E-4	2.45494E-4	3.22681E-4	4.00371E-4	4.78407E-4	4.62237E-4	4.05754E-4	3.80604E-4
732.19	1.44438E-4	2.52202E-4	3.27866E-4	4.09273E-4	4.96153E-4	4.54539E-4	4.14898E-4	3.90926E-4
732.918	1.53935E-4	2.57302E-4	3.41598E-4	4.17452E-4	4.87685E-4	4.58477E-4	4.17421E-4	3.9625E-4
733.646	1.60964E-4	2.63296E-4	3.44545E-4	4.18952E-4	4.90225E-4	4.65739E-4	4.11674E-4	3.9075E-4
734.374	1.75866E-4	2.7259E-4	3.50285E-4	4.22842E-4	4.94115E-4	4.59688E-4	3.99576E-4	3.82102E-4
735.102	1.9965E-4	2.93326E-4	3.7559E-4	4.46029E-4	5.1366E-4	4.61641E-4	4.08693E-4	3.90674E-4
735.83	2.03006E-4	2.9378E-4	3.79599E-4	4.5094E-4	5.20132E-4	4.71687E-4	4.24431E-4	4.03135E-4
736.558	2.23134E-4	3.08994E-4	3.89227E-4	4.53833E-4	5.17303E-4	4.65358E-4	4.20041E-4	3.96561E-4
737.285	2.35329E-4	3.2207E-4	4.07382E-4	4.69853E-4	5.31762E-4	4.5878E-4	4.24854E-4	3.96459E-4
738.013	2.46302E-4	3.33783E-4	4.22141E-4	4.74235E-4	5.23951E-4	4.6235E-4	4.31921E-4	4.01343E-4
738.741	2.43737E-4	3.37417E-4	4.31962E-4	4.88837E-4	5.3813E-4	4.5252E-4	4.20487E-4	3.93185E-4
739.469	2.179E-4	3.31902E-4	4.42631E-4	4.94427E-4	5.34766E-4	4.6322E-4	4.26387E-4	3.99631E-4
740.197	2.26664E-4	3.35214E-4	4.37686E-4	4.91006E-4	5.30256E-4	4.7943E-4	4.27785E-4	4.07581E-4
740.925	2.45385E-4	3.56414E-4	4.55983E-4	5.01178E-4	5.31971E-4	4.91585E-4	4.22591E-4	3.99658E-4
741.653	2.48015E-4	3.64E-4	4.63187E-4	5.07367E-4	5.3319E-4	4.88727E-4	4.28238E-4	4.04758E-4
742.381	2.72688E-4	3.85699E-4	4.78275E-4	5.21438E-4	5.39391E-4	4.83493E-4	4.40048E-4	4.07286E-4
743.109	2.96267E-4	4.04322E-4	4.88143E-4	5.27245E-4	5.4108E-4	4.91837E-4	4.3724E-4	4.00655E-4
743.837	2.93885E-4	4.05409E-4	4.87678E-4	5.27795E-4	5.4253E-4	5.02329E-4	4.44836E-4	4.18079E-4
744.564	3.00732E-4	4.23656E-4	5.05217E-4	5.39748E-4	5.46333E-4	5.00399E-4	4.45462E-4	4.17067E-4
745.292	3.16666E-4	4.3959E-4	5.10757E-4	5.35132E-4	5.37109E-4	4.96081E-4	4.35537E-4	4.04959E-4
746.02	3.28702E-4	4.63523E-4	5.26153E-4	5.36817E-4	5.32539E-4	4.95392E-4	4.39825E-4	4.11431E-4
746.748	3.31327E-4	4.81513E-4	5.41442E-4	5.50075E-4	5.40765E-4	4.95513E-4	4.29834E-4	3.92157E-4
747.476	3.43857E-4	4.8859E-4	5.37514E-4	5.44115E-4	5.39773E-4	5.0443E-4	4.36097E-4	3.99732E-4
748.204	3.53873E-4	5.0505E-4	5.47865E-4	5.54466E-4	5.45006E-4	5.07109E-4	4.39843E-4	3.99531E-4
748.932	3.66623E-4	5.26722E-4	5.55994E-4	5.53455E-4	5.43364E-4	5.01886E-4	4.35271E-4	4.03859E-4
749.66	3.699E-4	5.27025E-4	5.45148E-4	5.40578E-4	5.40445E-4	5.10352E-4	4.42121E-4	4.12234E-4
750.388	3.92698E-4	5.61719E-4	5.6554E-4	5.5386E-4	5.45931E-4	5.10865E-4	4.35387E-4	3.99E-4
751.115	4.1746E-4	5.8995E-4	5.77184E-4	5.58396E-4	5.49047E-4	5.10441E-4	4.42878E-4	4.13702E-4
751.843	4.28886E-4	6.08314E-4	5.81052E-4	5.5372E-4	5.44579E-4	5.12924E-4	4.46758E-4	4.16653E-4
752.571	4.3585E-4	6.06813E-4	5.79056E-4	5.52751E-4	5.49704E-4	5.19946E-4	4.36529E-4	4.01037E-4
753.299	4.66024E-4	6.29215E-4	5.93032E-4	5.60057E-4	5.52948E-4	5.13877E-4	4.36903E-4	4.0935E-4
754.027	4.96024E-4	6.48906E-4	6.05288E-4	5.68627E-4	5.66596E-4	5.17746E-4	4.39868E-4	4.14872E-4
754.755	4.91595E-4	6.30309E-4	5.9809E-4	5.71217E-4	5.636E-4	5.24153E-4	4.45379E-4	4.17503E-4
755.483	4.90826E-4	6.25179E-4	5.94943E-4	5.73145E-4	5.73652E-4	5.27856E-4	4.44051E-4	4.19828E-4
756.211	4.99759E-4	6.25726E-4	5.93012E-4	5.71681E-4	5.73712E-4	5.38602E-4	4.4817E-4	4.22878E-4
756.939	5.04691E-4	6.18955E-4	5.93676E-4	5.78587E-4	5.8011E-4	5.43332E-4	4.51788E-4	4.27969E-4
757.667	5.13248E-4	6.1751E-4	5.89753E-4	5.76432E-4	5.82018E-4	5.36141E-4	4.42879E-4	4.20247E-4
758.394	5.38317E-4	6.3256E-4	6.01829E-4	5.85754E-4	5.85246E-4	5.40073E-4	4.34038E-4	4.16234E-4
759.122	5.6428E-4	6.38203E-4	6.02515E-4	5.86272E-4	5.8678E-4	5.39039E-4	4.46162E-4	4.2912E-4
759.85	5.60757E-4	6.25049E-4	5.93822E-4	5.87831E-4	5.99511E-4	5.36998E-4	4.3185E-4	4.28313E-4
760.578	5.81747E-4	6.35098E-4	6.03376E-4	5.93933E-4	5.9698E-4	5.31619E-4	4.48428E-4	4.32022E-4
761.306	5.99061E-4	6.37929E-4	6.0125E-4	5.93125E-4	5.97696E-4	5.36939E-4	4.33803E-4	4.23708E-4
762.034	6.21071E-4	6.41119E-4	5.97996E-4	5.91468E-4	5.97561E-4	5.1883E-4	4.3079E-4	4.20497E-4
762.762	6.41482E-4	6.37385E-4	5.78897E-4	5.76534E-4	5.88722E-4	5.27394E-4	4.23983E-4	4.18289E-4
763.49	6.40412E-4	6.32676E-4	5.89553E-4	5.88066E-4	5.94159E-4	5.31662E-4	4.30824E-4	4.23895E-4
764.218	6.53839E-4	6.42734E-4	6.12994E-4	6.10894E-4	6.1191E-4	5.34272E-4	4.35048E-4	4.2119E-4
764.946	6.8271E-4	6.40859E-4	5.95258E-4	6.00076E-4	6.07693E-4	5.20198E-4	4.18165E-4	4.10703E-4
765.673	7.01001E-4	6.55523E-4	6.08998E-4	6.07511E-4	6.05693E-4	5.27047E-4	4.0533E-4	4.07462E-4
766.401	7.10656E-4	6.55017E-4	6.01532E-4	6.11941E-4	6.1916E-4	5.15902E-4	4.24941E-4	4.09485E-4
767.129	7.01767E-4	6.52902E-4	6.0785E-4	6.06363E-4	5.99793E-4	4.97415E-4	4.04793E-4	3.91468E-4
767.857	6.84589E-4	6.42497E-4	6.06E-4	6.06E-4	5.99924E-4	5.1392E-4	4.04885E-4	3.97423E-4
768.585	6.67969E-4	6.36038E-4	6.09901E-4	6.09406E-4	6.01717E-4	5.21778E-4	4.20784E-4	4.17053E-4
769.313	6.74005E-4	6.37719E-4	6.09385E-4	6.06906E-4	5.96478E-4	5.19135E-4	4.20625E-4	4.16895E-4
770.041	6.75626E-4	6.37889E-4	6.12473E-4	6.1743E-4	6.07753E-4	5.13211E-4	4.23059E-4	4.13466E-4
770.769	6.74852E-4	6.42437E-4	6.19113E-4	6.13661E-4	5.94969E-4	5.03367E-4	4.23103E-4	4.16707E-4
771.497	6.78429E-4	6.42143E-4	6.17457E-4	6.11013E-4	5.90092E-4	4.99161E-4	4.20042E-4	4.12047E-4
772.225	6.58984E-4	6.33342E-4	6.20318E-4	6.23292E-4	6.03872E-4	5.06401E-4	4.2741E-4	4.0769E-4
772.952	6.57867E-4	6.48675E-4	6.38152E-4	6.26256E-4	6.01185E-4	5.11249E-4	4.19138E-4	4.09012E-4
773.68	6.60527E-4	6.58108E-4	6.471E-4	6.2876E-4	5.99365E-4	5.06585E-4	4.18331E-4	4.18864E-4
774.408	6.52786E-4	6.60043E-4	6.51635E-4	6.32304E-4	5.96369E-4	4.92852E-4	4.10118E-4	4.04255E-4
775.136	6.64091E-4	6.68445E-4	6.56763E-4	6.35945E-4	5.98764E-4	4.94285E-4	4.05E-4	3.92208E-4
775.864	6.78265E-4	6.77297E-4	6.6209E-4	6.40281E-4	5.99585E-4	4.9199E-4	4.11441E-4	4.0398E-4
776.592	6.85405E-4	6.97017E-4	6.67376E-4	6.22766E-4	5.83924E-4	4.95259E-4	4.10077E-4	3.89824E-4
777.32	6.81641E-4	7.00993E-4	6.70257E-4	6.25646E-4	5.83444E-4	4.79401E-4	3.91622E-4	3.81496E-4
778.048	6.98524E-4	7.26585E-4	6.82677E-4	6.24188E-4	5.80348E-4	4.7771E-4	3.90968E-4	3.77111E-4
778.776	7.10588E-4	7.49777E-4	6.9339E-4	6.23996E-4	5.79071E-4	4.73946E-4	3.91309E-4	3.80248E-4
779.504	6.99044E-4	7.57585E-4	6.9621E-4	6.25825E-4	5.74574E-4	4.64618E-4	3.84801E-4	3.67086E-4
780.231	6.99219E-4	7.90175E-4	7.03245E-4	6.12538E-4	5.72169E-4	4.69105E-4	3.79246E-4	3.55921E-4
780.959	7.0836E-4	8.07179E-4	7.09449E-4	6.09323E-4	5.75896E-4	4.65041E-4	3.73418E-4	3.56104E-4
781.687	7.26425E-4	8.20331E-4	7.09054E-4	5.9834E-4	5.59183E-4	4.56665E-4	3.84013E-4	3.68754E-4
782.415	7.31038E-4	8.32615E-4	7.25692E-4	6.21432E-4	5.69388E-4	4.57883E-4	3.86859E-4	3.66514E-4
783.143	7.44053E-4	8.48863E-4	7.32748E-4	6.23934E-4	5.78333E-4	4.51668E-4	3.76952E-4	3.62552E-4
783.871	7.58505E-4	8.68484E-4	7.26726E-4	6.00053E-4	5.55444E-4	4.46315E-4	3.72598E-4	3.51111E-4
784.599	7.92577E-4	8.89512E-4	7.32271E-4	6.00591E-4	5.67382E-4	4.53703E-4	3.69811E-4	3.46425E-4
785.327	8.16464E-4	8.97609E-4	7.32627E-4	5.98977E-4	5.57838E-4	4.34723E-4	3.66741E-4	3.48935E-4
786.055	8.31228E-4	9.03796E-4	7.35912E-4	6.0335E-4	5.53289E-4	4.29897E-4	3.6055E-4	3.3757E-4
786.783	8.70829E-4	9.25047E-4	7.31037E-4	5.90484E-4	5.4984E-4	4.23823E-4	3.50656E-4	3.29645E-4
787.51	8.8485E-4	9.31866E-4	7.31082E-4	5.92087E-4	5.47478E-4	4.18414E-4	3.48599E-4	3.29655E-4
788.238	9.23783E-4	9.4964E-4	7.33375E-4	5.91567E-4	5.43488E-4	4.02609E-4	3.29542E-4	3.10516E-4
788.966	9.58845E-4	9.63935E-4	7.30252E-4	5.90603E-4	5.48968E-4	4.00554E-4	3.2358E-4	3.01999E-4
789.694	9.88342E-4	9.66739E-4	7.22411E-4	5.8545E-4	5.41336E-4	3.92268E-4	3.11439E-4	2.90176E-4
790.422	0.00101	9.61599E-4	7.06628E-4	5.77953E-4	5.39788E-4	3.93331E-4	3.21109E-4	3.03947E-4
791.15	0.00103	9.51209E-4	6.89464E-4	5.67055E-4	5.26907E-4	3.94102E-4	3.24783E-4	3.04477E-4
791.878	0.00108	9.66793E-4	6.89567E-4	5.7033E-4	5.27208E-4	3.99566E-4	3.23376E-4	3.03349E-4
792.606	0.00112	9.6829E-4	6.78484E-4	5.71375E-4	5.35192E-4	4.02756E-4	3.36846E-4	3.19566E-4
793.334	0.00116	9.7309E-4	6.71189E-4	5.79142E-4	5.51386E-4	3.97044E-4	3.26182E-4	3.09436E-4
794.062	0.00121	9.7397E-4	6.46427E-4	5.6746E-4	5.46642E-4	3.80796E-4	3.14767E-4	2.9173E-4
794.789	0.00124	9.79032E-4	6.66486E-4	5.76586E-4	5.23551E-4	3.72882E-4	3.28769E-4	2.91906E-4
795.517	0.00128	9.78454E-4	6.59135E-4	5.80754E-4	5.28214E-4	3.65451E-4	3.0667E-4	2.90858E-4
796.245	0.0013	9.7896E-4	6.46579E-4	5.79971E-4	5.27927E-4	3.44874E-4	3.01478E-4	2.80201E-4
796.973	0.00131	9.79949E-4	6.38859E-4	5.86675E-4	5.36613E-4	3.44226E-4	3.07874E-4	2.97989E-4
797.701	0.00131	9.69813E-4	6.31608E-4	5.88549E-4	5.44436E-4	3.59241E-4	3.1019E-4	2.94062E-4
798.429	0.0013	9.49981E-4	6.1815E-4	5.80412E-4	5.40124E-4	3.58124E-4	3.09356E-4	2.79182E-4
799.157	0.0013	9.57303E-4	6.43173E-4	5.85599E-4	5.24995E-4	3.62114E-4	3.11817E-4	2.86325E-4
799.885	0.00129	9.43391E-4	6.36406E-4	5.83187E-4	5.25274E-4	3.58796E-4	3.0245E-4	2.74357E-4
800.613	0.00128	9.30353E-4	6.37527E-4	5.86243E-4	5.27789E-4	3.53583E-4	3.17239E-4	2.78221E-4
801.341	0.00129	9.30644E-4	6.42791E-4	5.85217E-4	5.18505E-4	3.34341E-4	3.11151E-4	2.77855E-4
802.068	0.00128	9.37214E-4	6.6729E-4	5.95686E-4	5.1739E-4	3.40143E-4	2.92598E-4	2.80113E-4
802.796	0.00127	9.18796E-4	6.6167E-4	5.97323E-4	5.23518E-4	3.45889E-4	2.76695E-4	2.59527E-4
803.524	0.00126	9.34045E-4	6.9373E-4	6.10031E-4	5.21191E-4	3.43921E-4	2.82023E-4	2.76301E-4
804.252	0.00124	9.20656E-4	6.95611E-4	6.08041E-4	5.16817E-4	3.45425E-4	2.83454E-4	2.63685E-4
804.98	0.00124	9.32335E-4	7.14561E-4	5.99898E-4	4.92381E-4	3.31188E-4	2.87784E-4	2.51367E-4
805.708	0.00123	9.26251E-4	7.21099E-4	6.17079E-4	5.13157E-4	3.3824E-4	2.82487E-4	2.54914E-4
806.436	0.00124	9.27093E-4	7.22511E-4	6.0688E-4	5.02493E-4	3.47723E-4	2.89479E-4	2.59825E-4
807.164	0.00124	9.36931E-4	7.44328E-4	6.26278E-4	5.22394E-4	3.6559E-4	2.89147E-4	2.58973E-4
807.892	0.00122	9.33801E-4	7.45636E-4	6.15007E-4	5.05194E-4	3.53911E-4	2.99365E-4	2.69711E-4
808.62	0.00121	9.28316E-4	7.50926E-4	6.21265E-4	5.08548E-4	3.49088E-4	2.98555E-4	2.70982E-4
809.347	0.0012	9.18785E-4	7.48998E-4	6.21272E-4	5.07451E-4	3.42642E-4	2.86939E-4	2.56765E-4
810.075	0.00117	9.16576E-4	7.5448E-4	6.20948E-4	5.10952E-4	3.47191E-4	2.71347E-4	2.46376E-4
810.803	0.00118	9.40073E-4	7.73629E-4	6.21712E-4	5.04931E-4	3.33397E-4	2.57046E-4	2.41439E-4
811.531	0.00118	9.67534E-4	7.90919E-4	6.17715E-4	5.01245E-4	3.41185E-4	2.68286E-4	2.46956E-4
812.259	0.00119	9.75995E-4	7.91327E-4	6.06995E-4	4.96473E-4	3.50351E-4	2.76518E-4	2.44783E-4
812.987	0.00118	9.67277E-4	7.86274E-4	6.03393E-4	4.93234E-4	3.47089E-4	2.83872E-4	2.58901E-4
813.715	0.00116	9.84442E-4	7.88602E-4	5.87336E-4	4.84912E-4	3.45569E-4	2.74389E-4	2.46296E-4
814.443	0.00115	0.00101	8.04994E-4	5.95988E-4	5.02832E-4	3.64183E-4	2.87067E-4	2.63136E-4
815.171	0.00115	0.00103	8.10371E-4	5.86366E-4	4.90684E-4	3.49015E-4	2.81978E-4	2.63249E-4
815.899	0.00116	0.00106	8.22395E-4	5.76619E-4	4.79475E-4	3.36144E-4	2.68456E-4	2.43832E-4
816.626	0.00121	0.00111	8.39347E-4	5.72767E-4	4.82295E-4	3.40242E-4	2.6307E-4	2.36502E-4
817.354	0.00121	0.0011	8.37569E-4	5.80614E-4	4.80465E-4	3.39653E-4	2.7109E-4	2.44284E-4
818.082	0.00122	0.00111	8.3067E-4	5.66364E-4	4.71053E-4	3.37733E-4	2.56553E-4	2.20433E-4
818.81	0.00121	0.00111	8.21172E-4	5.58783E-4	4.70246E-4	3.40395E-4	2.66933E-4	2.39188E-4
819.538	0.00124	0.00114	8.41606E-4	5.74198E-4	4.78887E-4	3.36925E-4	2.6889E-4	2.51139E-4
820.266	0.00123	0.00113	8.436E-4	5.88519E-4	4.74823E-4	3.23179E-4	2.60392E-4	2.43426E-4
820.994	0.00124	0.00115	8.23118E-4	5.56626E-4	4.70991E-4	3.38504E-4	2.51931E-4	2.27358E-4
821.722	0.00125	0.00115	8.15886E-4	5.46851E-4	4.49121E-4	3.26531E-4	2.4667E-4	2.18895E-4
822.45	0.00129	0.00118	8.22063E-4	5.43984E-4	4.3948E-4	3.17362E-4	2.6128E-4	2.3948E-4
823.178	0.0013	0.00118	8.24673E-4	5.62831E-4	4.70907E-4	3.31465E-4	2.42602E-4	2.18358E-4
823.905	0.00134	0.00121	8.18615E-4	5.46467E-4	4.56962E-4	3.13115E-4	2.34971E-4	2.14095E-4
824.633	0.00138	0.00122	8.06421E-4	5.33789E-4	4.43317E-4	3.08165E-4	2.43443E-4	2.26346E-4
825.361	0.00138	0.00121	8.04954E-4	5.44338E-4	4.45157E-4	3.19554E-4	2.47498E-4	2.19521E-4
826.089	0.00143	0.00124	7.94781E-4	5.28526E-4	4.24991E-4	3.25548E-4	2.52083E-4	2.27828E-4
826.817	0.00145	0.00123	7.82436E-4	5.30704E-4	4.37812E-4	3.18568E-4	2.40021E-4	2.17839E-4
827.545	0.00147	0.00122	7.68776E-4	5.31391E-4	4.41886E-4	3.22173E-4	2.35994E-4	2.10927E-4
828.273	0.00151	0.00123	7.71916E-4	5.41305E-4	4.4551E-4	3.26009E-4	2.41468E-4	2.2254E-4
829.001	0.00155	0.00123	7.5233E-4	5.27341E-4	4.29127E-4	3.22145E-4	2.42777E-4	2.1992E-4
829.729	0.00158	0.00123	7.3185E-4	5.2127E-4	4.30797E-4	3.06254E-4	2.45872E-4	2.22116E-4
830.457	0.00161	0.00123	7.32656E-4	5.30368E-4	4.29252E-4	3.07313E-4	2.34226E-4	2.17572E-4
831.184	0.00166	0.00124	7.29958E-4	5.34068E-4	4.26662E-4	3.01219E-4	2.33247E-4	2.14775E-4
831.912	0.00168	0.00121	6.85475E-4	5.16797E-4	4.28743E-4	3.11265E-4	2.151E-4	1.96816E-4
832.64	0.00173	0.00121	6.58191E-4	5.10631E-4	4.33221E-4	2.98646E-4	2.40753E-4	2.22657E-4
833.368	0.00172	0.00119	6.42364E-4	5.09481E-4	4.29168E-4	3.27213E-4	2.65233E-4	2.45364E-4
834.096	0.00174	0.0012	6.44618E-4	5.20361E-4	4.31824E-4	3.00848E-4	2.39968E-4	2.20846E-4
834.824	0.00174	0.00119	6.29274E-4	5.19121E-4	4.28165E-4	2.96879E-4	2.51894E-4	2.34762E-4
835.552	0.00173	0.00118	6.19554E-4	5.23268E-4	4.29409E-4	2.92298E-4	2.43636E-4	2.26711E-4
836.28	0.00171	0.00116	6.08574E-4	5.09402E-4	4.07801E-4	2.89152E-4	2.45849E-4	2.21386E-4
837.008	0.00172	0.00118	6.49466E-4	5.37543E-4	4.2288E-4	3.01454E-4	2.49576E-4	2.22274E-4
837.736	0.00173	0.00117	6.35345E-4	5.41367E-4	4.45089E-4	2.80522E-4	2.22934E-4	2.08246E-4
838.463	0.00171	0.00113	6.06424E-4	5.06307E-4	4.05273E-4	2.92634E-4	2.2912E-4	2.1281E-4
839.191	0.00171	0.00113	6.10563E-4	5.07141E-4	4.04416E-4	2.89212E-4	2.07987E-4	2.07479E-4
839.919	0.0017	0.00112	6.15321E-4	5.12843E-4	4.12661E-4	2.99113E-4	2.2288E-4	2.02061E-4
840.647	0.00168	0.0011	6.15843E-4	5.12893E-4	4.14495E-4	3.10345E-4	2.19831E-4	2.05612E-4
841.375	0.00166	0.00108	6.11788E-4	5.17811E-4	4.27441E-4	3.06084E-4	2.1899E-4	2.0985E-4
842.103	0.00163	0.00105	6.02968E-4	5.13241E-4	4.25919E-4	2.89784E-4	2.17029E-4	2.02811E-4
842.831	0.00163	0.00105	6.18982E-4	5.10365E-4	4.11419E-4	2.99179E-4	2.32294E-4	2.16045E-4
843.559	0.00164	0.00103	6.01851E-4	5.05513E-4	4.14166E-4	2.77169E-4	2.13605E-4	2.11574E-4
844.287	0.0016	0.00101	6.05789E-4	5.14645E-4	4.24883E-4	2.69837E-4	2.12662E-4	2.11139E-4
845.015	0.0016	0.00101	6.22589E-4	5.16333E-4	4.18336E-4	2.75295E-4	2.1171E-4	1.98508E-4
845.742	0.00158	9.93584E-4	6.22339E-4	5.11833E-4	4.11226E-4	2.63355E-4	1.90877E-4	1.86815E-4
846.47	0.00156	9.91533E-4	6.43479E-4	5.36279E-4	4.39774E-4	2.95801E-4	2.12301E-4	1.93512E-4
847.198	0.00152	9.66241E-4	6.35082E-4	5.17965E-4	4.15552E-4	2.71547E-4	2.06144E-4	1.94465E-4
847.926	0.00151	9.42353E-4	6.1666E-4	4.94348E-4	3.99145E-4	2.86697E-4	2.07007E-4	2.01421E-4
848.654	0.0015	9.44422E-4	6.29453E-4	4.90612E-4	3.91994E-4	2.92391E-4	2.07049E-4	1.8369E-4
849.382	0.00149	9.3882E-4	6.35967E-4	4.90042E-4	3.81838E-4	2.64781E-4	2.2002E-4	1.95646E-4
850.11	0.00148	9.33814E-4	6.45376E-4	4.97562E-4	3.87642E-4	2.61515E-4	2.1328E-4	1.86366E-4
850.838	0.00146	9.35583E-4	6.61451E-4	5.0986E-4	4.0052E-4	2.72335E-4	2.09773E-4	1.76766E-4
851.566	0.00143	9.15147E-4	6.57281E-4	5.06162E-4	4.02733E-4	2.80259E-4	2.12097E-4	1.93817E-4
852.294	0.00141	8.87694E-4	6.43926E-4	4.98473E-4	3.99225E-4	2.74108E-4	2.06877E-4	2.00784E-4
853.021	0.00139	8.81682E-4	6.54451E-4	5.1136E-4	4.1134E-4	2.857E-4	2.30439E-4	2.07081E-4
853.749	0.00138	8.72471E-4	6.56935E-4	5.13371E-4	4.14608E-4	2.78804E-4	2.11143E-4	2.09619E-4
854.477	0.00136	8.69831E-4	6.60927E-4	5.08863E-4	4.04548E-4	2.68354E-4	2.14644E-4	2.00426E-4
855.205	0.00135	8.81804E-4	6.75114E-4	5.09355E-4	4.07037E-4	2.78889E-4	2.19319E-4	1.96975E-4
855.933	0.00134	8.87117E-4	6.86516E-4	5.1509E-4	4.1997E-4	2.89612E-4	2.06269E-4	1.92559E-4
856.661	0.00131	8.73388E-4	6.71727E-4	4.88023E-4	3.97144E-4	2.72169E-4	1.94329E-4	1.93313E-4
857.389	0.00131	8.69022E-4	6.78535E-4	4.99081E-4	4.05916E-4	2.76351E-4	2.02998E-4	1.91319E-4
858.117	0.00131	8.78007E-4	6.91549E-4	5.07845E-4	4.11061E-4	2.77848E-4	2.1264E-4	1.99437E-4
858.845	0.00131	8.91828E-4	7.01914E-4	5.07348E-4	4.03807E-4	2.63164E-4	2.05815E-4	1.94644E-4
859.573	0.0013	9.17972E-4	7.07777E-4	4.92432E-4	4.01649E-4	2.74522E-4	2.07482E-4	1.92248E-4
860.301	0.00127	9.0598E-4	6.92097E-4	4.72974E-4	3.87422E-4	2.64628E-4	1.93005E-4	1.68631E-4
861.028	0.00124	8.99955E-4	6.95752E-4	4.86546E-4	3.92639E-4	2.59541E-4	2.06444E-4	1.9578E-4
861.756	0.00124	9.04553E-4	6.83295E-4	4.56616E-4	3.77746E-4	2.65749E-4	2.16011E-4	2.00269E-4
862.484	0.00121	8.84402E-4	6.7605E-4	4.62594E-4	3.96775E-4	2.74119E-4	2.02682E-4	1.94049E-4
863.212	0.00123	9.14519E-4	6.9787E-4	4.7843E-4	3.91065E-4	2.59513E-4	2.04512E-4	1.91309E-4
863.94	0.00121	9.19691E-4	6.9705E-4	4.75589E-4	3.96253E-4	2.64466E-4	1.98673E-4	1.85978E-4
864.668	0.00121	9.3281E-4	7.00489E-4	4.73592E-4	3.93783E-4	2.69867E-4	2.00859E-4	1.74454E-4
865.396	0.0012	9.32718E-4	6.99936E-4	4.75893E-4	3.88057E-4	2.54973E-4	2.10426E-4	2.11949E-4
866.124	0.0012	9.49242E-4	6.95717E-4	4.57036E-4	3.7156E-4	2.49396E-4	2.04707E-4	1.9709E-4
866.852	0.00117	9.2933E-4	6.80876E-4	4.51115E-4	3.66584E-4	2.45059E-4	2.01036E-4	1.94751E-4
867.58	0.00118	9.48983E-4	7.00067E-4	4.74027E-4	3.89024E-4	2.59432E-4	1.9623E-4	1.78349E-4
868.307	0.00118	9.55894E-4	6.95454E-4	4.65092E-4	3.85755E-4	2.60302E-4	1.97933E-4	1.81879E-4
869.035	0.00117	9.51307E-4	6.79344E-4	4.45342E-4	3.71201E-4	2.5448E-4	2.08827E-4	2.04465E-4
869.763	0.00117	9.54458E-4	6.84338E-4	4.57521E-4	3.87157E-4	2.54196E-4	1.94383E-4	1.91443E-4
870.491	0.00117	9.48547E-4	6.91795E-4	4.78342E-4	4.01839E-4	2.53215E-4	1.97889E-4	2.02875E-4
871.219	0.00119	9.74251E-4	7.10124E-4	4.91529E-4	4.00387E-4	2.59051E-4	1.96013E-4	1.82832E-4
871.947	0.00116	9.44979E-4	6.69789E-4	4.51206E-4	3.72342E-4	2.49422E-4	1.97888E-4	1.87303E-4
872.675	0.00118	9.59131E-4	6.62276E-4	4.3867E-4	3.75862E-4	2.55776E-4	2.08159E-4	2.04064E-4
873.403	0.00115	9.42745E-4	6.56492E-4	4.46611E-4	3.87581E-4	2.72386E-4	2.05969E-4	1.867E-4
874.131	0.00116	9.51796E-4	6.45722E-4	4.29731E-4	3.74479E-4	2.47598E-4	1.86413E-4	1.79086E-4
874.859	0.00118	9.74919E-4	6.61469E-4	4.36665E-4	3.55912E-4	2.4308E-4	1.93575E-4	1.79146E-4
875.586	0.00117	9.58301E-4	6.60985E-4	4.48852E-4	3.62904E-4	2.55423E-4	2.09467E-4	1.94201E-4
876.314	0.00116	9.55133E-4	6.58278E-4	4.52904E-4	3.71206E-4	2.4919E-4	1.98832E-4	1.88631E-4
877.042	0.00117	9.58088E-4	6.5524E-4	4.56976E-4	3.88029E-4	2.74575E-4	1.98555E-4	1.73189E-4
877.77	0.00119	9.78284E-4	6.60686E-4	4.56483E-4	3.80925E-4	2.5835E-4	1.92254E-4	1.71771E-4
878.498	0.00119	9.79284E-4	6.62608E-4	4.5612E-4	3.64505E-4	2.3166E-4	1.83533E-4	1.70095E-4
879.226	0.00118	9.68161E-4	6.50563E-4	4.47367E-4	3.53863E-4	2.40238E-4	1.79189E-4	1.61667E-4
879.954	0.00119	9.63125E-4	6.28933E-4	4.31054E-4	3.53607E-4	2.42962E-4	1.95538E-4	1.8087E-4
880.682	0.00121	9.76143E-4	6.38724E-4	4.45101E-4	3.68598E-4	2.5705E-4	1.95032E-4	1.71927E-4
881.41	0.00117	9.38789E-4	6.17964E-4	4.47904E-4	3.91235E-4	2.65934E-4	1.98457E-4	1.7584E-4
882.138	0.0012	9.56045E-4	6.20009E-4	4.40299E-4	3.6899E-4	2.59242E-4	2.02822E-4	1.80212E-4
882.865	0.00124	9.66799E-4	6.09098E-4	4.27144E-4	3.57725E-4	2.57305E-4	1.91108E-4	1.71299E-4
883.593	0.00124	9.63327E-4	5.99633E-4	4.20612E-4	3.50721E-4	2.57835E-4	2.01773E-4	1.79808E-4
884.321	0.00125	9.67249E-4	6.03095E-4	4.25768E-4	3.50209E-4	2.31663E-4	1.8686E-4	1.76981E-4
885.049	0.00128	9.91194E-4	6.22891E-4	4.43271E-4	3.58268E-4	2.3057E-4	1.92713E-4	1.79149E-4
885.777	0.00129	9.80613E-4	6.01708E-4	4.3304E-4	3.61731E-4	2.41389E-4	1.86964E-4	1.7228E-4
886.505	0.00126	9.6099E-4	5.98218E-4	4.34642E-4	3.55778E-4	2.33241E-4	1.8194E-4	1.68596E-4
887.233	0.00127	9.58385E-4	5.97458E-4	4.45349E-4	3.74985E-4	2.418E-4	1.90468E-4	1.78437E-4
887.961	0.00129	9.62806E-4	5.93581E-4	4.41831E-4	3.68162E-4	2.63962E-4	2.04076E-4	1.85502E-4
888.689	0.00128	9.56738E-4	5.96271E-4	4.42962E-4	3.57486E-4	2.73463E-4	2.06175E-4	1.78793E-4
889.417	0.00127	9.32588E-4	5.70739E-4	4.30884E-4	3.57687E-4	2.6796E-4	2.07738E-4	1.82139E-4
890.144	0.0013	9.45234E-4	5.69094E-4	4.35126E-4	3.67596E-4	2.43036E-4	1.83487E-4	1.63068E-4
890.872	0.00129	9.30711E-4	5.60103E-4	4.30643E-4	3.61224E-4	2.58617E-4	1.77688E-4	1.55263E-4
891.6	0.00129	9.2852E-4	5.53303E-4	4.34789E-4	3.74342E-4	2.44228E-4	1.91051E-4	1.74323E-4
892.328	0.00129	9.28665E-4	5.56214E-4	4.34876E-4	3.64512E-4	2.41924E-4	1.85441E-4	1.67716E-4
893.056	0.00129	9.2162E-4	5.43637E-4	4.14196E-4	3.29665E-4	2.35168E-4	1.70072E-4	1.51582E-4
893.784	0.00128	9.00609E-4	5.07414E-4	4.03432E-4	3.46763E-4	2.27521E-4	1.88149E-4	1.72471E-4
894.512	0.00129	9.18099E-4	5.36429E-4	4.28611E-4	3.60136E-4	2.51097E-4	1.86408E-4	1.69334E-4
895.24	0.0013	9.26582E-4	5.38918E-4	4.30633E-4	3.57436E-4	2.58364E-4	1.91958E-4	1.69044E-4
895.968	0.00131	9.2154E-4	5.27424E-4	4.15654E-4	3.34428E-4	2.49028E-4	1.90578E-4	1.78699E-4
896.696	0.00131	9.14979E-4	5.11182E-4	4.18214E-4	3.54462E-4	2.31009E-4	1.71943E-4	1.62998E-4
897.423	0.00132	9.0776E-4	4.88291E-4	4.06121E-4	3.50869E-4	2.36156E-4	1.71124E-4	1.57588E-4
898.151	0.0013	9.09412E-4	5.05155E-4	4.12496E-4	3.39771E-4	2.21508E-4	1.77109E-4	1.62697E-4
898.879	0.0013	9.17851E-4	5.21891E-4	4.2405E-4	3.40936E-4	2.41703E-4	1.94988E-4	1.69425E-4
899.607	0.00128	8.91621E-4	4.92434E-4	4.09193E-4	3.37885E-4	2.36851E-4	1.76104E-4	1.54178E-4
900.335	0.00129	9.00384E-4	5.05807E-4	4.22402E-4	3.46843E-4	2.33942E-4	1.82156E-4	1.62354E-4
901.063	0.00129	8.97904E-4	5.00561E-4	4.16546E-4	3.36737E-4	2.42811E-4	1.99139E-4	1.79453E-4
901.791	0.00127	8.76645E-4	4.7838E-4	4.15115E-4	3.53252E-4	2.52627E-4	2.02751E-4	1.74547E-4
902.519	0.00124	8.75659E-4	5.01884E-4	4.31819E-4	3.60038E-4	2.38551E-4	1.90927E-4	1.78181E-4
903.247	0.00125	8.79902E-4	5.03159E-4	4.28485E-4	3.51982E-4	2.47034E-4	1.92984E-4	1.66295E-4
903.975	0.00123	8.65336E-4	4.96545E-4	4.25558E-4	3.52833E-4	2.58494E-4	1.9873E-4	1.72979E-4
904.702	0.00124	8.63647E-4	4.87076E-4	4.21621E-4	3.54562E-4	2.28567E-4	1.71708E-4	1.60237E-4
905.43	0.00124	8.69496E-4	4.97202E-4	4.2345E-4	3.47891E-4	2.32866E-4	1.83748E-4	1.65036E-4
906.158	0.00125	8.66422E-4	4.9079E-4	4.21186E-4	3.49878E-4	2.20847E-4	1.7238E-4	1.58998E-4
906.886	0.00124	8.55466E-4	4.80544E-4	4.16471E-4	3.5083E-4	2.22375E-4	1.68859E-4	1.55316E-4
907.614	0.00123	8.50709E-4	4.83122E-4	4.19972E-4	3.55275E-4	2.38865E-4	1.88505E-4	1.54552E-4
908.342	0.00123	8.58457E-4	4.9579E-4	4.19733E-4	3.41813E-4	2.26322E-4	1.74559E-4	1.50351E-4
909.07	0.0012	8.27954E-4	4.68867E-4	4.00646E-4	3.30755E-4	2.27982E-4	1.82855E-4	1.56787E-4
909.798	0.0012	8.27962E-4	4.76734E-4	4.12201E-4	3.46087E-4	2.26983E-4	1.91646E-4	1.69076E-4
910.526	0.00118	8.23572E-4	4.84226E-4	4.1831E-4	3.50779E-4	2.16764E-4	1.76924E-4	1.58451E-4
911.254	0.00118	8.00721E-4	4.47801E-4	3.92025E-4	3.34884E-4	2.14469E-4	1.54824E-4	1.41768E-4
911.981	0.00117	8.07391E-4	4.68237E-4	3.99555E-4	3.29191E-4	2.10977E-4	1.64521E-4	1.49826E-4
912.709	0.00117	8.05728E-4	4.62379E-4	3.98306E-4	3.32665E-4	1.82838E-4	1.57389E-4	1.48097E-4
913.437	0.00115	7.94564E-4	4.62041E-4	3.97508E-4	3.31394E-4	1.95611E-4	1.70435E-4	1.54375E-4
914.165	0.00117	8.04103E-4	4.68311E-4	3.99629E-4	3.29265E-4	2.18761E-4	1.69584E-4	1.47537E-4
914.893	0.00114	7.85998E-4	4.57055E-4	3.88373E-4	3.18009E-4	1.92481E-4	1.56364E-4	1.49367E-4
915.621	0.00114	7.89275E-4	4.67771E-4	3.98628E-4	3.27792E-4	2.39116E-4	1.71087E-4	1.47826E-4
916.349	0.00112	7.68421E-4	4.46028E-4	3.8887E-4	3.30312E-4	2.09839E-4	1.52969E-4	1.4688E-4
917.077	0.0011	7.51659E-4	4.33685E-4	3.8298E-4	3.31034E-4	2.33418E-4	1.81619E-4	1.54624E-4
917.805	0.00111	7.58062E-4	4.40232E-4	3.78925E-4	3.16117E-4	2.3538E-4	1.78071E-4	1.57814E-4
918.533	0.0011	7.4162E-4	4.18321E-4	3.81906E-4	3.44599E-4	2.26367E-4	1.72603E-4	1.54065E-4
919.26	0.00108	7.35711E-4	4.22313E-4	3.78522E-4	3.3366E-4	2.09594E-4	1.77891E-4	1.64036E-4
919.988	0.00107	7.25758E-4	4.14572E-4	3.73086E-4	3.30584E-4	2.06537E-4	1.46037E-4	1.41145E-4
920.716	0.00107	7.20741E-4	4.07214E-4	3.70799E-4	3.33492E-4	2.21853E-4	1.74121E-4	1.57733E-4
921.444	0.00106	7.12285E-4	4.00965E-4	3.62706E-4	3.2351E-4	2.22294E-4	1.72325E-4	1.48026E-4
922.172	0.00106	7.14168E-4	4.02761E-4	3.70495E-4	3.37438E-4	2.06857E-4	1.65567E-4	1.49734E-4
922.9	0.00102	6.9363E-4	3.95999E-4	3.5774E-4	3.18544E-4	2.18286E-4	1.72065E-4	1.56598E-4
923.628	0.00105	7.01585E-4	3.88936E-4	3.57591E-4	3.25479E-4	2.21539E-4	1.71366E-4	1.5262E-4
924.356	0.00104	7.01714E-4	3.94214E-4	3.56876E-4	3.18625E-4	2.12714E-4	1.81911E-4	1.70615E-4
925.084	0.00105	6.93822E-4	3.76332E-4	3.47292E-4	3.17541E-4	2.05175E-4	1.50723E-4	1.54238E-4
925.812	0.00103	6.84028E-4	3.73113E-4	3.41768E-4	3.09656E-4	2.26643E-4	1.66357E-4	1.51805E-4
926.539	9.917E-4	6.619E-4	3.63261E-4	3.40674E-4	3.17534E-4	2.40422E-4	1.79503E-4	1.59326E-4
927.267	9.90777E-4	6.57827E-4	3.55713E-4	3.36353E-4	3.16519E-4	2.01777E-4	1.63557E-4	1.41154E-4
927.995	0.001	6.6596E-4	3.56938E-4	3.30202E-4	3.02812E-4	1.86087E-4	1.38378E-4	1.31634E-4
928.723	9.8583E-4	6.60529E-4	3.60975E-4	3.24559E-4	2.87253E-4	1.98526E-4	1.71806E-4	1.57011E-4
929.451	9.40459E-4	6.18758E-4	3.2412E-4	3.15823E-4	3.07322E-4	1.83107E-4	1.373E-4	1.28995E-4
930.179	9.32516E-4	6.12164E-4	3.17113E-4	3.08355E-4	2.99383E-4	1.96934E-4	1.41379E-4	1.3949E-4
930.907	9.54822E-4	6.29522E-4	3.27276E-4	3.09299E-4	2.90881E-4	2.30224E-4	1.76587E-4	1.65396E-4
931.635	9.7381E-4	6.41761E-4	3.31628E-4	3.16417E-4	3.00833E-4	2.32007E-4	1.69511E-4	1.45948E-4
932.363	9.3971E-4	6.06761E-4	2.94806E-4	2.92502E-4	2.9014E-4	2.43569E-4	1.85412E-4	1.57988E-4
933.091	9.60401E-4	6.25202E-4	3.08037E-4	2.95592E-4	2.82841E-4	2.33867E-4	2.00979E-4	1.77356E-4
933.818	9.6718E-4	6.25682E-4	3.01097E-4	3.0248E-4	3.03897E-4	2.31126E-4	1.78003E-4	1.60144E-4
934.546	9.47867E-4	6.25266E-4	3.15566E-4	3.08652E-4	3.01568E-4	2.48613E-4	1.78265E-4	1.6024E-4
935.274	9.5588E-4	6.3058E-4	3.16328E-4	3.2232E-4	3.2846E-4	2.53931E-4	2.03049E-4	1.81801E-4
936.002	9.55206E-4	6.31705E-4	3.16299E-4	3.22752E-4	3.29364E-4	2.47037E-4	2.13095E-4	1.8338E-4
936.73	9.35614E-4	6.17963E-4	3.04897E-4	3.02131E-4	2.99297E-4	2.3274E-4	1.92205E-4	1.73269E-4
937.458	9.55537E-4	6.19438E-4	2.85142E-4	2.90213E-4	2.95407E-4	2.58054E-4	1.85836E-4	1.67409E-4
938.186	9.50812E-4	6.3226E-4	3.12202E-4	3.23265E-4	3.34598E-4	2.6048E-4	1.97382E-4	1.78237E-4
938.914	9.58043E-4	6.33642E-4	3.04081E-4	3.14222E-4	3.24611E-4	2.63391E-4	2.06921E-4	1.83874E-4
939.642	9.56074E-4	6.43821E-4	3.23919E-4	3.11508E-4	2.99702E-4	2.31281E-4	2.1254E-4	1.90627E-4
940.37	9.53164E-4	6.43162E-4	3.25564E-4	3.11001E-4	3.00612E-4	2.65388E-4	2.13328E-4	1.89182E-4
941.097	9.732E-4	6.58698E-4	3.36491E-4	3.17222E-4	3.05888E-4	2.67071E-4	2.02547E-4	1.79658E-4
941.825	9.48067E-4	6.51562E-4	3.47793E-4	3.28461E-4	3.20433E-4	2.54339E-4	2.11605E-4	1.8752E-4
942.553	9.30787E-4	6.39681E-4	3.41443E-4	3.21186E-4	3.15991E-4	2.56837E-4	2.16523E-4	1.99801E-4
943.281	9.24216E-4	6.43909E-4	3.56734E-4	3.34116E-4	3.29865E-4	2.69509E-4	2.22822E-4	2.0567E-4
944.009	9.25379E-4	6.5497E-4	3.77937E-4	3.47919E-4	3.38946E-4	2.72795E-4	2.22568E-4	2.01122E-4
944.737	9.19071E-4	6.55411E-4	3.85292E-4	3.53299E-4	3.45743E-4	2.87069E-4	2.22036E-4	2.04019E-4
945.465	9.14695E-4	6.57784E-4	3.94579E-4	3.55285E-4	3.43007E-4	2.83508E-4	2.27549E-4	2.09845E-4
946.193	9.14785E-4	6.72272E-4	4.23817E-4	3.7963E-4	3.64046E-4	3.06472E-4	2.41896E-4	2.17211E-4
946.921	9.1839E-4	6.87575E-4	4.51105E-4	3.94918E-4	3.67528E-4	3.01115E-4	2.47541E-4	2.24852E-4
947.649	9.15608E-4	6.93341E-4	4.6563E-4	4.05005E-4	3.74781E-4	3.05163E-4	2.51707E-4	2.26998E-4
948.376	9.29704E-4	7.18686E-4	5.02498E-4	4.3207E-4	3.91457E-4	3.19529E-4	2.501E-4	2.23141E-4
949.104	9.20529E-4	7.26609E-4	5.27937E-4	4.49496E-4	3.98494E-4	3.17441E-4	2.43461E-4	2.19248E-4
949.832	8.94401E-4	7.28439E-4	5.51893E-4	4.69134E-4	4.10104E-4	3.23677E-4	2.45116E-4	2.1919E-4
950.56	8.8154E-4	7.44553E-4	5.90133E-4	4.9906E-4	4.25391E-4	3.40471E-4	2.62968E-4	2.35601E-4
951.288	8.59319E-4	7.53042E-4	6.23053E-4	5.25898E-4	4.38061E-4	3.3457E-4	2.5976E-4	2.33873E-4
952.016	8.48288E-4	7.70574E-4	6.6271E-4	5.65079E-4	4.69686E-4	3.45318E-4	2.684E-4	2.40289E-4
952.744	8.33535E-4	7.78399E-4	6.8713E-4	5.87929E-4	4.84036E-4	3.55308E-4	2.67483E-4	2.38689E-4
953.472	8.30053E-4	8.02572E-4	7.32507E-4	6.2706E-4	5.04277E-4	3.56495E-4	2.63727E-4	2.32759E-4
954.2	8.11889E-4	8.15548E-4	7.72218E-4	6.68393E-4	5.33332E-4	3.5775E-4	2.5749E-4	2.26799E-4
954.928	7.91058E-4	8.31689E-4	8.21548E-4	7.18441E-4	5.63546E-4	3.57306E-4	2.42043E-4	2.11045E-4
955.655	7.67899E-4	8.37393E-4	8.51682E-4	7.53977E-4	5.88221E-4	3.75067E-4	2.41819E-4	2.05193E-4
956.383	7.49247E-4	8.487E-4	8.88343E-4	7.93535E-4	6.09361E-4	3.7411E-4	2.38084E-4	2.02143E-4
957.111	7.4656E-4	8.75469E-4	9.40003E-4	8.5409E-4	6.58582E-4	3.93898E-4	2.46155E-4	2.06265E-4
957.839	7.29836E-4	8.85685E-4	9.73267E-4	8.949E-4	6.83809E-4	4.00598E-4	2.44265E-4	2.03134E-4
958.567	6.9019E-4	8.79624E-4	9.95784E-4	9.32803E-4	7.12267E-4	4.03302E-4	2.46986E-4	2.08179E-4
959.295	6.53656E-4	8.77456E-4	0.00103	9.8507E-4	7.52728E-4	4.25409E-4	2.4264E-4	1.92844E-4
960.023	6.20813E-4	8.7302E-4	0.00105	0.00102	7.7738E-4	4.33191E-4	2.46187E-4	1.91725E-4
960.751	5.87379E-4	8.69523E-4	0.00107	0.00107	8.14881E-4	4.45181E-4	2.48048E-4	1.93529E-4
961.479	5.59309E-4	8.68651E-4	0.0011	0.00111	8.35494E-4	4.40426E-4	2.40154E-4	1.85743E-4
962.207	5.37468E-4	8.65353E-4	0.00111	0.00115	8.65717E-4	4.56989E-4	2.43949E-4	1.85689E-4
962.934	4.8915E-4	8.48477E-4	0.00113	0.0012	9.06525E-4	4.70402E-4	2.47112E-4	1.88801E-4
963.662	4.74273E-4	8.50918E-4	0.00114	0.00123	9.15163E-4	4.6791E-4	2.51177E-4	1.94745E-4
964.39	4.46743E-4	8.34929E-4	0.00114	0.00125	9.41244E-4	4.80117E-4	2.53991E-4	1.95048E-4
965.118	4.05295E-4	8.05346E-4	0.00112	0.00126	9.45652E-4	4.92914E-4	2.61033E-4	1.92015E-4
965.846	3.79523E-4	7.8709E-4	0.00111	0.00127	9.57219E-4	4.75846E-4	2.34576E-4	1.73574E-4
966.574	3.49525E-4	7.7726E-4	0.00111	0.00129	9.43276E-4	4.60516E-4	2.32083E-4	1.6076E-4
967.302	3.40518E-4	7.75319E-4	0.00109	0.00128	9.32946E-4	4.42726E-4	2.2131E-4	1.58616E-4
968.03	3.11152E-4	7.38125E-4	0.00106	0.00126	9.13688E-4	4.25274E-4	2.13718E-4	1.53065E-4
968.758	2.7407E-4	6.84835E-4	9.94136E-4	0.00121	8.61315E-4	4.00837E-4	2.06954E-4	1.30134E-4
969.486	2.93452E-4	7.06211E-4	9.84167E-4	0.0012	8.59657E-4	3.98379E-4	2.151E-4	1.56703E-4
970.213	2.95313E-4	6.89249E-4	9.13273E-4	0.0011	7.84583E-4	3.55986E-4	1.95725E-4	1.46976E-4
970.941	3.0591E-4	6.97225E-4	8.89443E-4	0.00106	7.42342E-4	3.16189E-4	1.89871E-4	1.61942E-4
971.669	2.94486E-4	6.88721E-4	8.3346E-4	9.73476E-4	6.67937E-4	2.86177E-4	2.03928E-4	1.73968E-4
972.397	3.07655E-4	7.01897E-4	8.10222E-4	9.212E-4	6.22298E-4	2.5085E-4	1.91549E-4	1.60065E-4
973.125	2.98585E-4	6.99617E-4	7.93191E-4	8.89057E-4	5.98008E-4	2.18962E-4	1.869E-4	1.73189E-4
973.853	3.15719E-4	7.04082E-4	7.59857E-4	8.17E-4	5.51629E-4	1.96803E-4	1.71909E-4	1.38394E-4
974.581	3.45859E-4	7.44926E-4	7.40778E-4	7.36527E-4	4.9361E-4	1.52385E-4	1.46173E-4	1.37033E-4
975.309	3.37232E-4	7.31804E-4	7.30516E-4	7.20599E-4	4.85024E-4	1.42788E-4	1.56104E-4	1.46456E-4

## Sheet: Fig.5b
725.639	0.00161	0.00158	0.00143	0.00132	0.00124	0.00112	0.00107	0.00106
726.367	0.00165	0.00161	0.00146	0.00135	0.00127	0.00116	0.00112	0.0011
727.095	0.00167	0.00162	0.00146	0.00136	0.00128	0.00116	0.00113	0.00111
727.823	0.00171	0.00164	0.00147	0.00136	0.00127	0.00116	0.00112	0.0011
728.551	0.00175	0.00165	0.00147	0.00136	0.00128	0.00116	0.00111	0.0011
729.279	0.00178	0.00166	0.00146	0.00136	0.00127	0.00114	0.0011	0.00109
730.006	0.00182	0.00166	0.00146	0.00136	0.00127	0.00114	0.00109	0.00108
730.734	0.00185	0.00166	0.00146	0.00137	0.00128	0.00115	0.0011	0.00109
731.462	0.00187	0.00165	0.00144	0.00136	0.00127	0.00112	0.00108	0.00107
732.19	0.00188	0.00165	0.00144	0.00135	0.00127	0.00112	0.00107	0.00105
732.918	0.00188	0.00165	0.00143	0.00134	0.00125	0.00111	0.00108	0.00106
733.646	0.00187	0.00163	0.00142	0.00133	0.00125	0.0011	0.00105	0.00104
734.374	0.00184	0.00161	0.00141	0.00131	0.00122	0.00107	0.00103	0.00102
735.102	0.00184	0.00159	0.0014	0.0013	0.0012	0.00104	0.00101	9.93397E-4
735.83	0.00185	0.00158	0.00138	0.00127	0.00118	0.00103	9.91828E-4	9.78723E-4
736.558	0.00184	0.00158	0.00138	0.00126	0.00116	0.00103	9.87053E-4	9.7231E-4
737.285	0.00182	0.00157	0.00138	0.00125	0.00115	0.00101	9.71925E-4	9.53906E-4
738.013	0.00181	0.00156	0.00138	0.00125	0.00114	9.93858E-4	9.57285E-4	9.40903E-4
738.741	0.00179	0.00155	0.00138	0.00124	0.00113	9.88048E-4	9.47751E-4	9.28093E-4
739.469	0.00178	0.00154	0.00137	0.00122	0.00112	9.84074E-4	9.3785E-4	9.17194E-4
740.197	0.00176	0.00154	0.00137	0.00122	0.0011	9.68427E-4	9.23231E-4	9.01152E-4
740.925	0.00172	0.00151	0.00134	0.00118	0.00106	9.24046E-4	8.80875E-4	8.64691E-4
741.653	0.0017	0.00151	0.00134	0.00118	0.00106	9.17211E-4	8.75158E-4	8.56964E-4
742.381	0.00171	0.00152	0.00135	0.00118	0.00107	9.31411E-4	8.79829E-4	8.60389E-4
743.109	0.0017	0.00152	0.00134	0.00117	0.00105	9.22314E-4	8.80616E-4	8.63377E-4
743.837	0.00171	0.00153	0.00134	0.00115	0.00104	9.15659E-4	8.74394E-4	8.58183E-4
744.564	0.0017	0.00154	0.00133	0.00113	0.00102	8.98807E-4	8.47004E-4	8.27472E-4
745.292	0.00168	0.00153	0.00132	0.00112	0.00101	8.87413E-4	8.35514E-4	8.18269E-4
746.02	0.00166	0.00153	0.0013	0.0011	9.90458E-4	8.6331E-4	8.03767E-4	7.86895E-4
746.748	0.00165	0.00152	0.00126	0.00105	9.41963E-4	8.22154E-4	7.70453E-4	7.56306E-4
747.476	0.00165	0.00151	0.00125	0.00103	9.16458E-4	8.07461E-4	7.55995E-4	7.40359E-4
748.204	0.00166	0.00152	0.00126	0.00104	9.22626E-4	8.14404E-4	7.57978E-4	7.40644E-4
748.932	0.00167	0.00153	0.00125	0.00103	9.12066E-4	8.18753E-4	7.60661E-4	7.44247E-4
749.66	0.00167	0.00153	0.00124	0.00103	9.09936E-4	8.00101E-4	7.41066E-4	7.30309E-4
750.388	0.00168	0.00152	0.00121	0.00101	8.91211E-4	7.80022E-4	7.20596E-4	7.07862E-4
751.115	0.00169	0.00152	0.0012	9.95586E-4	8.76759E-4	7.78154E-4	7.13199E-4	7.02662E-4
751.843	0.0017	0.00151	0.0012	0.001	8.80412E-4	7.87977E-4	7.21822E-4	7.1975E-4
752.571	0.00173	0.00152	0.00119	9.99459E-4	8.67938E-4	7.7041E-4	7.06095E-4	6.98656E-4
753.299	0.00174	0.00149	0.00113	9.49886E-4	8.2395E-4	7.39082E-4	6.85338E-4	6.65246E-4
754.027	0.00178	0.00149	0.00112	9.39541E-4	8.02433E-4	7.23344E-4	6.72099E-4	6.57133E-4
754.755	0.00181	0.00149	0.00112	9.39803E-4	7.9E-4	7.14859E-4	6.68342E-4	6.52352E-4
755.483	0.00184	0.00148	0.00109	9.33031E-4	7.97447E-4	7.25409E-4	6.62137E-4	6.63736E-4
756.211	0.00186	0.00147	0.00107	9.28599E-4	7.9657E-4	7.23959E-4	6.66444E-4	6.6218E-4
756.939	0.00187	0.00147	0.00106	9.25422E-4	7.90928E-4	7.1902E-4	6.70742E-4	6.52088E-4
757.667	0.00186	0.00146	0.00106	9.29653E-4	8.01577E-4	7.39362E-4	6.84271E-4	6.67215E-4
758.394	0.00186	0.00145	0.00107	9.32231E-4	8.08276E-4	7.48417E-4	6.88643E-4	6.75852E-4
759.122	0.00187	0.00146	0.00108	9.46697E-4	8.25093E-4	7.48537E-4	7.02087E-4	6.89295E-4
759.85	0.00188	0.00146	0.0011	9.75383E-4	8.63527E-4	7.80616E-4	7.23533E-4	7.10741E-4
760.578	0.00188	0.00145	0.0011	9.74635E-4	8.71052E-4	7.91538E-4	7.28219E-4	7.05833E-4
761.306	0.00186	0.00143	0.00109	9.56971E-4	8.52583E-4	7.8065E-4	7.16029E-4	6.9311E-4
762.034	0.00184	0.00141	0.00108	9.45359E-4	8.42015E-4	7.59527E-4	7.20817E-4	6.99497E-4
762.762	0.00184	0.00139	0.00107	9.32255E-4	8.36627E-4	7.65851E-4	7.04517E-4	6.90126E-4
763.49	0.00183	0.00137	0.00107	9.30596E-4	8.39539E-4	7.69018E-4	7.14211E-4	7.00353E-4
764.218	0.00182	0.00137	0.00108	9.31668E-4	8.42642E-4	7.74578E-4	7.1709E-4	6.97369E-4
764.946	0.00182	0.00135	0.00108	9.50498E-4	8.68323E-4	7.9054E-4	7.35484E-4	7.09901E-4
765.673	0.00182	0.00136	0.0011	9.67054E-4	8.8926E-4	8.03997E-4	7.36213E-4	7.23421E-4
766.401	0.00183	0.00138	0.00113	9.8171E-4	9.04645E-4	8.27486E-4	7.65746E-4	7.50289E-4
767.129	0.00182	0.00137	0.00114	9.97527E-4	9.27581E-4	8.59666E-4	8.03816E-4	7.7237E-4
767.857	0.00181	0.00136	0.00115	0.00102	9.55147E-4	8.81166E-4	8.26263E-4	7.96949E-4
768.585	0.00181	0.00136	0.00118	0.00104	9.7827E-4	9.01505E-4	8.49624E-4	8.19777E-4
769.313	0.00179	0.00134	0.00117	0.00104	9.88343E-4	9.12425E-4	8.53644E-4	8.29217E-4
770.041	0.00178	0.00136	0.00121	0.00108	0.00102	9.35898E-4	8.83742E-4	8.50758E-4
770.769	0.0018	0.00139	0.00124	0.0011	0.00103	9.52463E-4	9.03595E-4	8.71891E-4
771.497	0.00179	0.00138	0.00124	0.00109	0.00105	9.70631E-4	9.07478E-4	8.74876E-4
772.225	0.00179	0.0014	0.00126	0.00111	0.00106	9.81905E-4	9.25927E-4	8.91675E-4
772.952	0.00179	0.00142	0.00127	0.00113	0.00109	0.00101	9.47744E-4	9.13012E-4
773.68	0.00179	0.00145	0.00131	0.00117	0.00112	0.00103	9.65563E-4	9.27133E-4
774.408	0.00179	0.00148	0.00133	0.00119	0.00113	0.00104	9.85046E-4	9.50692E-4
775.136	0.00179	0.0015	0.00135	0.00122	0.00116	0.00108	0.00101	9.5693E-4
775.864	0.00179	0.00152	0.00137	0.00124	0.00118	0.00109	0.00102	9.6959E-4
776.592	0.00179	0.00154	0.00138	0.00125	0.0012	0.00111	0.00105	0.001
777.32	0.0018	0.00155	0.00139	0.00126	0.00121	0.00112	0.00106	0.00101
778.048	0.0018	0.00156	0.00139	0.00126	0.00121	0.00112	0.00106	0.00102
778.776	0.0018	0.00159	0.00141	0.00128	0.00123	0.00113	0.00107	0.00102
779.504	0.00181	0.00161	0.00143	0.00131	0.00125	0.00116	0.0011	0.00105
780.231	0.00184	0.00164	0.00146	0.00133	0.00127	0.0012	0.00113	0.00108
780.959	0.00185	0.00165	0.00146	0.00133	0.00128	0.00119	0.00113	0.00107
781.687	0.00186	0.00168	0.00148	0.00136	0.00129	0.00121	0.00114	0.00109
782.415	0.0019	0.00172	0.00152	0.0014	0.00133	0.00123	0.00119	0.00113
783.143	0.00192	0.00174	0.00154	0.00143	0.00136	0.00127	0.00121	0.00114
783.871	0.00196	0.00177	0.00156	0.00146	0.0014	0.00129	0.00123	0.00117
784.599	0.00199	0.00179	0.00156	0.00146	0.0014	0.00128	0.00122	0.00116
785.327	0.002	0.00179	0.00156	0.00145	0.00138	0.0013	0.00123	0.00116
786.055	0.00204	0.00183	0.00159	0.00149	0.00141	0.00132	0.00127	0.0012
786.783	0.00208	0.00185	0.00161	0.00151	0.00143	0.00133	0.00127	0.0012
787.51	0.00208	0.00185	0.00161	0.00153	0.00146	0.00135	0.00129	0.00121
788.238	0.00212	0.00186	0.0016	0.00151	0.00144	0.00134	0.00128	0.00122
788.966	0.00213	0.00187	0.00159	0.00152	0.00145	0.00134	0.00128	0.00121
789.694	0.00216	0.00189	0.00163	0.00155	0.00146	0.00136	0.00129	0.00123
790.422	0.00218	0.00191	0.00165	0.00157	0.00149	0.00139	0.00131	0.00124
791.15	0.00219	0.0019	0.00163	0.00155	0.00147	0.00137	0.00129	0.00123
791.878	0.0022	0.0019	0.00164	0.00155	0.00146	0.00135	0.0013	0.00123
792.606	0.00219	0.0019	0.00164	0.00155	0.00146	0.00135	0.00128	0.00122
793.334	0.0022	0.0019	0.00163	0.00154	0.00145	0.00136	0.00129	0.00122
794.062	0.00222	0.00192	0.00167	0.00158	0.00148	0.00135	0.00129	0.00123
794.789	0.00224	0.00193	0.00168	0.0016	0.00152	0.00139	0.00132	0.00125
795.517	0.00225	0.00194	0.0017	0.00161	0.00154	0.00143	0.00133	0.00126
796.245	0.00227	0.00193	0.00168	0.00159	0.00152	0.0014	0.00132	0.00125
796.973	0.00227	0.00192	0.00168	0.0016	0.00151	0.00139	0.00131	0.00125
797.701	0.00228	0.00194	0.00171	0.00162	0.00153	0.00141	0.00133	0.00126
798.429	0.00225	0.00193	0.00171	0.00162	0.00153	0.00141	0.00134	0.00127
799.157	0.00223	0.00192	0.00171	0.00161	0.00153	0.00141	0.00132	0.00126
799.885	0.00225	0.00192	0.00172	0.00162	0.00154	0.00143	0.00133	0.00127
800.613	0.00226	0.00191	0.00171	0.00162	0.00153	0.00142	0.00133	0.00126
801.341	0.00225	0.00191	0.00172	0.00162	0.00153	0.0014	0.00131	0.00125
802.068	0.00225	0.00191	0.00173	0.00162	0.00153	0.0014	0.00131	0.00125
802.796	0.00221	0.00188	0.00171	0.00161	0.00152	0.00137	0.00128	0.00122
803.524	0.00221	0.00186	0.00169	0.00159	0.0015	0.00135	0.00126	0.00121
804.252	0.00221	0.00187	0.0017	0.00158	0.00149	0.00137	0.00128	0.00121
804.98	0.0022	0.00187	0.00172	0.00162	0.00152	0.00138	0.0013	0.00124
805.708	0.0022	0.00188	0.00173	0.00161	0.00152	0.00138	0.00128	0.00123
806.436	0.00219	0.00187	0.00173	0.00161	0.00151	0.00137	0.00129	0.00123
807.164	0.00217	0.00185	0.00172	0.0016	0.00152	0.00139	0.00127	0.00121
807.892	0.00216	0.00186	0.00172	0.00159	0.00151	0.00138	0.00126	0.0012
808.62	0.00216	0.00186	0.00172	0.00158	0.00149	0.00136	0.00124	0.00118
809.347	0.00213	0.00185	0.00171	0.00157	0.00148	0.00135	0.00124	0.00118
810.075	0.00213	0.00187	0.00173	0.0016	0.00151	0.00137	0.00127	0.00122
810.803	0.00213	0.00187	0.00175	0.00162	0.00152	0.00137	0.00127	0.0012
811.531	0.00211	0.00186	0.00173	0.00159	0.00149	0.00135	0.00125	0.00119
812.259	0.00208	0.00183	0.0017	0.00157	0.00146	0.0013	0.00121	0.00117
812.987	0.00208	0.00185	0.00169	0.00152	0.00142	0.00127	0.00117	0.00111
813.715	0.00205	0.00184	0.00167	0.00151	0.00142	0.00128	0.00118	0.00112
814.443	0.00207	0.00186	0.00168	0.00152	0.00144	0.0013	0.00118	0.00113
815.171	0.00207	0.00189	0.00172	0.00156	0.00145	0.0013	0.0012	0.00114
815.899	0.00206	0.00187	0.0017	0.00154	0.00143	0.00129	0.00118	0.00113
816.626	0.00203	0.00185	0.00168	0.00152	0.00141	0.00125	0.00114	0.0011
817.354	0.00202	0.00186	0.00168	0.00152	0.00139	0.00124	0.00114	0.00109
818.082	0.00201	0.00185	0.00166	0.00149	0.00137	0.00124	0.00113	0.00108
818.81	0.00201	0.00184	0.00163	0.00145	0.00135	0.0012	0.00111	0.00106
819.538	0.00199	0.00183	0.00163	0.00146	0.00135	0.0012	0.0011	0.00105
820.266	0.002	0.00184	0.00162	0.00145	0.00135	0.00119	0.00107	0.00102
820.994	0.00199	0.00184	0.00161	0.00144	0.00134	0.0012	0.00108	0.00103
821.722	0.002	0.00185	0.00163	0.00145	0.00132	0.00117	0.00106	0.00101
822.45	0.002	0.00184	0.00161	0.00143	0.00131	0.00116	0.00104	9.95247E-4
823.178	0.00199	0.00182	0.00158	0.0014	0.00129	0.00114	0.00102	9.80571E-4
823.905	0.00197	0.0018	0.00155	0.00136	0.00124	0.0011	9.77523E-4	9.34848E-4
824.633	0.00197	0.00179	0.00152	0.00133	0.00121	0.00105	9.5583E-4	9.20915E-4
825.361	0.00199	0.0018	0.00152	0.00133	0.0012	0.00105	9.61168E-4	9.24244E-4
826.089	0.00198	0.00179	0.00153	0.00134	0.0012	0.00105	9.5391E-4	9.16722E-4
826.817	0.00201	0.0018	0.00152	0.00133	0.0012	0.00105	9.32499E-4	8.95365E-4
827.545	0.002	0.00178	0.00149	0.00131	0.00117	0.00103	9.11671E-4	8.70661E-4
828.273	0.00201	0.00178	0.00149	0.0013	0.00115	0.00101	9.09555E-4	8.71045E-4
829.001	0.00201	0.00176	0.00146	0.00128	0.00114	9.99262E-4	8.98551E-4	8.59592E-4
829.729	0.00203	0.00177	0.00146	0.00129	0.00115	9.97791E-4	8.9689E-4	8.57042E-4
830.457	0.00204	0.00176	0.00143	0.00126	0.00112	9.65089E-4	8.72422E-4	8.35285E-4
831.184	0.00205	0.00174	0.00141	0.00124	0.0011	9.57114E-4	8.35289E-4	8.14496E-4
831.912	0.00207	0.00175	0.00141	0.00124	0.0011	9.41541E-4	8.44884E-4	8.18904E-4
832.64	0.00205	0.00172	0.00139	0.00122	0.00108	9.17055E-4	8.45703E-4	8.15872E-4
833.368	0.00206	0.00172	0.00137	0.00122	0.00109	9.1946E-4	8.18283E-4	7.95047E-4
834.096	0.00204	0.00171	0.00136	0.00121	0.00107	9.21119E-4	8.168E-4	7.89014E-4
834.824	0.00206	0.00172	0.00137	0.00123	0.00108	9.10804E-4	8.24948E-4	7.92131E-4
835.552	0.00204	0.0017	0.00134	0.00119	0.00104	8.99623E-4	8.18909E-4	7.86426E-4
836.28	0.00202	0.00168	0.00134	0.00119	0.00104	8.90275E-4	7.94877E-4	7.65829E-4
837.008	0.00201	0.00167	0.00133	0.00117	0.00102	8.71543E-4	7.66275E-4	7.32561E-4
837.736	0.00202	0.00165	0.00129	0.00113	9.66806E-4	8.48055E-4	7.1112E-4	6.9456E-4
838.463	0.002	0.00162	0.00126	0.00112	9.78655E-4	8.01114E-4	6.96909E-4	6.65139E-4
839.191	0.00198	0.00159	0.00122	0.00107	9.30522E-4	7.75765E-4	6.82684E-4	6.69486E-4
839.919	0.00197	0.00158	0.00121	0.00107	9.19728E-4	7.65965E-4	6.52011E-4	6.53534E-4
840.647	0.00197	0.0016	0.00125	0.00108	9.10744E-4	7.51776E-4	6.4584E-4	6.40254E-4
841.375	0.00196	0.00157	0.00122	0.00106	8.98899E-4	7.62232E-4	6.41721E-4	6.36135E-4
842.103	0.00195	0.00155	0.0012	0.00103	8.75732E-4	7.12852E-4	6.21206E-4	6.10035E-4
842.831	0.00192	0.00153	0.00119	0.00103	8.79247E-4	7.08337E-4	6.07252E-4	5.99127E-4
843.559	0.00192	0.00153	0.00119	0.00102	8.70043E-4	7.21253E-4	6.20306E-4	5.96439E-4
844.287	0.00191	0.00152	0.00119	0.00103	8.84243E-4	7.3467E-4	6.27947E-4	6.05096E-4
845.015	0.0019	0.00151	0.00119	0.00103	8.85755E-4	7.13016E-4	6.26573E-4	6.10831E-4
845.742	0.00188	0.00149	0.00116	9.91322E-4	8.39391E-4	6.92019E-4	6.33348E-4	5.95263E-4
846.47	0.00188	0.00149	0.00118	0.00101	8.62448E-4	7.04379E-4	6.18267E-4	5.83737E-4
847.198	0.00187	0.00147	0.00116	9.88057E-4	8.38935E-4	6.90997E-4	6.07384E-4	5.62698E-4
847.926	0.00182	0.00142	0.00112	9.51965E-4	8.09085E-4	6.5299E-4	5.59819E-4	5.42046E-4
848.654	0.00181	0.00142	0.00113	9.56384E-4	8.09463E-4	6.42907E-4	5.44372E-4	5.30153E-4
849.382	0.00179	0.00139	0.00111	9.61672E-4	8.29964E-4	6.44388E-4	5.38229E-4	5.24519E-4
850.11	0.00177	0.00139	0.00111	9.50427E-4	8.16106E-4	6.4082E-4	5.30653E-4	5.26083E-4
850.838	0.00175	0.00138	0.0011	9.29492E-4	7.86687E-4	6.15957E-4	5.12808E-4	5.02652E-4
851.566	0.00175	0.00136	0.00108	9.10025E-4	7.71174E-4	6.01134E-4	5.06713E-4	4.84877E-4
852.294	0.00175	0.00136	0.00109	9.14161E-4	7.68534E-4	5.93548E-4	5.37036E-4	5.11646E-4
853.021	0.00174	0.00134	0.00107	8.98836E-4	7.58491E-4	5.82311E-4	5.00762E-4	4.84004E-4
853.749	0.00171	0.00133	0.00107	8.85041E-4	7.45141E-4	5.75184E-4	4.79826E-4	4.69163E-4
854.477	0.00168	0.00132	0.00106	8.71969E-4	7.36404E-4	5.87418E-4	5.03957E-4	4.89231E-4
855.205	0.00169	0.00131	0.00105	8.54976E-4	7.18731E-4	5.70973E-4	4.94576E-4	4.65631E-4
855.933	0.00167	0.0013	0.00105	8.67722E-4	7.31385E-4	5.70239E-4	4.99668E-4	4.67676E-4
856.661	0.00166	0.0013	0.00106	8.78163E-4	7.47441E-4	5.94702E-4	5.13967E-4	4.86038E-4
857.389	0.00165	0.00129	0.00107	9.13505E-4	7.76107E-4	5.69358E-4	4.90029E-4	4.85967E-4
858.117	0.00161	0.00126	0.00105	8.78337E-4	7.41505E-4	5.50093E-4	4.83793E-4	4.65512E-4
858.845	0.0016	0.00125	0.00103	8.55216E-4	7.32033E-4	5.66244E-4	4.74133E-4	4.53313E-4
859.573	0.0016	0.00126	0.00102	8.21557E-4	6.93427E-4	5.33751E-4	4.3624E-4	4.25576E-4
860.301	0.00156	0.00121	9.9216E-4	8.02788E-4	6.7981E-4	5.15979E-4	4.16629E-4	4.03426E-4
861.028	0.00154	0.00121	9.87805E-4	7.82849E-4	6.4342E-4	4.6481E-4	3.95635E-4	3.79385E-4
861.756	0.00152	0.0012	9.89377E-4	8.03783E-4	6.79259E-4	5.08681E-4	4.26361E-4	4.1519E-4
862.484	0.00152	0.00119	9.84828E-4	7.91206E-4	6.66302E-4	5.02655E-4	4.33851E-4	4.22172E-4
863.212	0.00151	0.00119	9.87749E-4	8.02155E-4	6.7254E-4	4.86369E-4	3.9273E-4	3.65309E-4
863.94	0.00149	0.00119	9.62437E-4	7.40953E-4	6.14145E-4	4.57666E-4	3.80672E-4	3.43095E-4
864.668	0.00149	0.00119	9.76133E-4	7.65982E-4	6.52037E-4	4.89055E-4	3.8687E-4	3.71636E-4
865.396	0.00147	0.00118	9.73705E-4	7.72055E-4	6.50535E-4	4.68081E-4	3.77386E-4	3.79417E-4
866.124	0.00142	0.00114	9.52745E-4	7.62901E-4	6.45166E-4	4.73977E-4	3.82035E-4	3.52075E-4
866.852	0.00144	0.00117	9.69275E-4	7.66209E-4	6.50582E-4	4.82132E-4	3.90431E-4	3.64533E-4
867.58	0.00142	0.00117	9.63225E-4	7.47879E-4	6.45734E-4	4.95582E-4	3.94903E-4	3.59357E-4
868.307	0.00142	0.00119	9.79912E-4	7.65512E-4	6.4567E-4	4.7565E-4	4.01266E-4	3.82985E-4
869.035	0.0014	0.00116	9.62833E-4	7.57405E-4	6.37636E-4	4.55661E-4	3.80439E-4	3.78408E-4
869.763	0.00138	0.00115	9.65496E-4	7.7518E-4	6.52873E-4	4.69852E-4	3.93836E-4	3.79617E-4
870.491	0.00138	0.00116	9.67807E-4	7.66157E-4	6.49554E-4	4.66449E-4	3.80189E-4	3.65463E-4
871.219	0.00138	0.00116	9.5212E-4	7.34886E-4	6.31243E-4	4.59962E-4	3.82416E-4	3.82924E-4
871.947	0.00136	0.00115	9.32895E-4	7.14716E-4	6.05063E-4	4.3212E-4	3.49727E-4	3.31446E-4
872.675	0.00133	0.00112	9.15977E-4	7.11493E-4	5.93218E-4	4.08221E-4	3.23259E-4	3.0244E-4
873.403	0.00134	0.00115	9.20072E-4	6.91137E-4	5.76855E-4	4.04363E-4	3.20534E-4	2.90067E-4
874.131	0.00132	0.00114	9.16588E-4	6.89211E-4	5.80596E-4	4.15473E-4	3.28887E-4	2.94864E-4
874.859	0.00133	0.00114	9.26462E-4	7.15597E-4	5.95648E-4	4.3169E-4	3.5292E-4	3.11789E-4
875.586	0.00132	0.00113	9.23443E-4	7.18558E-4	6.0097E-4	4.30125E-4	3.50901E-4	3.22464E-4
876.314	0.00132	0.00114	9.21033E-4	7.03401E-4	5.85813E-4	4.09035E-4	3.30028E-4	3.09716E-4
877.042	0.00128	0.00111	8.99529E-4	6.94635E-4	5.89798E-4	4.30494E-4	3.41223E-4	3.05677E-4
877.77	0.00128	0.00111	8.87458E-4	6.76592E-4	5.62782E-4	3.93084E-4	3.31093E-4	3.26015E-4
878.498	0.00127	0.00111	8.9168E-4	6.79778E-4	5.60774E-4	3.81548E-4	3.21995E-4	3.23525E-4
879.226	0.00127	0.00111	9.00796E-4	7.01475E-4	5.93804E-4	4.198E-4	3.20553E-4	2.88509E-4
879.954	0.00126	0.00111	8.90857E-4	6.85197E-4	5.75637E-4	4.04326E-4	3.22942E-4	3.03169E-4
880.682	0.00126	0.00112	8.77586E-4	6.61735E-4	5.59731E-4	3.99971E-4	3.16889E-4	2.9258E-4
881.41	0.00127	0.00114	9.10274E-4	7.00596E-4	5.74036E-4	4.07009E-4	3.49252E-4	3.35603E-4
882.138	0.00125	0.00111	8.85645E-4	6.83102E-4	5.76848E-4	4.25363E-4	3.39179E-4	3.03982E-4
882.865	0.00126	0.00112	8.83404E-4	6.75623E-4	5.67007E-4	4.01691E-4	3.21472E-4	2.998E-4
883.593	0.00126	0.00111	8.71101E-4	6.60174E-4	5.45892E-4	3.9191E-4	3.08032E-4	2.73052E-4
884.321	0.00124	0.0011	8.49606E-4	6.39689E-4	5.37685E-4	3.76742E-4	2.86217E-4	2.56957E-4
885.049	0.00126	0.00111	8.53819E-4	6.37017E-4	5.25568E-4	3.6755E-4	2.98446E-4	2.77235E-4
885.777	0.00125	0.00111	8.58774E-4	6.50999E-4	5.36244E-4	3.61285E-4	2.83899E-4	2.63658E-4
886.505	0.00125	0.00111	8.48137E-4	6.35439E-4	5.24935E-4	3.45776E-4	2.66573E-4	2.49743E-4
887.233	0.00126	0.00112	8.55043E-4	6.41633E-4	5.20267E-4	3.48058E-4	2.76975E-4	2.57108E-4
887.961	0.00124	0.0011	8.59757E-4	6.6294E-4	5.45353E-4	3.5982E-4	2.87158E-4	2.74195E-4
888.689	0.00125	0.0011	8.49268E-4	6.49124E-4	5.37203E-4	3.66487E-4	2.91865E-4	2.7405E-4
889.417	0.00127	0.00111	8.55111E-4	6.55963E-4	5.45931E-4	3.65378E-4	2.96349E-4	2.86092E-4
890.144	0.00126	0.00111	8.50017E-4	6.52468E-4	5.4338E-4	3.67907E-4	3.00989E-4	2.86792E-4
890.872	0.00125	0.00109	8.18696E-4	6.188E-4	5.10185E-4	3.45989E-4	2.80798E-4	2.61662E-4
891.6	0.00125	0.0011	8.27306E-4	6.2584E-4	5.04002E-4	3.50821E-4	2.76096E-4	2.4844E-4
892.328	0.00126	0.00111	8.49171E-4	6.52365E-4	5.23443E-4	3.39162E-4	2.66237E-4	2.47049E-4
893.056	0.00126	0.0011	8.23973E-4	6.32448E-4	5.24306E-4	3.57294E-4	2.75172E-4	2.48054E-4
893.784	0.00125	0.00109	8.32116E-4	6.47698E-4	5.33889E-4	3.82401E-4	2.99824E-4	2.67756E-4
894.512	0.00125	0.0011	8.59401E-4	6.85758E-4	5.70059E-4	4.05429E-4	3.09935E-4	2.7851E-4
895.24	0.00124	0.00108	8.31068E-4	6.55014E-4	5.37898E-4	3.74015E-4	2.88867E-4	2.64062E-4
895.968	0.00125	0.00108	8.24028E-4	6.52609E-4	5.45411E-4	3.87917E-4	2.93771E-4	2.63528E-4
896.696	0.00126	0.00108	8.20374E-4	6.48692E-4	5.39605E-4	3.75446E-4	3.13934E-4	2.9057E-4
897.423	0.00126	0.00107	7.92877E-4	6.19098E-4	5.13789E-4	3.70903E-4	2.89635E-4	2.5481E-4
898.151	0.00126	0.00107	8.00539E-4	6.25902E-4	5.06897E-4	3.45633E-4	2.73624E-4	2.47237E-4
898.879	0.00125	0.00105	7.79956E-4	6.05396E-4	4.84031E-4	3.31323E-4	2.5896E-4	2.36735E-4
899.607	0.00127	0.00107	7.98881E-4	6.23752E-4	4.95303E-4	3.58076E-4	2.89655E-4	2.54201E-4
900.335	0.00126	0.00106	7.95241E-4	6.3677E-4	5.28154E-4	3.7062E-4	2.82693E-4	2.55305E-4
901.063	0.00126	0.00105	7.87129E-4	6.22595E-4	5.00285E-4	3.59392E-4	2.82863E-4	2.49757E-4
901.791	0.00127	0.00106	7.98128E-4	6.27628E-4	4.91151E-4	3.37096E-4	2.57621E-4	2.29757E-4
902.519	0.00127	0.00104	7.69205E-4	6.15574E-4	5.04598E-4	3.41295E-4	2.85594E-4	2.58933E-4
903.247	0.00127	0.00104	7.82153E-4	6.33354E-4	5.21905E-4	3.61432E-4	2.86778E-4	2.61295E-4
903.975	0.00127	0.00103	7.67044E-4	6.16932E-4	5.00761E-4	3.29033E-4	2.59307E-4	2.44646E-4
904.702	0.00128	0.00104	7.77025E-4	6.1975E-4	4.8894E-4	3.36581E-4	2.981E-4	2.68166E-4
905.43	0.00128	0.00103	7.76337E-4	6.23019E-4	4.94098E-4	3.44339E-4	2.98346E-4	2.70619E-4
906.158	0.0013	0.00103	7.51813E-4	6.12955E-4	5.02923E-4	3.44918E-4	2.76311E-4	2.49221E-4
906.886	0.00127	0.00101	7.49696E-4	6.11078E-4	4.94907E-4	3.34915E-4	2.64527E-4	2.39816E-4
907.614	0.00125	9.96397E-4	7.34113E-4	6.06382E-4	5.00128E-4	3.31341E-4	2.73685E-4	2.52157E-4
908.342	0.00124	9.96916E-4	7.52149E-4	6.1833E-4	4.98854E-4	3.44525E-4	2.91418E-4	2.61883E-4
909.07	0.0012	9.6994E-4	7.29322E-4	6.1019E-4	5.04409E-4	3.61945E-4	2.90545E-4	2.59581E-4
909.798	0.00122	9.82199E-4	7.37432E-4	6.14962E-4	5.03041E-4	3.53075E-4	2.76095E-4	2.4179E-4
910.526	0.0012	9.73908E-4	7.40204E-4	6.19782E-4	5.06445E-4	3.56075E-4	2.87986E-4	2.59675E-4
911.254	0.00119	9.45904E-4	6.98832E-4	5.85061E-4	4.7739E-4	3.23735E-4	2.94528E-4	2.66665E-4
911.981	0.00117	9.25249E-4	6.72646E-4	5.74928E-4	4.81896E-4	3.37639E-4	2.5916E-4	2.37672E-4
912.709	0.00118	9.30834E-4	6.80075E-4	5.77689E-4	4.76629E-4	3.44693E-4	2.47059E-4	2.1448E-4
913.437	0.00114	9.0581E-4	6.67496E-4	5.59714E-4	4.50154E-4	3.1322E-4	2.48397E-4	2.21443E-4
914.165	0.00116	9.13469E-4	6.60789E-4	5.54769E-4	4.46154E-4	3.14626E-4	2.47445E-4	2.21927E-4
914.893	0.00116	9.09909E-4	6.56606E-4	5.74096E-4	4.89565E-4	3.14587E-4	2.61573E-4	2.28963E-4
915.621	0.00114	9.13854E-4	6.86109E-4	6.02676E-4	5.17201E-4	3.48518E-4	2.82076E-4	2.48978E-4
916.349	0.00115	9.14642E-4	6.79864E-4	5.84447E-4	4.86693E-4	3.81504E-4	3.02709E-4	2.66657E-4
917.077	0.00111	8.97513E-4	6.86402E-4	5.9375E-4	4.9883E-4	3.52911E-4	2.89281E-4	2.60813E-4
917.805	0.0011	8.76266E-4	6.61803E-4	5.69612E-4	4.75164E-4	3.37191E-4	2.84913E-4	2.72298E-4
918.533	0.0011	8.81258E-4	6.72053E-4	5.78941E-4	4.83548E-4	3.30945E-4	2.76697E-4	2.49789E-4
919.26	0.00108	8.7602E-4	6.77832E-4	5.6582E-4	4.51066E-4	3.40546E-4	2.8838E-4	2.64805E-4
919.988	0.00108	8.78568E-4	6.85382E-4	5.83511E-4	4.79468E-4	3.44665E-4	2.76943E-4	2.60317E-4
920.716	0.00109	8.75014E-4	6.77289E-4	5.68043E-4	4.57436E-4	3.31237E-4	3.09933E-4	2.76067E-4
921.444	0.00107	8.43526E-4	6.40335E-4	5.52293E-4	4.63366E-4	3.37167E-4	3.0245E-4	2.74287E-4
922.172	0.00106	8.49714E-4	6.58501E-4	5.64467E-4	4.70292E-4	3.44094E-4	2.99584E-4	2.75895E-4
922.9	0.00107	8.46916E-4	6.56083E-4	5.72189E-4	4.88542E-4	3.70947E-4	3.04879E-4	2.7303E-4
923.628	0.00103	8.23755E-4	6.48712E-4	5.81874E-4	5.13335E-4	3.69966E-4	3.00424E-4	2.76624E-4
924.356	0.00102	8.06564E-4	6.23921E-4	5.51091E-4	4.78471E-4	3.60439E-4	2.95794E-4	2.7274E-4
925.084	0.001	8.0325E-4	6.37294E-4	5.59854E-4	4.8357E-4	3.67726E-4	2.92306E-4	2.73312E-4
925.812	9.79486E-4	7.86915E-4	6.30448E-4	5.64993E-4	4.99559E-4	3.84349E-4	3.18759E-4	2.8902E-4
926.539	9.76583E-4	7.70514E-4	6.16157E-4	5.7882E-4	5.33592E-4	3.71871E-4	3.0795E-4	2.64332E-4
927.267	9.97195E-4	7.6683E-4	5.91881E-4	5.31957E-4	4.70668E-4	3.47955E-4	2.99045E-4	2.75254E-4
927.995	9.94585E-4	7.57021E-4	5.78151E-4	5.10851E-4	4.47236E-4	3.58631E-4	2.72327E-4	2.42588E-4
928.723	9.53366E-4	7.21651E-4	5.55566E-4	5.03478E-4	4.51015E-4	3.49728E-4	2.61959E-4	2.47585E-4
929.451	9.34905E-4	7.09939E-4	5.50683E-4	4.96291E-4	4.39443E-4	3.18214E-4	2.48198E-4	2.27875E-4
930.179	9.14769E-4	7.078E-4	5.62466E-4	5.07613E-4	4.51406E-4	3.40085E-4	2.88085E-4	2.60327E-4
930.907	9.13556E-4	7.00289E-4	5.58585E-4	5.13412E-4	4.6398E-4	3.49575E-4	2.84967E-4	2.51757E-4
931.635	9.33114E-4	6.89701E-4	5.36379E-4	4.94893E-4	4.42984E-4	3.02551E-4	2.8547E-4	2.67131E-4
932.363	9.05394E-4	6.52082E-4	4.95858E-4	4.50684E-4	4.05045E-4	3.19733E-4	2.85864E-4	2.59098E-4
933.091	9.17441E-4	6.5873E-4	5.10277E-4	4.7801E-4	4.38286E-4	3.30147E-4	2.38727E-4	2.31292E-4
933.818	9.13495E-4	6.56584E-4	5.0828E-4	4.65412E-4	4.1389E-4	2.93956E-4	2.77244E-4	2.30651E-4
934.546	9.01692E-4	6.21384E-4	4.91183E-4	4.95331E-4	4.65928E-4	3.06393E-4	2.6923E-4	2.45933E-4
935.274	8.61852E-4	5.78845E-4	4.42448E-4	4.26775E-4	3.97526E-4	3.08068E-4	2.88044E-4	2.25095E-4
936.002	8.9521E-4	6.16253E-4	4.70721E-4	4.26008E-4	3.75164E-4	2.69456E-4	2.43977E-4	2.27124E-4
936.73	8.78166E-4	6.05058E-4	4.75467E-4	4.45505E-4	4.09381E-4	3.2031E-4	2.36786E-4	2.12499E-4
937.458	9.07718E-4	6.08514E-4	4.74429E-4	4.45388E-4	4.05191E-4	3.08588E-4	2.69714E-4	2.32043E-4
938.186	9.0605E-4	6.00547E-4	4.69847E-4	4.40807E-4	4.04692E-4	3.24953E-4	2.73699E-4	2.00341E-4
938.914	8.89921E-4	6.04214E-4	4.89831E-4	4.66323E-4	4.24962E-4	3.12092E-4	2.48949E-4	2.39036E-4
939.642	9.01499E-4	5.96445E-4	4.83196E-4	4.62453E-4	4.21083E-4	3.14428E-4	2.79035E-4	2.4533E-4
940.37	8.9258E-4	5.94726E-4	4.87244E-4	4.62813E-4	4.14978E-4	2.97549E-4	2.7007E-4	2.55696E-4
941.097	8.97219E-4	5.84516E-4	4.82975E-4	4.64537E-4	4.26443E-4	3.30038E-4	2.82307E-4	2.47115E-4
941.825	8.86715E-4	5.8886E-4	4.96589E-4	4.76768E-4	4.40762E-4	3.54639E-4	3.07054E-4	2.72853E-4
942.553	8.96164E-4	5.87061E-4	4.99212E-4	4.80774E-4	4.41263E-4	3.44241E-4	2.92584E-4	2.66314E-4
943.281	8.97893E-4	6.12186E-4	5.22716E-4	4.87222E-4	4.42127E-4	3.44285E-4	2.74602E-4	2.56758E-4
944.009	9.11354E-4	6.28347E-4	5.40964E-4	5.004E-4	4.52216E-4	3.59264E-4	3.04199E-4	2.69998E-4
944.737	9.31955E-4	6.3455E-4	5.60198E-4	5.3208E-4	4.84243E-4	3.8352E-4	3.32137E-4	3.01406E-4
945.465	9.17941E-4	6.29535E-4	5.58762E-4	5.26034E-4	4.79126E-4	3.82685E-4	3.27854E-4	3.10506E-4
946.193	9.23287E-4	6.43879E-4	5.69827E-4	5.25115E-4	4.79427E-4	3.93212E-4	3.29177E-4	3.02907E-4
946.921	9.35051E-4	6.74541E-4	6.05036E-4	5.57097E-4	5.08164E-4	4.14491E-4	3.39923E-4	3.082E-4
947.649	9.52354E-4	7.00842E-4	6.3327E-4	5.81183E-4	5.20972E-4	4.16053E-4	3.60241E-4	3.24553E-4
948.376	9.56797E-4	7.09785E-4	6.41621E-4	5.83541E-4	5.17103E-4	4.09305E-4	3.59435E-4	3.1433E-4
949.104	9.78609E-4	7.38795E-4	6.62324E-4	5.90415E-4	5.25638E-4	4.21207E-4	3.63118E-4	3.31396E-4
949.832	9.98612E-4	7.70047E-4	6.83958E-4	5.9776E-4	5.24763E-4	4.12274E-4	3.59553E-4	3.3477E-4
950.56	0.00101	7.96177E-4	7.1339E-4	6.28575E-4	5.50954E-4	4.30396E-4	3.74386E-4	3.45142E-4
951.288	0.00103	8.36727E-4	7.37743E-4	6.36333E-4	5.62893E-4	4.4845E-4	3.81199E-4	3.50963E-4
952.016	0.00105	8.69143E-4	7.65209E-4	6.58729E-4	5.78212E-4	4.55799E-4	3.88788E-4	3.52605E-4
952.744	0.00108	9.06052E-4	7.81421E-4	6.53737E-4	5.67013E-4	4.4162E-4	3.89233E-4	3.68415E-4
953.472	0.0011	9.40825E-4	8.13495E-4	6.83045E-4	5.88797E-4	4.50446E-4	3.9348E-4	3.72166E-4
954.2	0.00112	9.86672E-4	8.42695E-4	6.95189E-4	6.00746E-4	4.65269E-4	4.02707E-4	3.69498E-4
954.928	0.00114	0.00103	8.71769E-4	7.1228E-4	6.07669E-4	4.56911E-4	3.98977E-4	3.78159E-4
955.655	0.00117	0.00106	8.94954E-4	7.26706E-4	6.15202E-4	4.56583E-4	4.02862E-4	3.86505E-4
956.383	0.00119	0.00109	9.12213E-4	7.2979E-4	6.0856E-4	4.46202E-4	3.95209E-4	3.67947E-4
957.111	0.00123	0.00113	9.41102E-4	7.45125E-4	6.3081E-4	4.69879E-4	4.06255E-4	3.78498E-4
957.839	0.00126	0.00117	9.65637E-4	7.56337E-4	6.40178E-4	4.76541E-4	4.1406E-4	3.91755E-4
958.567	0.00128	0.00121	9.93093E-4	7.78205E-4	6.56976E-4	4.89266E-4	4.22498E-4	3.95237E-4
959.295	0.0013	0.00125	0.00102	8.03785E-4	6.66883E-4	4.83513E-4	4.23053E-4	4.04218E-4
960.023	0.00133	0.00127	0.00105	8.24807E-4	6.82374E-4	4.90096E-4	4.13323E-4	3.82592E-4
960.751	0.00135	0.00129	0.00104	8.02673E-4	6.69459E-4	4.89548E-4	4.14982E-4	3.85738E-4
961.479	0.00137	0.00132	0.00106	8.10008E-4	6.74489E-4	4.95497E-4	4.19635E-4	3.87417E-4
962.207	0.00139	0.00134	0.00107	8.24754E-4	6.84625E-4	5.06956E-4	4.26137E-4	3.84501E-4
962.934	0.0014	0.00134	0.00107	8.31747E-4	6.89314E-4	5.02413E-4	4.18372E-4	3.8318E-4
963.662	0.00142	0.00136	0.00107	8.07301E-4	6.73626E-4	4.98291E-4	4.09771E-4	3.68631E-4
964.39	0.00141	0.00134	0.00105	8.06038E-4	6.65449E-4	4.9249E-4	4.25216E-4	3.99441E-4
965.118	0.00143	0.00135	0.00109	8.48486E-4	6.84388E-4	4.91856E-4	4.20081E-4	3.908E-4
965.846	0.0014	0.00132	0.00107	8.36394E-4	6.72757E-4	4.85453E-4	4.04524E-4	3.65339E-4
966.574	0.00139	0.00131	0.00106	8.40815E-4	6.8778E-4	4.91576E-4	4.00438E-4	3.66603E-4
967.302	0.00136	0.00126	0.00102	8.14414E-4	6.57692E-4	5.0539E-4	4.36812E-4	3.93755E-4
968.03	0.00131	0.0012	9.73486E-4	7.81224E-4	6.49393E-4	5.09836E-4	4.111E-4	3.52334E-4
968.758	0.00125	0.00114	9.30119E-4	7.48353E-4	6.08686E-4	4.54669E-4	3.7412E-4	3.38177E-4
969.486	0.00118	0.00107	8.93123E-4	7.33051E-4	5.96611E-4	4.69657E-4	3.83531E-4	3.31529E-4
970.213	0.00114	0.00102	8.41711E-4	6.99198E-4	5.9779E-4	4.75622E-4	3.7219E-4	3.22823E-4
970.941	0.00105	9.43307E-4	7.9618E-4	6.81091E-4	5.96738E-4	4.61513E-4	3.84165E-4	3.61308E-4
971.669	9.48038E-4	8.50947E-4	7.32615E-4	6.24844E-4	5.25741E-4	4.24099E-4	3.36816E-4	2.96377E-4
972.397	8.38981E-4	7.43835E-4	6.46201E-4	5.52238E-4	4.6051E-4	3.80546E-4	3.02991E-4	2.69068E-4
973.125	7.62716E-4	6.64171E-4	5.77784E-4	5.07771E-4	4.48308E-4	3.85036E-4	3.14904E-4	2.84169E-4
973.853	7.36723E-4	6.13302E-4	4.9362E-4	4.3097E-4	4.0193E-4	3.24226E-4	2.68703E-4	2.54853E-4
974.581	6.22359E-4	5.43787E-4	4.79897E-4	4.35843E-4	4.01733E-4	3.34351E-4	2.96437E-4	2.84603E-4
975.309	6.19909E-4	5.41523E-4	4.71783E-4	4.33737E-4	4.09768E-4	3.68083E-4	2.85775E-4	2.61508E-4
