# Supplementary material for: Proton–electron temporal asynchrony on femtosecond timescales enables anti-corrosive low-iridium anodes for PEM electrolysers
Source: Nat Nanotechnol. 2026 Feb 27;21(4):598–605. doi: 10.1038/s41565-026-02136-x (PMC13106038; doi:10.1038/s41565-026-02136-x)
Supplement: Supplementary file 7 — Statistical source data. [file 41565_2026_2136_MOESM7_ESM.xlsx]

## Sheet: Fig.6a
	1			0.5			0.3			0.1			0.05			Ir
5.8E-4	1.2997		0.0022	1.3008		0	1.4559		2E-5	1.2998		8.6E-4	1.3198		0.015	1.24
6.2E-4	1.32		5E-4	1.3205		0.01206	1.4801		2.4E-4	1.3205		0.00174	1.3402		0.018	1.46
4E-4	1.34		0.0027	1.3406		0.03054	1.4999		1.2E-4	1.3396		0.00132	1.3603		0.025	1.48
4.6E-4	1.3605		0.00234	1.3606		0.05986	1.52		8E-5	1.3603		0.0016	1.3799		0.04	1.49
0.00308	1.3798		0.00378	1.381		0.10164	1.5399		2E-5	1.3801		0.00114	1.402		0.05	1.51
0.01498	1.4002		0.00878	1.4005		0.15428	1.56		6.8E-4	1.4037		0.00188	1.4204		0.1	1.55
0.03814	1.4197		0.0172	1.4209		0.21756	1.5799		5E-4	1.4217		0.00272	1.4409		0.15	1.58
0.07964	1.44		0.03466	1.4412		0.28924	1.5999		4.8E-4	1.4389		0.00232	1.4614		0.2	1.61
0.13654	1.4595		0.0668	1.4613		0.50814	1.65		8.4E-4	1.4603		0.00338	1.4776		0.25	1.64
0.21222	1.4801		0.1182	1.4811		0.7573	1.7		0.00144	1.4795		0.00632	1.5024		0.3	1.66
0.30012	1.4997		0.18686	1.5013		1.03042	1.7499		0.00396	1.5008		0.0121	1.5198		0.35	1.68
0.39538	1.5199		0.26966	1.5211		1.3243	1.7999		0.0107	1.5197		0.02286	1.5415		0.4	1.7
0.5008	1.5398		0.3648	1.541		1.63392	1.85		0.023	1.5405		0.03874	1.5613		0.45	1.72
0.60902	1.5598		0.468	1.5611		1.95444	1.9		0.0412	1.5597		0.06142	1.5808		0.5	1.73
0.72008	1.5793		0.5769	1.5811		2.28624	1.95		0.06894	1.5807		0.08994	1.6007		0.6	1.76
0.83522	1.5993		0.69194	1.6012		2.62388	1.9999		0.1041	1.6001		0.19888	1.6515		0.7	1.79
1.13786	1.6496		1.00034	1.6513		2.97126	2.05		0.14678	1.6198		0.3472	1.7014		0.8	1.82
1.4536	1.6998		1.33314	1.7016		3.32076	2.1		0.1965	1.6402		0.5342	1.7517		0.9	1.85
1.77812	1.7484		1.67578	1.7511		3.6783	2.15		0.25208	1.66		0.75192	1.8017		1	1.87
2.10994	1.7999		2.0318	1.8013		4.04186	2.2		0.3162	1.6802		0.98992	1.8507		1.1	1.9
2.44868	1.8498		2.39112	1.8514					0.38654	1.7001		1.2453	1.9009		1.2	1.93
2.79172	1.8996		2.76098	1.9011					0.46382	1.7202		1.51458	1.9519		1.3	1.96
3.14646	1.9498		3.13866	1.9518					0.54422	1.7403		1.79156	2.0012		1.4	1.98
3.4999	2.0005		3.51704	2.0013					0.63364	1.7603		2.08146	2.0507		1.5	2.01
3.85606	2.0496		3.9051	2.0506					0.72312	1.7803		2.37866	2.1006		1.6	2.03
4.22274	2.0985		4.31186	2.1011					0.81836	1.8007		2.6832	2.1502		1.7	2.05
4.58384	2.1495		4.71078	2.1505					1.07288	1.85		2.99878	2.2008		1.8	2.08
4.94682	2.1989		5.12236	2.2014					1.34052	1.9007					1.9	2.11
									1.61476	1.9507					2	2.13
									1.9004	1.9999
									2.18514	2.0503
									2.481	2.1006
									2.78352	2.1499
									3.08884	2.2005

## Sheet: Fig.6b
3.16228E-7	1.71159E-70
3.25607E-7	2.36904E-69
3.35265E-7	3.20659E-68
3.45209E-7	4.24438E-67
3.55448E-7	5.49395E-66
3.6599E-7	6.95432E-65
3.76846E-7	8.60842E-64
3.88023E-7	1.04206E-62
3.99532E-7	1.23356E-61
4.11382E-7	1.428E-60
4.23584E-7	1.61657E-59
4.36147E-7	1.78962E-58
4.49084E-7	1.93743E-57
4.62404E-7	2.05112E-56
4.76119E-7	2.12352E-55
4.9024E-7	2.14991E-54
5.04781E-7	2.12855E-53
5.19753E-7	2.06085E-52
5.35169E-7	1.95124E-51
5.51042E-7	1.80664E-50
5.67386E-7	1.63581E-49
5.84215E-7	1.44842E-48
6.01543E-7	1.25416E-47
6.19385E-7	1.06197E-46
6.37756E-7	8.79374E-46
6.56672E-7	7.12085E-45
6.76149E-7	5.63885E-44
6.96204E-7	4.36665E-43
7.16853E-7	3.30678E-42
7.38115E-7	2.44885E-41
7.60008E-7	1.77344E-40
7.8255E-7	1.25595E-39
8.0576E-7	8.69817E-39
8.29659E-7	5.89091E-38
8.54267E-7	3.90154E-37
8.79605E-7	2.52691E-36
9.05694E-7	1.60045E-35
9.32558E-7	9.91275E-35
9.60217E-7	6.00407E-34
9.88698E-7	3.55629E-33
1.01802E-6	2.05991E-32
1.04822E-6	1.1668E-31
1.07931E-6	6.4632E-31
1.11132E-6	3.50103E-30
1.14428E-6	1.85458E-29
1.17822E-6	9.60712E-29
1.21317E-6	4.86677E-28
1.24915E-6	2.41095E-27
1.2862E-6	1.16798E-26
1.32435E-6	5.53325E-26
1.36363E-6	2.56346E-25
1.40408E-6	1.16137E-24
1.44572E-6	5.14536E-24
1.4886E-6	2.22926E-23
1.53275E-6	9.44506E-23
1.57822E-6	3.91335E-22
1.62503E-6	1.58559E-21
1.67323E-6	6.28254E-21
1.72285E-6	2.43433E-20
1.77395E-6	9.22405E-20
1.82657E-6	3.41795E-19
1.88075E-6	1.23853E-18
1.93653E-6	4.38886E-18
1.99397E-6	1.52088E-17
2.05311E-6	5.15396E-17
2.114E-6	1.708E-16
2.17671E-6	5.5352E-16
2.24127E-6	1.75421E-15
2.30774E-6	5.43665E-15
2.37619E-6	1.64772E-14
2.44667E-6	4.88359E-14
2.51924E-6	1.41546E-13
2.59396E-6	4.012E-13
2.6709E-6	1.11206E-12
2.75012E-6	3.01442E-12
2.83169E-6	7.99073E-12
2.91568E-6	2.07147E-11
3.00215E-6	5.25148E-11
3.0912E-6	1.30196E-10
3.18288E-6	3.15668E-10
3.27729E-6	7.48483E-10
3.3745E-6	1.73563E-9
3.47458E-6	3.93604E-9
3.57764E-6	8.72962E-9
3.68375E-6	1.89352E-8
3.79301E-6	4.01692E-8
3.90552E-6	8.33437E-8
4.02135E-6	1.69129E-7
4.14063E-6	3.35696E-7
4.26344E-6	6.51731E-7
4.38989E-6	1.23767E-6
4.5201E-6	2.2992E-6
4.65417E-6	4.17841E-6
4.79221E-6	7.42909E-6
4.93435E-6	1.29238E-5
5.0807E-6	2.19994E-5
5.2314E-6	3.66484E-5
5.38656E-6	5.97553E-5
5.54633E-6	9.53774E-5
5.71084E-6	1.49053E-4
5.88022E-6	2.28118E-4
6.05463E-6	3.41983E-4
6.23421E-6	5.02344E-4
6.41912E-6	7.23256E-4
6.60951E-6	0.00102
6.80555E-6	0.00141
7.0074E-6	0.00192
7.21525E-6	0.00256
7.42925E-6	0.00336
7.6496E-6	0.00433
7.87649E-6	0.00549
8.11011E-6	0.00684
8.35066E-6	0.00841
8.59834E-6	0.01017
8.85337E-6	0.01214
9.11596E-6	0.01428
9.38634E-6	0.01659
9.66475E-6	0.01901
9.9514E-6	0.02152
1.02466E-5	0.02405
1.05505E-5	0.02656
1.08634E-5	0.02896
1.11856E-5	0.03121
1.15174E-5	0.03323
1.1859E-5	0.03498
1.22107E-5	0.0364
1.25729E-5	0.03748
1.29458E-5	0.03819
1.33298E-5	0.03856
1.37252E-5	0.03859
1.41323E-5	0.03834
1.45514E-5	0.03784
1.4983E-5	0.03714
1.54274E-5	0.03629
1.5885E-5	0.03532
1.63562E-5	0.03428
1.68413E-5	0.03318
1.73408E-5	0.03203
1.78551E-5	0.03082
1.83847E-5	0.02956
1.893E-5	0.02824
1.94915E-5	0.02685
2.00696E-5	0.02539
2.06649E-5	0.02386
2.12778E-5	0.02227
2.19089E-5	0.02065
2.25587E-5	0.01902
2.32278E-5	0.01741
2.39168E-5	0.01585
2.46261E-5	0.01437
2.53566E-5	0.01298
2.61086E-5	0.01171
2.6883E-5	0.01057
2.76804E-5	0.00956
2.85014E-5	0.00867
2.93467E-5	0.00791
3.02172E-5	0.00726
3.11134E-5	0.00672
3.20363E-5	0.00628
3.29865E-5	0.00594
3.39648E-5	0.00568
3.49723E-5	0.00553
3.60095E-5	0.00546
3.70776E-5	0.0055
3.81773E-5	0.00564
3.93097E-5	0.00589
4.04756E-5	0.00624
4.16761E-5	0.00671
4.29122E-5	0.00726
4.4185E-5	0.00791
4.54956E-5	0.00864
4.6845E-5	0.00944
4.82344E-5	0.01029
4.9665E-5	0.01118
5.11381E-5	0.01211
5.26549E-5	0.01305
5.42166E-5	0.01401
5.58247E-5	0.01497
5.74805E-5	0.01593
5.91854E-5	0.01689
6.09408E-5	0.01784
6.27483E-5	0.01878
6.46095E-5	0.01971
6.65258E-5	0.02061
6.8499E-5	0.02149
7.05307E-5	0.02235
7.26226E-5	0.02316
7.47766E-5	0.02393
7.69945E-5	0.02466
7.92782E-5	0.02532
8.16296E-5	0.02593
8.40507E-5	0.02648
8.65437E-5	0.02696
8.91106E-5	0.02737
9.17537E-5	0.02773
9.44751E-5	0.02802
9.72773E-5	0.02825
1.00163E-4	0.02843
1.03133E-4	0.02855
1.06192E-4	0.02863
1.09342E-4	0.02865
1.12585E-4	0.02863
1.15924E-4	0.02856
1.19363E-4	0.02845
1.22903E-4	0.0283
1.26548E-4	0.02811
1.30302E-4	0.02788
1.34167E-4	0.02762
1.38146E-4	0.02734
1.42244E-4	0.02703
1.46463E-4	0.02671
1.50807E-4	0.02637
1.5528E-4	0.02603
1.59885E-4	0.02569
1.64627E-4	0.02535
1.6951E-4	0.02501
1.74538E-4	0.02468
1.79715E-4	0.02436
1.85045E-4	0.02406
1.90534E-4	0.02378
1.96185E-4	0.02352
2.02004E-4	0.02329
2.07995E-4	0.02308
2.14165E-4	0.0229
2.20517E-4	0.02275
2.27057E-4	0.02263
2.33792E-4	0.02254
2.40726E-4	0.02248
2.47866E-4	0.02245
2.55218E-4	0.02246
2.62788E-4	0.0225
2.70582E-4	0.02258
2.78608E-4	0.02269
2.86871E-4	0.02284
2.9538E-4	0.02302
3.04141E-4	0.02323
3.13162E-4	0.02348
3.2245E-4	0.02375
3.32014E-4	0.02405
3.41862E-4	0.02437
3.52001E-4	0.02471
3.62442E-4	0.02506
3.73192E-4	0.02543
3.84261E-4	0.0258
3.95658E-4	0.02619
4.07393E-4	0.02659
4.19477E-4	0.027
4.31919E-4	0.02742
4.4473E-4	0.02784
4.5792E-4	0.02827
4.71502E-4	0.02869
4.85487E-4	0.02911
4.99887E-4	0.02953
5.14713E-4	0.02992
5.2998E-4	0.0303
5.45699E-4	0.03066
5.61885E-4	0.03101
5.78551E-4	0.03134
5.95711E-4	0.03165
6.13379E-4	0.03195
6.31572E-4	0.03224
6.50305E-4	0.03251
6.69593E-4	0.03277
6.89453E-4	0.03301
7.09903E-4	0.03323
7.30959E-4	0.03342
7.52639E-4	0.03359
7.74962E-4	0.03373
7.97948E-4	0.03384
8.21615E-4	0.03393
8.45985E-4	0.034
8.71077E-4	0.03405
8.96913E-4	0.03409
9.23516E-4	0.03413
9.50907E-4	0.03416
9.79111E-4	0.03418
0.00101	0.0342
0.00104	0.03421
0.00107	0.03422
0.0011	0.03421
0.00113	0.03418
0.00117	0.03415
0.0012	0.0341
0.00124	0.03405
0.00127	0.034
0.00131	0.03394
0.00135	0.0339
0.00139	0.03387
0.00143	0.03386
0.00147	0.03387
0.00152	0.03389
0.00156	0.03392
0.00161	0.03396
0.00166	0.03401
0.00171	0.03406
0.00176	0.03411
0.00181	0.03416
0.00186	0.03421
0.00192	0.03428
0.00197	0.03435
0.00203	0.03444
0.00209	0.03455
0.00216	0.03468
0.00222	0.03483
0.00229	0.03499
0.00235	0.03517
0.00242	0.03534
0.00249	0.03552
0.00257	0.03569
0.00265	0.03585
0.00272	0.03601
0.0028	0.03617
0.00289	0.03633
0.00297	0.03649
0.00306	0.03666
0.00315	0.03684
0.00325	0.03703
0.00334	0.03722
0.00344	0.03741
0.00354	0.0376
0.00365	0.03778
0.00376	0.03795
0.00387	0.0381
0.00398	0.03824
0.0041	0.03836
0.00422	0.03849
0.00435	0.03861
0.00448	0.03874
0.00461	0.03888
0.00475	0.03903
0.00489	0.03921
0.00503	0.03939
0.00518	0.03959
0.00533	0.03981
0.00549	0.04002
0.00566	0.04025
0.00582	0.04048
0.006	0.04072
0.00617	0.04096
0.00636	0.04122
0.00655	0.04151
0.00674	0.04183
0.00694	0.04219
0.00715	0.0426
0.00736	0.04307
0.00758	0.04359
0.0078	0.04417
0.00803	0.0448
0.00827	0.04549
0.00851	0.04622
0.00877	0.04699
0.00903	0.04781
0.0093	0.04865
0.00957	0.04954
0.00985	0.05047
0.01015	0.05144
0.01045	0.05248
0.01076	0.05357
0.01108	0.05473
0.01141	0.05596
0.01174	0.05726
0.01209	0.05863
0.01245	0.06005
0.01282	0.06151
0.0132	0.063
0.01359	0.0645
0.014	0.06602
0.01441	0.06754
0.01484	0.06906
0.01528	0.07058
0.01573	0.0721
0.0162	0.07363
0.01668	0.07517
0.01717	0.07672
0.01768	0.07827
0.01821	0.07983
0.01875	0.08138
0.0193	0.0829
0.01988	0.08439
0.02046	0.08583
0.02107	0.08722
0.0217	0.08856
0.02234	0.08983
0.023	0.09104
0.02368	0.0922
0.02439	0.0933
0.02511	0.09436
0.02586	0.09537
0.02662	0.09633
0.02741	0.09724
0.02823	0.0981
0.02906	0.09891
0.02992	0.09966
0.03081	0.10034
0.03173	0.10097
0.03267	0.10154
0.03364	0.10206
0.03463	0.10253
0.03566	0.10296
0.03672	0.10334
0.03781	0.10368
0.03893	0.10398
0.04008	0.10423
0.04127	0.10444
0.0425	0.10462
0.04376	0.10475
0.04505	0.10485
0.04639	0.10493
0.04777	0.10499
0.04918	0.10504
0.05064	0.10507
0.05214	0.10509
0.05369	0.10508
0.05528	0.10505
0.05692	0.10498
0.05861	0.10488
0.06035	0.10474
0.06214	0.10455
0.06398	0.10432
0.06588	0.10407
0.06783	0.10379
0.06985	0.1035
0.07192	0.1032
0.07405	0.10288
0.07625	0.10255
0.07851	0.1022
0.08084	0.10182
0.08324	0.10139
0.0857	0.10092
0.08825	0.10039
0.09086	0.09981
0.09356	0.09918
0.09633	0.09851
0.09919	0.0978
0.10213	0.09707
0.10516	0.09631
0.10828	0.09554
0.11149	0.09475
0.1148	0.09394
0.11821	0.0931
0.12171	0.09223
0.12532	0.09133
0.12904	0.0904
0.13287	0.08943
0.13681	0.08842
0.14086	0.08739
0.14504	0.08633
0.14934	0.08526
0.15377	0.08417
0.15834	0.08308
0.16303	0.08198
0.16787	0.08088
0.17285	0.07977
0.17797	0.07864
0.18325	0.0775
0.18869	0.07634
0.19428	0.07515
0.20005	0.07394
0.20598	0.07271
0.21209	0.07146
0.21838	0.07019
0.22486	0.06891
0.23153	0.06763
0.23839	0.06634
0.24546	0.06505
0.25274	0.06374
0.26024	0.06242
0.26796	0.06109
0.27591	0.05974
0.28409	0.05836
0.29252	0.05696
0.30119	0.05554
0.31013	0.05409
0.31932	0.05264
0.3288	0.05118
0.33855	0.04971
0.34859	0.04825
0.35893	0.0468
0.36957	0.04535
0.38054	0.04392
0.39182	0.0425
0.40344	0.04109
0.41541	0.03968
0.42773	0.03829
0.44042	0.0369
0.45348	0.03554
0.46693	0.03419
0.48078	0.03286
0.49504	0.03157
0.50972	0.03031
0.52484	0.0291
0.54041	0.02793
0.55644	0.02681
0.57294	0.02575
0.58993	0.02473
0.60743	0.02377
0.62545	0.02285
0.644	0.02198
0.6631	0.02117
0.68277	0.0204
0.70302	0.01968
0.72387	0.01901
0.74534	0.0184
0.76745	0.01784
0.79021	0.01733
0.81365	0.01689
0.83778	0.01651
0.86263	0.01619
0.88822	0.01592
0.91456	0.01572
0.94169	0.01556
0.96962	0.01546
0.99838	0.0154
1.02799	0.01539
1.05848	0.01543
1.08987	0.01551
1.1222	0.01565
1.15549	0.01584
1.18976	0.01609
1.22505	0.01639
1.26138	0.01675
1.29879	0.01718
1.33732	0.01767
1.37698	0.01822
1.41782	0.01883
1.45988	0.0195
1.50318	0.02024
1.54776	0.02104
1.59367	0.0219
1.64094	0.02284
1.68961	0.02386
1.73972	0.02495
1.79132	0.02614
1.84445	0.02743
1.89916	0.02882
1.95549	0.03031
2.01349	0.03192
2.07321	0.03364
2.1347	0.03547
2.19802	0.03741
2.26321	0.03945
2.33034	0.0416
2.39946	0.04385
2.47063	0.04621
2.5439	0.04867
2.61936	0.05124
2.69705	0.05391
2.77704	0.0567
2.85941	0.0596
2.94422	0.06261
3.03155	0.06572
3.12146	0.06893
3.21405	0.07223
3.30938	0.07559
3.40753	0.07901
3.5086	0.08246
3.61267	0.08592
3.71982	0.08937
3.83015	0.09279
3.94375	0.09616
4.06073	0.09946
4.18117	0.10269
4.30518	0.10583
4.43288	0.10886
4.56435	0.11177
4.69974	0.11455
4.83913	0.11718
4.98266	0.11964
5.13045	0.12188
5.28262	0.1239
5.4393	0.12564
5.60063	0.12707
5.76675	0.12815
5.93779	0.12885
6.11391	0.12915
6.29525	0.12902
6.48196	0.12846
6.67422	0.12747
6.87218	0.12606
7.07601	0.12425
7.28589	0.12205
7.50199	0.11948
7.7245	0.11655
7.95361	0.11327
8.18951	0.10964
8.43242	0.10563
8.68252	0.10124
8.94005	0.09646
9.20521	0.09127
9.47824	0.08569
9.75937	0.07974
10.0488	0.07346
10.3469	0.06693
10.6538	0.06024
10.9698	0.0535
11.2951	0.04684
11.6302	0.04038
11.9751	0.03426
12.3303	0.02857
12.696	0.02341
13.0726	0.01884
13.4603	0.01487
13.8595	0.01152
14.2706	0.00874
14.6939	0.0065
15.1297	0.00474
15.5785	0.00338
16.0405	0.00237
16.5163	0.00162
17.0062	0.00108
17.5106	7.10775E-4
18.0299	4.55941E-4
18.5647	2.86172E-4
19.1153	1.75731E-4
19.6823	1.05569E-4
20.2661	6.20401E-5
20.8672	3.56637E-5
21.4861	2.00531E-5
22.1234	1.10287E-5
22.7796	5.93245E-6
23.4552	3.12108E-6
24.1509	1.60593E-6
24.8672	8.08146E-7
25.6048	3.9773E-7
26.3643	1.91433E-7
27.1462	9.0109E-8
27.9514	4.14802E-8
28.7804	1.86737E-8
29.6341	8.2212E-9
30.513	3.53957E-9
31.418	1.49031E-9
32.3499	6.13637E-10
33.3094	2.47089E-10
34.2974	9.7297E-11
35.3147	3.74672E-11
36.3621	1.41093E-11
37.4406	5.19594E-12
38.5511	1.87122E-12
39.6945	6.59004E-13
40.8719	2.26962E-13
42.0841	7.64396E-14
43.3324	2.51759E-14
44.6176	8.10872E-15
45.941	2.554E-15
47.3036	7.86663E-16
48.7066	2.3695E-16
50.1513	6.97952E-17
51.6388	2.01046E-17
53.1704	5.66321E-18
54.7475	1.56002E-18
56.3713	4.20242E-19
58.0433	1.10706E-19
59.7648	2.85197E-20
61.5375	7.18531E-21
63.3627	1.77071E-21
65.242	4.27156E-22
67.1771	1.01209E-22
69.1696	2.39009E-23
71.2212	5.97832E-24
73.3336	1.91999E-24
75.5087	1.02489E-24
77.7483	8.34025E-25
80.0544	7.94718E-25
82.4288	7.85063E-25
84.8737	7.78276E-25
87.391	7.68117E-25
89.9831	7.52754E-25
92.652	7.31396E-25
95.4001	7.03659E-25
98.2297	6.69492E-25
101.143	6.29195E-25
104.143	5.83434E-25
107.232	5.33219E-25
110.412	4.79847E-25
113.687	4.24811E-25
117.059	3.69691E-25
120.531	3.16024E-25
124.106	2.65196E-25
127.787	2.18343E-25
131.578	1.76289E-25
135.48	1.39524E-25
139.499	1.08205E-25
143.636	8.22039E-26
147.896	6.11598E-26
152.283	4.45525E-26
156.8	3.17707E-26
161.451	2.21748E-26
166.239	1.51465E-26
171.17	1.01235E-26
176.247	6.62029E-27
181.474	4.23557E-27
186.857	2.65098E-27
192.399	1.62306E-27
198.106	9.72017E-28
203.982	5.69388E-28
210.032	3.26228E-28
216.261	1.8281E-28
222.676	1.00193E-28
229.28	5.37052E-29
236.081	2.81538E-29
243.083	1.44341E-29
250.293	7.23718E-30
257.717	3.54872E-30
265.361	1.70174E-30
273.231	7.98052E-31
281.335	3.66001E-31
289.68	1.64151E-31
298.272	7.1997E-32
307.119	3.08811E-32
316.228	1.29532E-32

## Sheet: Fig.6c
0.01111	1.772
0.02222	1.885
0.03333	1.874
0.04444	1.867
0.05556	1.862
0.06667	1.857
0.07778	1.853
0.08889	1.85
0.1	1.846
0.11111	1.844
0.12222	1.842
0.13333	1.841
0.14444	1.839
0.15556	1.837
0.16667	1.836
0.17778	1.835
0.18889	1.833
0.2	1.833
0.21111	1.832
0.22222	1.83
0.23333	1.828
0.24444	1.828
0.25556	1.828
0.26667	1.827
0.27778	1.826
0.28889	1.826
0.3	1.826
0.31111	1.825
0.32222	1.824
0.33333	1.824
0.34444	1.824
0.35556	1.823
0.36667	1.823
0.37778	1.822
0.38889	1.822
0.4	1.821
0.41111	1.821
0.42222	1.821
0.43333	1.82
0.44444	1.82
0.45556	1.82
0.46667	1.82
0.47778	1.819
0.48889	1.818
0.5	1.818
0.51111	1.818
0.52222	1.817
0.53333	1.817
0.54444	1.816
0.55556	1.816
0.56667	1.816
0.57778	1.815
0.58889	1.815
0.6	1.815
0.61111	1.815
0.62222	1.815
0.63333	1.814
0.64444	1.814
0.65556	1.813
0.66667	1.813
0.67778	1.813
0.68889	1.812
0.7	1.812
0.71111	1.812
0.72222	1.812
0.73333	1.812
0.74444	1.811
0.75556	1.811
0.76667	1.811
0.77778	1.81
0.78889	1.81
0.8	1.81
0.81111	1.81
0.82222	1.81
0.83333	1.809
0.84444	1.809
0.85556	1.808
0.86667	1.808
0.87778	1.808
0.88889	1.808
0.9	1.807
0.91111	1.807
0.92222	1.807
0.93333	1.806
0.94444	1.806
0.95556	1.806
0.96667	1.806
0.97778	1.806
0.98889	1.806
1	1.805
1.01111	1.805
1.02222	1.805
1.03333	1.805
1.04444	1.804
1.05556	1.804
1.06667	1.804
1.07778	1.803
1.08889	1.803
1.1	1.803
1.11111	1.803
1.12222	1.803
1.13333	1.803
1.14444	1.802
1.15556	1.802
1.16667	1.802
1.17778	1.802
1.18889	1.802
1.2	1.802
1.21111	1.802
1.22222	1.801
1.23333	1.801
1.24444	1.801
1.25556	1.801
1.26667	1.801
1.27778	1.8
1.28889	1.8
1.3	1.8
1.31111	1.8
1.32222	1.799
1.33333	1.799
1.34444	1.799
1.35556	1.799
1.36667	1.798
1.37778	1.798
1.38889	1.798
1.4	1.798
1.41111	1.798
1.42222	1.798
1.43333	1.797
1.44444	1.797
1.45556	1.797
1.46667	1.797
1.47778	1.797
1.48889	1.797
1.5	1.797
1.51111	1.797
1.52222	1.796
1.53333	1.796
1.54444	1.796
1.55556	1.796
1.56667	1.796
1.57778	1.796
1.58889	1.795
1.6	1.795
1.61111	1.795
1.62222	1.795
1.63333	1.794
1.64444	1.794
1.65556	1.794
1.66667	1.794
1.67778	1.793
1.68889	1.793
1.7	1.793
1.71111	1.793
1.72222	1.793
1.73333	1.793
1.74444	1.793
1.75556	1.792
1.76667	1.792
1.77778	1.792
1.78889	1.792
1.8	1.792
1.81111	1.792
1.82222	1.791
1.83333	1.791
1.84444	1.791
1.85556	1.791
1.86667	1.791
1.87778	1.791
1.88889	1.79
1.9	1.789
1.91111	1.79
1.92222	1.79
1.93333	1.79
1.94444	1.79
1.95556	1.79
1.96667	1.79
1.97778	1.791
1.98889	1.79
2	1.79
2.01111	1.79
2.02222	1.789
2.03333	1.789
2.04444	1.789
2.05556	1.789
2.06667	1.789
2.07778	1.789
2.08889	1.789
2.1	1.789
2.11111	1.789
2.12222	1.789
2.13333	1.789
2.14444	1.789
2.15556	1.789
2.16667	1.788
2.17778	1.788
2.18889	1.788
2.2	1.789
2.21111	1.789
2.22222	1.788
2.23333	1.788
2.24444	1.787
2.25556	1.787
2.26667	1.787
2.27778	1.788
2.28889	1.788
2.3	1.788
2.31111	1.788
2.32222	1.787
2.33333	1.787
2.34444	1.787
2.35556	1.788
2.36667	1.788
2.37778	1.788
2.38889	1.788
2.4	1.788
2.41111	1.787
2.42222	1.787
2.43333	1.787
2.44444	1.787
2.45556	1.788
2.46667	1.787
2.47778	1.787
2.48889	1.786
2.5	1.786
2.51111	1.786
2.52222	1.787
2.53333	1.788
2.54444	1.787
2.55556	1.787
2.56667	1.787
2.57778	1.786
2.58889	1.785
2.6	1.786
2.61111	1.787
2.62222	1.787
2.63333	1.787
2.64444	1.786
2.65556	1.785
2.66667	1.785
2.67778	1.785
2.68889	1.786
2.7	1.787
2.71111	1.787
2.72222	1.786
2.73333	1.786
2.74444	1.785
2.75556	1.785
2.76667	1.785
2.77778	1.785
2.78889	1.787
2.8	1.787
2.81111	1.786
2.82222	1.785
2.83333	1.784
2.84444	1.784
2.85556	1.784
2.86667	1.786
2.87778	1.786
2.88889	1.786
2.9	1.785
2.91111	1.784
2.92222	1.784
2.93333	1.784
2.94444	1.785
2.95556	1.786
2.96667	1.786
2.97778	1.785
2.98889	1.784
3	1.784
3.01111	1.784
3.02222	1.784
3.03333	1.786
3.04444	1.786
3.05556	1.785
3.06667	1.784
3.07778	1.784
3.08889	1.784
3.1	1.784
3.11111	1.785
3.12222	1.786
3.13333	1.785
3.14444	1.785
3.15556	1.784
3.16667	1.783
3.17778	1.783
3.18889	1.784
3.2	1.785
3.21111	1.785
3.22222	1.785
3.23333	1.784
3.24444	1.784
3.25556	1.783
3.26667	1.783
3.27778	1.784
3.28889	1.785
3.3	1.785
3.31111	1.784
3.32222	1.784
3.33333	1.783
3.34444	1.783
3.35556	1.783
3.36667	1.784
3.37778	1.785
3.38889	1.785
3.4	1.784
3.41111	1.783
3.42222	1.783
3.43333	1.783
3.44444	1.783
3.45556	1.784
3.46667	1.785
3.47778	1.784
3.48889	1.784
3.5	1.783
3.51111	1.783
3.52222	1.783
3.53333	1.784
3.54444	1.785
3.55556	1.785
3.56667	1.784
3.57778	1.784
3.58889	1.783
3.6	1.783
3.61111	1.782
3.62222	1.784
3.63333	1.784
3.64444	1.784
3.65556	1.784
3.66667	1.783
3.67778	1.783
3.68889	1.782
3.7	1.783
3.71111	1.784
3.72222	1.785
3.73333	1.784
3.74444	1.783
3.75556	1.782
3.76667	1.782
3.77778	1.782
3.78889	1.783
3.8	1.785
3.81111	1.784
3.82222	1.783
3.83333	1.783
3.84444	1.782
3.85556	1.782
3.86667	1.782
3.87778	1.784
3.88889	1.784
3.9	1.784
3.91111	1.783
3.92222	1.782
3.93333	1.782
3.94444	1.782
3.95556	1.783
3.96667	1.784
3.97778	1.784
3.98889	1.783
4	1.783
4.01111	1.782
4.02222	1.781
4.03333	1.782
4.04444	1.784
4.05556	1.784
4.06667	1.784
4.07778	1.783
4.08889	1.782
4.1	1.781
4.11111	1.782
4.12222	1.783
4.13333	1.784
4.14444	1.784
4.15556	1.783
4.16667	1.782
4.17778	1.782
4.18889	1.781
4.2	1.782
4.21111	1.783
4.22222	1.784
4.23333	1.784
4.24444	1.783
4.25556	1.783
4.26667	1.782
4.27778	1.781
4.28889	1.782
4.3	1.783
4.31111	1.784
4.32222	1.783
4.33333	1.783
4.34444	1.782
4.35556	1.781
4.36667	1.781
4.37778	1.782
4.38889	1.783
4.4	1.784
4.41111	1.784
4.42222	1.783
4.43333	1.782
4.44444	1.781
4.45556	1.781
4.46667	1.781
4.47778	1.783
4.48889	1.784
4.5	1.783
4.51111	1.782
4.52222	1.782
4.53333	1.781
4.54444	1.781
4.55556	1.781
4.56667	1.783
4.57778	1.784
4.58889	1.783
4.6	1.783
4.61111	1.782
4.62222	1.781
4.63333	1.781
4.64444	1.781
4.65556	1.782
4.66667	1.784
4.67778	1.783
4.68889	1.782
4.7	1.781
4.71111	1.781
4.72222	1.781
4.73333	1.782
4.74444	1.783
4.75556	1.783
4.76667	1.782
4.77778	1.781
4.78889	1.781
4.8	1.781
4.81111	1.781
4.82222	1.782
4.83333	1.783
4.84444	1.783
4.85556	1.782
4.86667	1.781
4.87778	1.781
4.88889	1.78
4.9	1.781
4.91111	1.783
4.92222	1.783
4.93333	1.782
4.94444	1.781
4.95556	1.781
4.96667	1.78
4.97778	1.781
4.98889	1.782
5	1.784
5.01111	1.783
5.02222	1.781
5.03333	1.781
5.04444	1.78
5.05556	1.78
5.06667	1.781
5.07778	1.783
5.08889	1.783
5.1	1.782
5.11111	1.781
5.12222	1.782
5.13333	1.78
5.14444	1.78
5.15556	1.782
5.16667	1.783
5.17778	1.783
5.18889	1.782
5.2	1.781
5.21111	1.781
5.22222	1.78
5.23333	1.78
5.24444	1.782
5.25556	1.783
5.26667	1.782
5.27778	1.781
5.28889	1.781
5.3	1.78
5.31111	1.78
5.32222	1.781
5.33333	1.783
5.34444	1.783
5.35556	1.782
5.36667	1.781
5.37778	1.78
5.38889	1.78
5.4	1.78
5.41111	1.781
5.42222	1.783
5.43333	1.783
5.44444	1.782
5.45556	1.781
5.46667	1.78
5.47778	1.78
5.48889	1.78
5.5	1.781
5.51111	1.783
5.52222	1.782
5.53333	1.781
5.54444	1.78
5.55556	1.78
5.56667	1.78
5.57778	1.78
5.58889	1.782
5.6	1.783
5.61111	1.782
5.62222	1.781
5.63333	1.781
5.64444	1.78
5.65556	1.78
5.66667	1.78
5.67778	1.782
5.68889	1.783
5.7	1.782
5.71111	1.781
5.72222	1.78
5.73333	1.78
5.74444	1.78
5.75556	1.781
5.76667	1.783
5.77778	1.783
5.78889	1.781
5.8	1.78
5.81111	1.78
5.82222	1.78
5.83333	1.78
5.84444	1.781
5.85556	1.783
5.86667	1.782
5.87778	1.781
5.88889	1.781
5.9	1.78
5.91111	1.78
5.92222	1.78
5.93333	1.782
5.94444	1.783
5.95556	1.782
5.96667	1.781
5.97778	1.78
5.98889	1.779
6	1.78
6.01111	1.781
6.02222	1.783
6.03333	1.782
6.04444	1.781
6.05556	1.78
6.06667	1.78
6.07778	1.78
6.08889	1.781
6.1	1.783
6.11111	1.783
6.12222	1.781
6.13333	1.781
6.14444	1.78
6.15556	1.78
6.16667	1.78
6.17778	1.781
6.18889	1.783
6.2	1.782
6.21111	1.781
6.22222	1.78
6.23333	1.78
6.24444	1.779
6.25556	1.78
6.26667	1.782
6.27778	1.783
6.28889	1.782
6.3	1.781
6.31111	1.78
6.32222	1.78
6.33333	1.779
6.34444	1.78
6.35556	1.782
6.36667	1.783
6.37778	1.782
6.38889	1.781
6.4	1.78
6.41111	1.779
6.42222	1.779
6.43333	1.78
6.44444	1.782
6.45556	1.783
6.46667	1.782
6.47778	1.78
6.48889	1.78
6.5	1.779
6.51111	1.779
6.52222	1.78
6.53333	1.782
6.54444	1.782
6.55556	1.781
6.56667	1.78
6.57778	1.78
6.58889	1.779
6.6	1.779
6.61111	1.781
6.62222	1.783
6.63333	1.782
6.64444	1.781
6.65556	1.78
6.66667	1.779
6.67778	1.779
6.68889	1.779
6.7	1.781
6.71111	1.783
6.72222	1.782
6.73333	1.78
6.74444	1.78
6.75556	1.779
6.76667	1.779
6.77778	1.78
6.78889	1.782
6.8	1.783
6.81111	1.781
6.82222	1.78
6.83333	1.78
6.84444	1.779
6.85556	1.779
6.86667	1.779
6.87778	1.781
6.88889	1.783
6.9	1.781
6.91111	1.78
6.92222	1.779
6.93333	1.779
6.94444	1.779
6.95556	1.78
6.96667	1.783
6.97778	1.782
6.98889	1.781
7	1.78
7.01111	1.779
7.02222	1.779
7.03333	1.779
7.04444	1.78
7.05556	1.782
7.06667	1.782
7.07778	1.78
7.08889	1.78
7.1	1.779
7.11111	1.778
7.12222	1.779
7.13333	1.781
7.14444	1.783
7.15556	1.781
7.16667	1.78
7.17778	1.779
7.18889	1.778
7.2	1.778
7.21111	1.78
7.22222	1.782
7.23333	1.782
7.24444	1.78
7.25556	1.779
7.26667	1.779
7.27778	1.778
7.28889	1.779
7.3	1.781
7.31111	1.783
7.32222	1.781
7.33333	1.78
7.34444	1.779
7.35556	1.778
7.36667	1.778
7.37778	1.78
7.38889	1.782
7.4	1.782
7.41111	1.78
7.42222	1.779
7.43333	1.778
7.44444	1.778
7.45556	1.779
7.46667	1.78
7.47778	1.783
7.48889	1.781
7.5	1.78
7.51111	1.779
7.52222	1.778
7.53333	1.778
7.54444	1.779
7.55556	1.781
7.56667	1.782
7.57778	1.78
7.58889	1.78
7.6	1.779
7.61111	1.778
7.62222	1.778
7.63333	1.779
7.64444	1.781
7.65556	1.782
7.66667	1.781
7.67778	1.78
7.68889	1.779
7.7	1.778
7.71111	1.778
7.72222	1.779
7.73333	1.781
7.74444	1.782
7.75556	1.78
7.76667	1.779
7.77778	1.779
7.78889	1.778
7.8	1.778
7.81111	1.779
7.82222	1.781
7.83333	1.782
7.84444	1.78
7.85556	1.779
7.86667	1.778
7.87778	1.778
7.88889	1.778
7.9	1.78
7.91111	1.782
7.92222	1.781
7.93333	1.78
7.94444	1.779
7.95556	1.778
7.96667	1.779
7.97778	1.779
7.98889	1.781
8	1.781
8.01111	1.78
8.02222	1.779
8.03333	1.779
8.04444	1.778
8.05556	1.778
8.06667	1.78
8.07778	1.781
8.08889	1.781
8.1	1.78
8.11111	1.779
8.12222	1.778
8.13333	1.778
8.14444	1.779
8.15556	1.781
8.16667	1.782
8.17778	1.781
8.18889	1.78
8.2	1.778
8.21111	1.778
8.22222	1.778
8.23333	1.78
8.24444	1.782
8.25556	1.781
8.26667	1.78
8.27778	1.779
8.28889	1.778
8.3	1.778
8.31111	1.778
8.32222	1.78
8.33333	1.781
8.34444	1.78
8.35556	1.779
8.36667	1.778
8.37778	1.778
8.38889	1.777
8.4	1.779
8.41111	1.782
8.42222	1.781
8.43333	1.78
8.44444	1.779
8.45556	1.778
8.46667	1.778
8.47778	1.778
8.48889	1.78
8.5	1.782
8.51111	1.781
8.52222	1.78
8.53333	1.779
8.54444	1.778
8.55556	1.778
8.56667	1.778
8.57778	1.78
8.58889	1.781
8.6	1.78
8.61111	1.779
8.62222	1.779
8.63333	1.778
8.64444	1.778
8.65556	1.779
8.66667	1.781
8.67778	1.781
8.68889	1.78
8.7	1.78
8.71111	1.779
8.72222	1.779
8.73333	1.779
8.74444	1.78
8.75556	1.781
8.76667	1.781
8.77778	1.781
8.78889	1.78
8.8	1.78
8.81111	1.779
8.82222	1.779
8.83333	1.779
8.84444	1.781
8.85556	1.781
8.86667	1.78
8.87778	1.78
8.88889	1.779
8.9	1.779
8.91111	1.779
8.92222	1.78
8.93333	1.781
8.94444	1.781
8.95556	1.78
8.96667	1.779
8.97778	1.779
8.98889	1.779
9	1.78
9.01111	1.782
9.02222	1.781
9.03333	1.781
9.04444	1.78
9.05556	1.78
9.06667	1.779
9.07778	1.78
9.08889	1.781
9.1	1.782
9.11111	1.781
9.12222	1.781
9.13333	1.78
9.14444	1.779
9.15556	1.779
9.16667	1.78
9.17778	1.781
9.18889	1.781
9.2	1.78
9.21111	1.78
9.22222	1.779
9.23333	1.779
9.24444	1.78
9.25556	1.781
9.26667	1.783
9.27778	1.782
9.28889	1.781
9.3	1.781
9.31111	1.78
9.32222	1.78
9.33333	1.78
9.34444	1.781
9.35556	1.782
9.36667	1.782
9.37778	1.781
9.38889	1.781
9.4	1.78
9.41111	1.78
9.42222	1.78
9.43333	1.781
9.44444	1.782
9.45556	1.782
9.46667	1.781
9.47778	1.78
9.48889	1.78
9.5	1.78
9.51111	1.78
9.52222	1.781
9.53333	1.783
9.54444	1.782
9.55556	1.781
9.56667	1.781
9.57778	1.78
9.58889	1.78
9.6	1.78
9.61111	1.782
9.62222	1.782
9.63333	1.782
9.64444	1.781
9.65556	1.781
9.66667	1.78
9.67778	1.78
9.68889	1.781
9.7	1.782
9.71111	1.782
9.72222	1.782
9.73333	1.78
9.74444	1.78
9.75556	1.78
9.76667	1.781
9.77778	1.782
9.78889	1.782
9.8	1.781
9.81111	1.78
9.82222	1.78
9.83333	1.78
9.84444	1.78
9.85556	1.781
9.86667	1.783
9.87778	1.783
9.88889	1.782
9.9	1.781
9.91111	1.781
9.92222	1.78
9.93333	1.78
9.94444	1.78
9.95556	1.781
9.96667	1.782
9.97778	1.781
9.98889	1.781
10	1.78
10.0111	1.78
10.0222	1.78
10.0333	1.781
10.0444	1.783
10.0556	1.782
10.0667	1.781
10.0778	1.78
10.0889	1.78
10.1	1.78
10.1111	1.78
10.1222	1.781
10.1333	1.782
10.1444	1.782
10.1556	1.781
10.1667	1.781
10.1778	1.78
10.1889	1.78
10.2	1.78
10.2111	1.781
10.2222	1.782
10.2333	1.781
10.2444	1.781
10.2556	1.78
10.2667	1.78
10.2778	1.78
10.2889	1.78
10.3	1.782
10.3111	1.782
10.3222	1.781
10.3333	1.78
10.3444	1.779
10.3556	1.779
10.3667	1.78
10.3778	1.782
10.3889	1.782
10.4	1.781
10.4111	1.78
10.4222	1.78
10.4333	1.78
10.4444	1.78
10.4556	1.781
10.4667	1.782
10.4778	1.782
10.4889	1.781
10.5	1.781
10.5111	1.78
10.5222	1.78
10.5333	1.78
10.5444	1.781
10.5556	1.782
10.5667	1.781
10.5778	1.781
10.5889	1.78
10.6	1.78
10.6111	1.78
10.6222	1.78
10.6333	1.782
10.6444	1.782
10.6556	1.781
10.6667	1.78
10.6778	1.78
10.6889	1.779
10.7	1.78
10.7111	1.781
10.7222	1.782
10.7333	1.782
10.7444	1.781
10.7556	1.78
10.7667	1.78
10.7778	1.779
10.7889	1.78
10.8	1.781
10.8111	1.782
10.8222	1.782
10.8333	1.781
10.8444	1.78
10.8556	1.78
10.8667	1.78
10.8778	1.78
10.8889	1.781
10.9	1.782
10.9111	1.782
10.9222	1.781
10.9333	1.78
10.9444	1.78
10.9556	1.779
10.9667	1.78
10.9778	1.781
10.9889	1.782
11	1.781
11.0111	1.78
11.0222	1.779
11.0333	1.779
11.0444	1.779
11.0556	1.78
11.0667	1.782
11.0778	1.782
11.0889	1.78
11.1	1.78
11.1111	1.779
11.1222	1.779
11.1333	1.779
11.1444	1.78
11.1556	1.781
11.1667	1.781
11.1778	1.781
11.1889	1.78
11.2	1.78
11.2111	1.779
11.2222	1.78
11.2333	1.781
11.2444	1.782
11.2556	1.781
11.2667	1.78
11.2778	1.78
11.2889	1.78
11.3	1.78
11.3111	1.781
11.3222	1.781
11.3333	1.781
11.3444	1.78
11.3556	1.78
11.3667	1.779
11.3778	1.779
11.3889	1.78
11.4	1.781
11.4111	1.782
11.4222	1.781
11.4333	1.78
11.4444	1.78
11.4556	1.779
11.4667	1.779
11.4778	1.779
11.4889	1.781
11.5	1.782
11.5111	1.781
11.5222	1.78
11.5333	1.779
11.5444	1.779
11.5556	1.779
11.5667	1.78
11.5778	1.782
11.5889	1.782
11.6	1.78
11.6111	1.78
11.6222	1.779
11.6333	1.779
11.6444	1.779
11.6556	1.78
11.6667	1.781
11.6778	1.781
11.6889	1.78
11.7	1.78
11.7111	1.779
11.7222	1.779
11.7333	1.78
11.7444	1.78
11.7556	1.781
11.7667	1.781
11.7778	1.78
11.7889	1.78
11.8	1.779
11.8111	1.779
11.8222	1.78
11.8333	1.781
11.8444	1.781
11.8556	1.781
11.8667	1.78
11.8778	1.78
11.8889	1.779
11.9	1.779
11.9111	1.78
11.9222	1.781
11.9333	1.781
11.9444	1.78
11.9556	1.78
11.9667	1.779
11.9778	1.779
11.9889	1.779
12	1.781
12.0111	1.782
12.0222	1.781
12.0333	1.78
12.0444	1.779
12.0556	1.778
12.0667	1.779
12.0778	1.78
12.0889	1.782
12.1	1.781
12.1111	1.78
12.1222	1.78
12.1333	1.779
12.1444	1.779
12.1556	1.779
12.1667	1.78
12.1778	1.781
12.1889	1.781
12.2	1.78
12.2111	1.78
12.2222	1.779
12.2333	1.779
12.2444	1.779
12.2556	1.78
12.2667	1.781
12.2778	1.781
12.2889	1.78
12.3	1.779
12.3111	1.779
12.3222	1.778
12.3333	1.779
12.3444	1.78
12.3556	1.782
12.3667	1.781
12.3778	1.78
12.3889	1.78
12.4	1.78
12.4111	1.779
12.4222	1.779
12.4333	1.78
12.4444	1.781
12.4556	1.781
12.4667	1.78
12.4778	1.78
12.4889	1.779
12.5	1.779
12.5111	1.779
12.5222	1.779
12.5333	1.78
12.5444	1.781
12.5556	1.78
12.5667	1.78
12.5778	1.779
12.5889	1.779
12.6	1.779
12.6111	1.78
12.6222	1.781
12.6333	1.781
12.6444	1.78
12.6556	1.779
12.6667	1.779
12.6778	1.779
12.6889	1.779
12.7	1.78
12.7111	1.781
12.7222	1.78
12.7333	1.78
12.7444	1.779
12.7556	1.779
12.7667	1.779
12.7778	1.78
12.7889	1.781
12.8	1.78
12.8111	1.78
12.8222	1.779
12.8333	1.779
12.8444	1.778
12.8556	1.779
12.8667	1.781
12.8778	1.781
12.8889	1.78
12.9	1.78
12.9111	1.779
12.9222	1.779
12.9333	1.779
12.9444	1.779
12.9556	1.781
12.9667	1.78
12.9778	1.78
12.9889	1.779
13	1.779
13.0111	1.778
13.0222	1.779
13.0333	1.781
13.0444	1.781
13.0556	1.78
13.0667	1.779
13.0778	1.779
13.0889	1.779
13.1	1.779
13.1111	1.78
13.1222	1.781
13.1333	1.781
13.1444	1.78
13.1556	1.78
13.1667	1.78
13.1778	1.779
13.1889	1.779
13.2	1.78
13.2111	1.78
13.2222	1.78
13.2333	1.78
13.2444	1.779
13.2556	1.779
13.2667	1.779
13.2778	1.779
13.2889	1.78
13.3	1.781
13.3111	1.78
13.3222	1.78
13.3333	1.779
13.3444	1.779
13.3556	1.778
13.3667	1.779
13.3778	1.78
13.3889	1.781
13.4	1.78
13.4111	1.779
13.4222	1.779
13.4333	1.778
13.4444	1.779
13.4556	1.78
13.4667	1.781
13.4778	1.78
13.4889	1.78
13.5	1.779
13.5111	1.779
13.5222	1.779
13.5333	1.778
13.5444	1.779
13.5556	1.78
13.5667	1.781
13.5778	1.78
13.5889	1.779
13.6	1.779
13.6111	1.779
13.6222	1.779
13.6333	1.78
13.6444	1.78
13.6556	1.78
13.6667	1.78
13.6778	1.779
13.6889	1.779
13.7	1.779
13.7111	1.78
13.7222	1.78
13.7333	1.78
13.7444	1.78
13.7556	1.779
13.7667	1.779
13.7778	1.779
13.7889	1.779
13.8	1.78
13.8111	1.781
13.8222	1.78
13.8333	1.78
13.8444	1.779
13.8556	1.779
13.8667	1.779
13.8778	1.779
13.8889	1.779
13.9	1.78
13.9111	1.78
13.9222	1.779
13.9333	1.779
13.9444	1.778
13.9556	1.779
13.9667	1.78
13.9778	1.781
13.9889	1.78
14	1.78
14.0111	1.779
14.0222	1.779
14.0333	1.779
14.0444	1.779
14.0556	1.779
14.0667	1.78
14.0778	1.78
14.0889	1.78
14.1	1.78
14.1111	1.779
14.1222	1.779
14.1333	1.779
14.1444	1.779
14.1556	1.78
14.1667	1.78
14.1778	1.78
14.1889	1.779
14.2	1.779
14.2111	1.779
14.2222	1.779
14.2333	1.78
14.2444	1.78
14.2556	1.78
14.2667	1.779
14.2778	1.779
14.2889	1.779
14.3	1.779
14.3111	1.78
14.3222	1.78
14.3333	1.78
14.3444	1.78
14.3556	1.779
14.3667	1.779
14.3778	1.779
14.3889	1.779
14.4	1.78
14.4111	1.78
14.4222	1.78
14.4333	1.78
14.4444	1.779
14.4556	1.779
14.4667	1.779
14.4778	1.779
14.4889	1.78
14.5	1.78
14.5111	1.78
14.5222	1.779
14.5333	1.779
14.5444	1.779
14.5556	1.779
14.5667	1.779
14.5778	1.78
14.5889	1.78
14.6	1.78
14.6111	1.779
14.6222	1.779
14.6333	1.779
14.6444	1.779
14.6556	1.78
14.6667	1.78
14.6778	1.78
14.6889	1.779
14.7	1.779
14.7111	1.779
14.7222	1.78
14.7333	1.781
14.7444	1.781
14.7556	1.78
14.7667	1.78
14.7778	1.779
14.7889	1.779
14.8	1.779
14.8111	1.78
14.8222	1.78
14.8333	1.78
14.8444	1.779
14.8556	1.779
14.8667	1.778
14.8778	1.779
14.8889	1.78
14.9	1.781
14.9111	1.78
14.9222	1.78
14.9333	1.779
14.9444	1.779
14.9556	1.779
14.9667	1.78
14.9778	1.781
14.9889	1.781
15	1.78
15.0111	1.78
15.0222	1.779
15.0333	1.779
15.0444	1.779
15.0556	1.779
15.0667	1.781
15.0778	1.78
15.0889	1.78
15.1	1.779
15.1111	1.779
15.1222	1.779
15.1333	1.779
15.1444	1.78
15.1556	1.781
15.1667	1.78
15.1778	1.78
15.1889	1.779
15.2	1.779
15.2111	1.779
15.2222	1.78
15.2333	1.78
15.2444	1.78
15.2556	1.779
15.2667	1.779
15.2778	1.779
15.2889	1.779
15.3	1.78
15.3111	1.78
15.3222	1.78
15.3333	1.78
15.3444	1.779
15.3556	1.779
15.3667	1.779
15.3778	1.779
15.3889	1.78
15.4	1.781
15.4111	1.781
15.4222	1.78
15.4333	1.78
15.4444	1.779
15.4556	1.779
15.4667	1.779
15.4778	1.78
15.4889	1.78
15.5	1.78
15.5111	1.779
15.5222	1.779
15.5333	1.779
15.5444	1.779
15.5556	1.781
15.5667	1.781
15.5778	1.78
15.5889	1.78
15.6	1.779
15.6111	1.779
15.6222	1.779
15.6333	1.779
15.6444	1.78
15.6556	1.78
15.6667	1.78
15.6778	1.78
15.6889	1.779
15.7	1.779
15.7111	1.779
15.7222	1.779
15.7333	1.78
15.7444	1.78
15.7556	1.779
15.7667	1.779
15.7778	1.779
15.7889	1.779
15.8	1.78
15.8111	1.781
15.8222	1.78
15.8333	1.78
15.8444	1.779
15.8556	1.778
15.8667	1.779
15.8778	1.779
15.8889	1.78
15.9	1.78
15.9111	1.78
15.9222	1.779
15.9333	1.779
15.9444	1.779
15.9556	1.779
15.9667	1.78
15.9778	1.78
15.9889	1.78
16	1.779
16.0111	1.779
16.0222	1.779
16.0333	1.779
16.0444	1.779
16.0556	1.78
16.0667	1.78
16.0778	1.78
16.0889	1.78
16.1	1.779
16.1111	1.778
16.1222	1.779
16.1333	1.779
16.1444	1.78
16.1556	1.78
16.1667	1.78
16.1778	1.779
16.1889	1.778
16.2	1.778
16.2111	1.779
16.2222	1.78
16.2333	1.78
16.2444	1.78
16.2556	1.779
16.2667	1.779
16.2778	1.779
16.2889	1.778
16.3	1.779
16.3111	1.779
16.3222	1.78
16.3333	1.78
16.3444	1.779
16.3556	1.779
16.3667	1.779
16.3778	1.778
16.3889	1.779
16.4	1.779
16.4111	1.78
16.4222	1.78
16.4333	1.779
16.4444	1.779
16.4556	1.779
16.4667	1.779
16.4778	1.779
16.4889	1.779
16.5	1.78
16.5111	1.78
16.5222	1.779
16.5333	1.779
16.5444	1.779
16.5556	1.779
16.5667	1.78
16.5778	1.78
16.5889	1.78
16.6	1.779
16.6111	1.779
16.6222	1.779
16.6333	1.779
16.6444	1.78
16.6556	1.78
16.6667	1.779
16.6778	1.779
16.6889	1.779
16.7	1.779
16.7111	1.779
16.7222	1.78
16.7333	1.78
16.7444	1.779
16.7556	1.779
16.7667	1.779
16.7778	1.779
16.7889	1.78
16.8	1.78
16.8111	1.78
16.8222	1.779
16.8333	1.779
16.8444	1.779
16.8556	1.779
16.8667	1.779
16.8778	1.78
16.8889	1.78
16.9	1.78
16.9111	1.779
16.9222	1.779
16.9333	1.779
16.9444	1.78
16.9556	1.78
16.9667	1.78
16.9778	1.78
16.9889	1.779
17	1.779
17.0111	1.779
17.0222	1.779
17.0333	1.78
17.0444	1.78
17.0556	1.78
17.0667	1.779
17.0778	1.779
17.0889	1.779
17.1	1.779
17.1111	1.779
17.1222	1.779
17.1333	1.78
17.1444	1.78
17.1556	1.779
17.1667	1.779
17.1778	1.779
17.1889	1.779
17.2	1.779
17.2111	1.779
17.2222	1.78
17.2333	1.78
17.2444	1.779
17.2556	1.779
17.2667	1.779
17.2778	1.779
17.2889	1.78
17.3	1.78
17.3111	1.779
17.3222	1.779
17.3333	1.779
17.3444	1.779
17.3556	1.779
17.3667	1.779
17.3778	1.78
17.3889	1.78
17.4	1.779
17.4111	1.779
17.4222	1.779
17.4333	1.779
17.4444	1.78
17.4556	1.78
17.4667	1.78
17.4778	1.78
17.4889	1.78
17.5	1.779
17.5111	1.779
17.5222	1.779
17.5333	1.78
17.5444	1.78
17.5556	1.78
17.5667	1.78
17.5778	1.779
17.5889	1.779
17.6	1.779
17.6111	1.779
17.6222	1.78
17.6333	1.78
17.6444	1.78
17.6556	1.78
17.6667	1.779
17.6778	1.779
17.6889	1.779
17.7	1.779
17.7111	1.779
17.7222	1.779
17.7333	1.779
17.7444	1.779
17.7556	1.78
17.7667	1.779
17.7778	1.779
17.7889	1.779
17.8	1.779
17.8111	1.779
17.8222	1.779
17.8333	1.78
17.8444	1.779
17.8556	1.779
17.8667	1.779
17.8778	1.779
17.8889	1.779
17.9	1.78
17.9111	1.78
17.9222	1.78
17.9333	1.779
17.9444	1.779
17.9556	1.78
17.9667	1.78
17.9778	1.78
17.9889	1.779
18	1.779
18.0111	1.78
18.0222	1.78
18.0333	1.78
18.0444	1.78
18.0556	1.78
18.0667	1.78
18.0778	1.78
18.0889	1.781
18.1	1.781
18.1111	1.78
18.1222	1.78
18.1333	1.78
18.1444	1.779
18.1556	1.779
18.1667	1.779
18.1778	1.78
18.1889	1.78
18.2	1.78
18.2111	1.779
18.2222	1.779
18.2333	1.78
18.2444	1.78
18.2556	1.78
18.2667	1.78
18.2778	1.78
18.2889	1.78
18.3	1.78
18.3111	1.78
18.3222	1.78
18.3333	1.78
18.3444	1.78
18.3556	1.78
18.3667	1.78
18.3778	1.78
18.3889	1.78
18.4	1.78
18.4111	1.78
18.4222	1.78
18.4333	1.78
18.4444	1.779
18.4556	1.779
18.4667	1.78
18.4778	1.78
18.4889	1.78
18.5	1.78
18.5111	1.78
18.5222	1.78
18.5333	1.779
18.5444	1.78
18.5556	1.78
18.5667	1.78
18.5778	1.78
18.5889	1.78
18.6	1.78
18.6111	1.78
18.6222	1.78
18.6333	1.779
18.6444	1.78
18.6556	1.78
18.6667	1.78
18.6778	1.78
18.6889	1.78
18.7	1.78
18.7111	1.78
18.7222	1.779
18.7333	1.78
18.7444	1.78
18.7556	1.78
18.7667	1.78
18.7778	1.78
18.7889	1.78
18.8	1.779
18.8111	1.78
18.8222	1.78
18.8333	1.78
18.8444	1.78
18.8556	1.78
18.8667	1.78
18.8778	1.78
18.8889	1.78
18.9	1.78
18.9111	1.78
18.9222	1.78
18.9333	1.779
18.9444	1.779
18.9556	1.78
18.9667	1.78
18.9778	1.78
18.9889	1.78
19	1.78
19.0111	1.78
19.0222	1.78
19.0333	1.78
19.0444	1.779
19.0556	1.78
19.0667	1.78
19.0778	1.78
19.0889	1.78
19.1	1.78
19.1111	1.78
19.1222	1.78
19.1333	1.78
19.1444	1.78
19.1556	1.78
19.1667	1.78
19.1778	1.781
19.1889	1.781
19.2	1.78
19.2111	1.78
19.2222	1.78
19.2333	1.78
19.2444	1.78
19.2556	1.78
19.2667	1.78
19.2778	1.78
19.2889	1.78
19.3	1.78
19.3111	1.78
19.3222	1.78
19.3333	1.78
19.3444	1.78
19.3556	1.78
19.3667	1.78
19.3778	1.78
19.3889	1.78
19.4	1.78
19.4111	1.78
19.4222	1.78
19.4333	1.78
19.4444	1.78
19.4556	1.78
19.4667	1.78
19.4778	1.78
19.4889	1.78
19.5	1.78
19.5111	1.78
19.5222	1.78
19.5333	1.781
19.5444	1.78
19.5556	1.78
19.5667	1.78
19.5778	1.78
19.5889	1.78
19.6	1.78
19.6111	1.78
19.6222	1.78
19.6333	1.78
19.6444	1.78
19.6556	1.78
19.6667	1.78
19.6778	1.78
19.6889	1.781
19.7	1.78
19.7111	1.78
19.7222	1.78
19.7333	1.78
19.7444	1.78
19.7556	1.78
19.7667	1.78
19.7778	1.78
19.7889	1.78
19.8	1.78
19.8111	1.78
19.8222	1.781
19.8333	1.781
19.8444	1.78
19.8556	1.78
19.8667	1.78
19.8778	1.78
19.8889	1.78
19.9	1.78
19.9111	1.781
19.9222	1.781
19.9333	1.781
19.9444	1.78
19.9556	1.78
19.9667	1.78
19.9778	1.78
19.9889	1.781
20	1.781
20.0111	1.781
20.0222	1.781
20.0333	1.78
20.0444	1.78
20.0556	1.781
20.0667	1.78
20.0778	1.78
20.0889	1.78
20.1	1.78
20.1111	1.78
20.1222	1.781
20.1333	1.781
20.1444	1.78
20.1556	1.78
20.1667	1.78
20.1778	1.781
20.1889	1.781
20.2	1.781
20.2111	1.781
20.2222	1.781
20.2333	1.781
20.2444	1.781
20.2556	1.781
20.2667	1.781
20.2778	1.781
20.2889	1.781
20.3	1.781
20.3111	1.78
20.3222	1.781
20.3333	1.781
20.3444	1.781
20.3556	1.781
20.3667	1.781
20.3778	1.781
20.3889	1.781
20.4	1.781
20.4111	1.781
20.4222	1.782
20.4333	1.782
20.4444	1.782
20.4556	1.781
20.4667	1.781
20.4778	1.782
20.4889	1.782
20.5	1.782
20.5111	1.782
20.5222	1.782
20.5333	1.782
20.5444	1.782
20.5556	1.782
20.5667	1.782
20.5778	1.782
20.5889	1.782
20.6	1.782
20.6111	1.782
20.6222	1.782
20.6333	1.782
20.6444	1.782
20.6556	1.782
20.6667	1.782
20.6778	1.782
20.6889	1.782
20.7	1.782
20.7111	1.783
20.7222	1.783
20.7333	1.783
20.7444	1.783
20.7556	1.783
20.7667	1.783
20.7778	1.783
20.7889	1.783
20.8	1.783
20.8111	1.783
20.8222	1.783
20.8333	1.783
20.8444	1.783
20.8556	1.783
20.8667	1.783
20.8778	1.783
20.8889	1.783
20.9	1.783
20.9111	1.783
20.9222	1.783
20.9333	1.783
20.9444	1.784
20.9556	1.784
20.9667	1.783
20.9778	1.783
20.9889	1.783
21	1.784
21.0111	1.783
21.0222	1.784
21.0333	1.784
21.0444	1.783
21.0556	1.783
21.0667	1.784
21.0778	1.784
21.0889	1.784
21.1	1.784
21.1111	1.784
21.1222	1.784
21.1333	1.784
21.1444	1.784
21.1556	1.784
21.1667	1.784
21.1778	1.784
21.1889	1.784
21.2	1.784
21.2111	1.784
21.2222	1.784
21.2333	1.784
21.2444	1.784
21.2556	1.784
21.2667	1.784
21.2778	1.784
21.2889	1.783
21.3	1.784
21.3111	1.784
21.3222	1.784
21.3333	1.784
21.3444	1.784
21.3556	1.784
21.3667	1.784
21.3778	1.784
21.3889	1.784
21.4	1.784
21.4111	1.784
21.4222	1.784
21.4333	1.784
21.4444	1.784
21.4556	1.784
21.4667	1.784
21.4778	1.784
21.4889	1.784
21.5	1.784
21.5111	1.784
21.5222	1.784
21.5333	1.784
21.5444	1.784
21.5556	1.784
21.5667	1.784
21.5778	1.784
21.5889	1.784
21.6	1.784
21.6111	1.784
21.6222	1.784
21.6333	1.784
21.6444	1.784
21.6556	1.784
21.6667	1.784
21.6778	1.784
21.6889	1.784
21.7	1.784
21.7111	1.784
21.7222	1.784
21.7333	1.784
21.7444	1.784
21.7556	1.784
21.7667	1.784
21.7778	1.784
21.7889	1.785
21.8	1.785
21.8111	1.785
21.8222	1.784
21.8333	1.784
21.8444	1.784
21.8556	1.785
21.8667	1.784
21.8778	1.784
21.8889	1.784
21.9	1.784
21.9111	1.784
21.9222	1.785
21.9333	1.785
21.9444	1.785
21.9556	1.785
21.9667	1.785
21.9778	1.785
21.9889	1.784
22	1.785
22.0111	1.785
22.0222	1.785
22.0333	1.784
22.0444	1.785
22.0556	1.785
22.0667	1.785
22.0778	1.785
22.0889	1.785
22.1	1.785
22.1111	1.785
22.1222	1.785
22.1333	1.784
22.1444	1.784
22.1556	1.785
22.1667	1.785
22.1778	1.785
22.1889	1.785
22.2	1.785
22.2111	1.785
22.2222	1.785
[truncated: 123,561 more rows]

## Sheet: Fig.6d
0.1	4.4997	3.19248	2.75674	2.53887	2.40815	2.321	2.25875	2.21206	2.17575	2.1467
0.3	4.62724	3.25625	2.79925	2.57075	2.43366	2.34226	2.27697	2.22801	2.18992	2.15946
0.5	4.75	3.32	2.84	2.6	2.45	2.36	2.29	2.24	2.2	2.17
0.7	4.88231	3.38378	2.88427	2.63452	2.48467	2.38477	2.31341	2.25989	2.21826	2.18496
1	5.07361	3.47943	2.94804	2.68235	2.52293	2.41665	2.34074	2.2838	2.23952	2.20409
1.3	5.26491	3.57508	3.01181	2.73017	2.56119	2.44853	2.36807	2.30772	2.26078	2.22322
1.5	5.39244	3.63885	3.05432	2.76205	2.5867	2.46979	2.38629	2.32366	2.27495	2.23598

## Sheet: Fig.6e
24	0.0391
24	0.0384
24	0.8823
24.01	1.5972
24.01	1.6009
24.02	1.6028
24.02	1.6034
24.03	1.6044
24.03	1.605
24.04	1.6053
24.05	1.6059
24.05	1.6062
24.06	1.6065
24.06	1.6068
24.07	1.6071
24.07	1.6068
24.08	1.6071
24.08	1.6075
24.09	1.6078
24.1	1.6075
24.1	1.6081
24.11	1.6078
24.11	1.6078
24.12	1.6084
24.12	1.6084
24.13	1.6081
24.13	1.6081
24.14	1.6087
24.15	1.6087
24.15	1.6087
24.16	1.609
24.16	1.6087
24.17	1.6087
24.17	1.6087
24.18	1.6087
24.18	1.609
24.19	1.6093
24.2	1.6093
24.2	1.6093
24.21	1.6096
24.21	1.6096
24.22	1.6099
24.22	1.6096
24.23	1.6099
24.23	1.6106
24.24	1.6106
24.25	1.6112
24.25	1.6112
24.26	1.6115
24.26	1.6118
24.27	1.6124
24.27	1.6127
24.28	1.613
24.28	1.6137
24.29	1.614
24.3	1.6146
24.3	1.6149
24.31	1.6152
24.31	1.6158
24.32	1.6164
24.32	1.6168
24.33	1.6171
24.33	1.6174
24.34	1.618
24.35	1.6186
24.35	1.6189
24.36	1.6192
24.36	1.6195
24.37	1.6199
24.37	1.6202
24.38	1.6205
24.38	1.6208
24.39	1.6208
24.4	1.6211
24.4	1.6211
24.41	1.6214
24.41	1.6214
24.42	1.6214
24.42	1.6214
24.43	1.6211
24.43	1.6211
24.44	1.6208
24.45	1.6208
24.45	1.6205
24.46	1.6205
24.46	1.6202
24.47	1.6199
24.47	1.6199
24.48	1.6195
24.48	1.6195
24.49	1.6192
24.5	1.6189
24.5	1.6186
24.51	1.6189
24.51	1.6186
24.52	1.6186
24.52	1.6183
24.53	1.618
24.53	1.618
24.54	1.6177
24.55	1.6177
24.55	1.6171
24.56	1.6171
24.56	1.6171
24.57	1.6171
24.57	1.6168
24.58	1.6168
24.58	1.6164
24.59	1.6164
24.6	1.6161
24.6	1.6164
24.61	1.6161
24.61	1.6161
24.62	1.6158
24.62	1.6158
24.63	1.6158
24.63	1.6158
24.64	1.6155
24.65	1.6155
24.65	1.6155
24.66	1.6155
24.66	1.6152
24.67	1.6152
24.67	1.6152
24.68	1.6149
24.68	1.6149
24.69	1.6152
24.7	1.6149
24.7	1.6149
24.71	1.6149
24.71	1.6149
24.72	1.6149
24.72	1.6149
24.73	1.6149
24.73	1.6152
24.74	1.6152
24.75	1.6152
24.75	1.6152
24.76	1.6155
24.76	1.6158
24.77	1.6161
24.77	1.6161
24.78	1.6164
24.78	1.6168
24.79	1.6171
24.8	1.6174
24.8	1.6177
24.81	1.6183
24.81	1.6186
24.82	1.6189
24.82	1.6192
24.83	1.6199
24.83	1.6202
24.84	1.6208
24.85	1.6211
24.85	1.6214
24.86	1.622
24.86	1.622
24.87	1.6223
24.87	1.6226
24.88	1.6233
24.88	1.6236
24.89	1.6239
24.9	1.6239
24.9	1.6242
24.91	1.6245
24.91	1.6245
24.92	1.6248
24.92	1.6248
24.93	1.6251
24.93	1.6248
24.94	1.6248
24.95	1.6245
24.95	1.6245
24.96	1.6245
24.96	1.6242
24.97	1.6242
24.97	1.6239
24.98	1.6239
24.98	1.6233
24.99	1.6233
25	1.623
25	1.623
25	1.6639
25.01	1.6642
25.01	1.6642
25.02	1.6642
25.02	1.6642
25.03	1.6639
25.03	1.6639
25.04	1.6639
25.05	1.6639
25.05	1.6636
25.06	1.6636
25.06	1.6633
25.07	1.6633
25.07	1.6633
25.08	1.6633
25.08	1.6629
25.09	1.6629
25.1	1.6626
25.1	1.6626
25.11	1.6623
25.11	1.6623
25.12	1.6623
25.12	1.6626
25.13	1.6623
25.13	1.662
25.14	1.6617
25.15	1.662
25.15	1.662
25.16	1.6617
25.16	1.6617
25.17	1.6617
25.17	1.6614
25.18	1.6614
25.18	1.6614
25.19	1.6611
25.2	1.6611
25.2	1.6611
25.21	1.6611
25.21	1.6608
25.22	1.6611
25.22	1.6611
25.23	1.6608
25.23	1.6611
25.24	1.6611
25.25	1.6611
25.25	1.6611
25.26	1.6611
25.26	1.6611
25.27	1.6614
25.27	1.6617
25.28	1.6617
25.28	1.662
25.29	1.6623
25.3	1.6623
25.3	1.6626
25.31	1.6629
25.31	1.6633
25.32	1.6636
25.32	1.6639
25.33	1.6642
25.33	1.6648
25.34	1.6654
25.35	1.6657
25.35	1.6664
25.36	1.6667
25.36	1.667
25.37	1.6673
25.37	1.6679
25.38	1.6682
25.38	1.6688
25.39	1.6691
25.4	1.6695
25.4	1.6698
25.41	1.6701
25.41	1.6704
25.42	1.6707
25.42	1.671
25.43	1.6713
25.43	1.6713
25.44	1.6716
25.45	1.6719
25.45	1.6716
25.46	1.6716
25.46	1.6716
25.47	1.6713
25.47	1.6713
25.48	1.6713
25.48	1.671
25.49	1.6707
25.5	1.6707
25.5	1.6704
25.51	1.6701
25.51	1.6701
25.52	1.6698
25.52	1.6695
25.53	1.6691
25.53	1.6691
25.54	1.6688
25.55	1.6688
25.55	1.6685
25.56	1.6682
25.56	1.6679
25.57	1.6679
25.57	1.6676
25.58	1.6676
25.58	1.6673
25.59	1.6673
25.6	1.667
25.6	1.6667
25.61	1.6667
25.61	1.6664
25.62	1.6664
25.62	1.6664
25.63	1.666
25.63	1.666
25.64	1.666
25.65	1.6657
25.65	1.6654
25.66	1.6654
25.66	1.6651
25.67	1.6651
25.67	1.6651
25.68	1.6651
25.68	1.6648
25.69	1.6648
25.7	1.6648
25.7	1.6645
25.71	1.6642
25.71	1.6645
25.72	1.6642
25.72	1.6642
25.73	1.6642
25.73	1.6639
25.74	1.6639
25.75	1.6639
25.75	1.6639
25.76	1.6636
25.76	1.6639
25.77	1.6639
25.77	1.6636
25.78	1.6636
25.78	1.6639
25.79	1.6639
25.8	1.6639
25.8	1.6642
25.81	1.6645
25.81	1.6645
25.82	1.6645
25.82	1.6648
25.83	1.6648
25.83	1.6657
25.84	1.6657
25.85	1.666
25.85	1.6664
25.86	1.667
25.86	1.667
25.87	1.6679
25.87	1.6682
25.88	1.6685
25.88	1.6691
25.89	1.6695
25.9	1.6698
25.9	1.6701
25.91	1.6707
25.91	1.671
25.92	1.671
25.92	1.6716
25.93	1.6719
25.93	1.6722
25.94	1.6726
25.95	1.6729
25.95	1.6732
25.96	1.6735
25.96	1.6735
25.97	1.6735
25.97	1.6738
25.98	1.6738
25.98	1.6738
25.99	1.6735
26	1.6735
26	1.6735
26	1.7063
26.01	1.706
26.01	1.706
26.02	1.706
26.02	1.7057
26.03	1.7054
26.03	1.7051
26.04	1.7051
26.05	1.7048
26.05	1.7048
26.06	1.7045
26.06	1.7042
26.07	1.7042
26.07	1.7042
26.08	1.7039
26.08	1.7036
26.09	1.7032
26.1	1.7029
26.1	1.7032
26.11	1.7029
26.11	1.7026
26.12	1.7026
26.12	1.7026
26.13	1.7023
26.13	1.702
26.14	1.7023
26.15	1.702
26.15	1.702
26.16	1.702
26.16	1.7017
26.17	1.7017
26.17	1.7017
26.18	1.7014
26.18	1.7014
26.19	1.7011
26.2	1.7011
26.2	1.7008
26.21	1.7008
26.21	1.7008
26.22	1.7005
26.22	1.7005
26.23	1.7005
26.23	1.7001
26.24	1.7005
26.25	1.7001
26.25	1.6998
26.26	1.6998
26.26	1.6998
26.27	1.6998
26.27	1.6998
26.28	1.6998
26.28	1.6998
26.29	1.6995
26.3	1.6998
26.3	1.6998
26.31	1.6995
26.31	1.6998
26.32	1.6998
26.32	1.6998
26.33	1.6998
26.33	1.7001
26.34	1.7001
26.35	1.7005
26.35	1.7005
26.36	1.7008
26.36	1.7008
26.37	1.7011
26.37	1.7014
26.38	1.702
26.38	1.7026
26.39	1.7029
26.4	1.7036
26.4	1.7039
26.41	1.7042
26.41	1.7045
26.42	1.7048
26.42	1.7054
26.43	1.706
26.43	1.7063
26.44	1.7067
26.45	1.707
26.45	1.7076
26.46	1.7079
26.46	1.7079
26.47	1.7085
26.47	1.7088
26.48	1.7091
26.48	1.7094
26.49	1.7098
26.5	1.7101
26.5	1.7098
26.51	1.7101
26.51	1.7101
26.52	1.7098
26.52	1.7101
26.53	1.7098
26.53	1.7094
26.54	1.7094
26.55	1.7091
26.55	1.7091
26.56	1.7088
26.56	1.7085
26.57	1.7085
26.57	1.7082
26.58	1.7076
26.58	1.7076
26.59	1.7073
26.6	1.707
26.6	1.7067
26.61	1.7063
26.61	1.7063
26.62	1.7067
26.62	1.706
26.63	1.7057
26.63	1.7057
26.64	1.7054
26.65	1.7054
26.65	1.7054
26.66	1.7051
26.66	1.7048
26.67	1.7048
26.67	1.7045
26.68	1.7042
26.68	1.7042
26.69	1.7042
26.7	1.7042
26.7	1.7039
26.71	1.7036
26.71	1.7036
26.72	1.7032
26.72	1.7029
26.73	1.7029
26.73	1.7029
26.74	1.7029
26.75	1.7026
26.75	1.7023
26.76	1.7023
26.76	1.702
26.77	1.702
26.77	1.702
26.78	1.702
26.78	1.702
26.79	1.702
26.8	1.702
26.8	1.7017
26.81	1.7017
26.81	1.7014
26.82	1.7014
26.82	1.7014
26.83	1.7014
26.83	1.7014
26.84	1.7017
26.85	1.702
26.85	1.7017
26.86	1.702
26.86	1.7023
26.87	1.7023
26.87	1.7026
26.88	1.7029
26.88	1.7032
26.89	1.7032
26.9	1.7039
26.9	1.7042
26.91	1.7042
26.91	1.7048
26.92	1.7054
26.92	1.7054
26.93	1.706
26.93	1.7063
26.94	1.707
26.95	1.7073
26.95	1.7079
26.96	1.7082
26.96	1.7085
26.97	1.7088
26.97	1.7088
26.98	1.7094
26.98	1.7098
26.99	1.7104
27	1.7104
27	1.7107
27	1.7392
27.01	1.7395
27.01	1.7398
27.02	1.7398
27.02	1.7401
27.03	1.7405
27.03	1.7405
27.04	1.7405
27.05	1.7405
27.05	1.7405
27.06	1.7401
27.06	1.7398
27.07	1.7395
27.07	1.7392
27.08	1.7392
27.08	1.7389
27.09	1.7386
27.1	1.7383
27.1	1.7383
27.11	1.738
27.11	1.738
27.12	1.738
27.12	1.7377
27.13	1.7377
27.13	1.737
27.14	1.737
27.15	1.7367
27.15	1.7367
27.16	1.7364
27.16	1.7364
27.17	1.7361
27.17	1.7361
27.18	1.7358
27.18	1.7358
27.19	1.7355
27.2	1.7352
27.2	1.7352
27.21	1.7352
27.21	1.7349
27.22	1.7349
27.22	1.7349
27.23	1.7346
27.23	1.7346
27.24	1.7346
27.25	1.7343
27.25	1.7343
27.26	1.7339
27.26	1.7339
27.27	1.7336
27.27	1.7339
27.28	1.7339
27.28	1.7336
27.29	1.7336
27.3	1.7333
27.3	1.7333
27.31	1.7333
27.31	1.733
27.32	1.7327
27.32	1.733
27.33	1.7333
27.33	1.7315
27.34	1.733
27.35	1.733
27.35	1.7327
27.36	1.7327
27.36	1.733
27.37	1.7327
27.37	1.733
27.38	1.733
27.38	1.7333
27.39	1.7333
27.4	1.7336
27.4	1.7339
27.41	1.7343
27.41	1.7346
27.42	1.7349
27.42	1.7352
27.43	1.7358
27.43	1.7361
27.44	1.7364
27.45	1.7367
27.45	1.7374
27.46	1.7377
27.46	1.7383
27.47	1.7386
27.47	1.7392
27.48	1.7395
27.48	1.7398
27.49	1.7405
27.5	1.7408
27.5	1.7408
27.51	1.7411
27.51	1.7414
27.52	1.742
27.52	1.7423
27.53	1.7423
27.53	1.7426
27.54	1.7429
27.55	1.7429
27.55	1.7429
27.56	1.7432
27.56	1.7432
27.57	1.7432
27.57	1.7432
27.58	1.7429
27.58	1.7429
27.59	1.7423
27.6	1.7423
27.6	1.7423
27.61	1.742
27.61	1.7417
27.62	1.7414
27.62	1.7414
27.63	1.7411
27.63	1.7405
27.64	1.7405
27.65	1.7401
27.65	1.7398
27.66	1.7398
27.66	1.7395
27.67	1.7392
27.67	1.7395
27.68	1.7392
27.68	1.7392
27.69	1.7389
27.7	1.7386
27.7	1.7386
27.71	1.7383
27.71	1.7383
27.72	1.738
27.72	1.738
27.73	1.738
27.73	1.7377
27.74	1.7377
27.75	1.7377
27.75	1.737
27.76	1.737
27.76	1.737
27.77	1.7367
27.77	1.7367
27.78	1.7367
27.78	1.7367
27.79	1.7364
27.8	1.7361
27.8	1.7364
27.81	1.7361
27.81	1.7358
27.82	1.7361
27.82	1.7361
27.83	1.7355
27.83	1.7355
27.84	1.7358
27.85	1.7355
27.85	1.7352
27.86	1.7349
27.86	1.7346
27.87	1.7346
27.87	1.7346
27.88	1.7343
27.88	1.7339
27.89	1.7346
27.9	1.7343
27.9	1.7343
27.91	1.7346
27.91	1.7346
27.92	1.7349
27.92	1.7349
27.93	1.7349
27.93	1.7352
27.94	1.7355
27.95	1.7358
27.95	1.7358
27.96	1.7361
27.96	1.7367
27.97	1.737
27.97	1.7374
27.98	1.738
27.98	1.7386
27.99	1.7389
28	1.7392
28	1.7395
28	1.7656
28.01	1.7662
28.01	1.7665
28.02	1.7671
28.02	1.7674
28.03	1.768
28.03	1.7684
28.04	1.7687
28.05	1.7693
28.05	1.7696
28.06	1.7702
28.06	1.7705
28.07	1.7705
28.07	1.7711
28.08	1.7711
28.08	1.7711
28.09	1.7715
28.1	1.7715
28.1	1.7715
28.11	1.7715
28.11	1.7711
28.12	1.7708
28.12	1.7711
28.13	1.7708
28.13	1.7705
28.14	1.7702
28.15	1.7699
28.15	1.7696
28.16	1.7696
28.16	1.7693
28.17	1.769
28.17	1.769
28.18	1.769
28.18	1.7684
28.19	1.7684
28.2	1.7684
28.2	1.768
28.21	1.768
28.21	1.7677
28.22	1.7674
28.22	1.7671
28.23	1.7674
28.23	1.7671
28.24	1.7668
28.25	1.7668
28.25	1.7668
28.26	1.7665
28.26	1.7662
28.27	1.7662
28.27	1.7659
28.28	1.7662
28.28	1.7659
28.29	1.7656
28.3	1.7656
28.3	1.7659
28.31	1.7653
28.31	1.7653
28.32	1.7656
28.32	1.7649
28.33	1.7646
28.33	1.7646
28.34	1.7646
28.35	1.7643
28.35	1.7643
28.36	1.7643
28.36	1.764
28.37	1.7643
28.37	1.7643
28.38	1.764
28.38	1.764
28.39	1.7637
28.4	1.764
28.4	1.764
28.41	1.7637
28.41	1.7637
28.42	1.7634
28.42	1.764
28.43	1.7637
28.43	1.764
28.44	1.7637
28.45	1.764
28.45	1.7637
28.46	1.7643
28.46	1.7643
28.47	1.7646
28.47	1.7649
28.48	1.7653
28.48	1.7653
28.49	1.7659
28.5	1.7662
28.5	1.7662
28.51	1.7668
28.51	1.7674
28.52	1.7677
28.52	1.768
28.53	1.7687
28.53	1.7693
28.54	1.7693
28.55	1.7699
28.55	1.7699
28.56	1.7705
28.56	1.7711
28.57	1.7715
28.57	1.7715
28.58	1.7721
28.58	1.7724
28.59	1.7727
28.6	1.7733
28.6	1.7733
28.61	1.7733
28.61	1.7736
28.62	1.7739
28.62	1.7739
28.63	1.7736
28.63	1.7736
28.64	1.7733
28.65	1.7733
28.65	1.7733
28.66	1.773
28.66	1.7727
28.67	1.7727
28.67	1.7721
28.68	1.7721
28.68	1.7715
28.69	1.7715
28.7	1.7711
28.7	1.7708
28.71	1.7708
28.71	1.7705
28.72	1.7699
28.72	1.7699
28.73	1.7699
28.73	1.7696
28.74	1.769
28.75	1.7687
28.75	1.7684
28.76	1.7684
28.76	1.7684
28.77	1.768
28.77	1.7677
28.78	1.7677
28.78	1.7674
28.79	1.7674
28.8	1.7674
28.8	1.7671
28.81	1.7668
28.81	1.7668
28.82	1.7668
28.82	1.7665
28.83	1.7665
28.83	1.7665
28.84	1.7662
28.85	1.7662
28.85	1.7662
28.86	1.7659
28.86	1.7659
28.87	1.7659
28.87	1.7656
28.88	1.7659
28.88	1.7659
28.89	1.7656
28.9	1.7653
28.9	1.7653
28.91	1.7649
28.91	1.7649
28.92	1.7649
28.92	1.7649
28.93	1.7646
28.93	1.7649
28.94	1.7646
28.95	1.7646
28.95	1.7646
28.96	1.7646
28.96	1.7646
28.97	1.764
28.97	1.7653
28.98	1.7653
28.98	1.7653
28.99	1.7656
29	1.7659
29	1.7659
29.01	1.7662
29.01	1.7665
29.02	1.7668
29.02	1.7674
29.03	1.7677
29.03	1.768
29.04	1.7687
29.05	1.769
29.05	1.7693
29.06	1.7696
29.06	1.7702
29.07	1.7708
29.07	1.7708
29.08	1.7715
29.08	1.7718
29.09	1.7718
29.1	1.7727
29.1	1.773
29.11	1.7733
29.11	1.7736
29.12	1.7739
29.12	1.7739
29.13	1.7746
29.13	1.7749
29.14	1.7746
29.15	1.7749
29.15	1.7749
29.16	1.7749
29.16	1.7752
29.17	1.7742
29.17	1.7746
29.18	1.7742
29.18	1.7742
29.19	1.7739
29.2	1.7739
29.2	1.7736
29.21	1.773
29.21	1.773
29.22	1.7727
29.22	1.7724
29.23	1.7721
29.23	1.7721
29.24	1.7718
29.25	1.7715
29.25	1.7711
29.26	1.7711
29.26	1.7708
29.27	1.7708
29.27	1.7705
29.28	1.7702
29.28	1.7699
29.29	1.7699
29.3	1.7696
29.3	1.7693
29.31	1.7696
29.31	1.7693
29.32	1.7687
29.32	1.769
29.33	1.7687
29.33	1.7684
29.34	1.7687
29.35	1.7684
29.35	1.768
29.36	1.768
29.36	1.768
29.37	1.7677
29.37	1.7677
29.38	1.7674
29.38	1.7671
29.39	1.7671
29.4	1.7668
29.4	1.7668
29.41	1.7665
29.41	1.7665
29.42	1.7665
29.42	1.7659
29.43	1.7662
29.43	1.7659
29.44	1.7659
29.45	1.7662
29.45	1.7662
29.46	1.7656
29.46	1.7662
29.47	1.7659
29.47	1.7659
29.48	1.7659
29.48	1.7662
29.49	1.7659
29.5	1.7659
29.5	1.7656
29.51	1.7662
29.51	1.7662
29.52	1.7665
29.52	1.7668
29.53	1.7668
29.53	1.7671
29.54	1.7671
29.55	1.7674
29.55	1.7677
29.56	1.7684
29.56	1.7687
29.57	1.7693
29.57	1.7696
29.58	1.7699
29.58	1.7705
29.59	1.7708
29.6	1.7711
29.6	1.7715
29.61	1.7721
29.61	1.7721
29.62	1.773
29.62	1.7733
29.63	1.7736
29.63	1.7739
29.64	1.7742
29.65	1.7746
29.65	1.7749
29.66	1.7752
29.66	1.7755
29.67	1.7755
29.67	1.7758
29.68	1.7758
29.68	1.7758
29.69	1.7758
29.7	1.7755
29.7	1.7755
29.71	1.7752
29.71	1.7752
29.72	1.7749
29.72	1.7746
29.73	1.7746
29.73	1.7742
29.74	1.7739
29.75	1.7739
29.75	1.7736
29.76	1.7733
29.76	1.773
29.77	1.7727
29.77	1.7721
29.78	1.7721
29.78	1.7721
29.79	1.7718
29.8	1.7715
29.8	1.7715
29.81	1.7711
29.81	1.7708
29.82	1.7708
29.82	1.7708
29.83	1.7705
29.83	1.7702
29.84	1.7702
29.85	1.7699
29.85	1.7699
29.86	1.7696
29.86	1.7693
29.87	1.7693
29.87	1.769
29.88	1.7693
29.88	1.769
29.89	1.769
29.9	1.7687
29.9	1.7687
29.91	1.7687
29.91	1.7684
29.92	1.768
29.92	1.7677
29.93	1.7674
29.93	1.7674
29.94	1.7674
29.95	1.7674
29.95	1.7671
29.96	1.7671
29.96	1.7671
29.97	1.7668
29.97	1.7671
29.98	1.7668
29.98	1.7668
29.99	1.7668
30	1.7668
30	1.7668
30.01	1.7662
30.01	1.7662
30.02	1.7662
30.02	1.7665
30.03	1.7665
30.03	1.7668
30.04	1.7668
30.05	1.7671
30.05	1.7674
30.06	1.7677
30.06	1.7684
30.07	1.7677
30.07	1.7684
30.08	1.769
30.08	1.7696
30.09	1.7696
30.1	1.7705
30.1	1.7708
30.11	1.7715
30.11	1.7718
30.12	1.7721
30.12	1.7727
30.13	1.773
30.13	1.7736
30.14	1.7739
30.15	1.7742
30.15	1.7746
30.16	1.7749
30.16	1.7755
30.17	1.7758
30.17	1.7761
30.18	1.7761
30.18	1.7761
30.19	1.7767
30.2	1.7767
30.2	1.777
30.21	1.777
30.21	1.777
30.22	1.7767
30.22	1.7767
30.23	1.7764
30.23	1.7764
30.24	1.7761
30.25	1.7761
30.25	1.7758
30.26	1.7755
30.26	1.7752
30.27	1.7749
30.27	1.7749
30.28	1.7746
30.28	1.7746
30.29	1.7742
30.3	1.7742
30.3	1.7736
30.31	1.7736
30.31	1.7733
30.32	1.773
30.32	1.773
30.33	1.773
30.33	1.7727
30.34	1.7724
30.35	1.7721
30.35	1.7718
30.36	1.7718
30.36	1.7715
30.37	1.7715
30.37	1.7711
30.38	1.7711
30.38	1.7708
30.39	1.7705
30.4	1.7705
30.4	1.7705
30.41	1.7699
30.41	1.7699
30.42	1.7699
30.42	1.7696
30.43	1.7693
30.43	1.7696
30.44	1.7693
30.45	1.7693
30.45	1.7693
30.46	1.769
30.46	1.7687
30.47	1.7687
30.47	1.7687
30.48	1.768
30.48	1.7684
30.49	1.768
30.5	1.768
30.5	1.768
30.51	1.7677
30.51	1.7674
30.52	1.7674
30.52	1.7677
30.53	1.7677
30.53	1.7677
30.54	1.7677
30.55	1.7677
30.55	1.7677
30.56	1.768
30.56	1.768
30.57	1.768
30.57	1.7684
30.58	1.7687
30.58	1.769
30.59	1.7693
30.6	1.7696
30.6	1.7702
30.61	1.7702
30.61	1.7708
30.62	1.7715
30.62	1.7711
30.63	1.7718
30.63	1.7727
30.64	1.7727
30.65	1.7733
30.65	1.7736
30.66	1.7739
30.66	1.7742
30.67	1.7749
30.67	1.7752
30.68	1.7755
30.68	1.7758
30.69	1.7761
30.7	1.7764
30.7	1.7767
30.71	1.777
30.71	1.7773
30.72	1.7777
30.72	1.7777
30.73	1.7777
30.73	1.7777
30.74	1.778
30.75	1.7777
30.75	1.7777
30.76	1.7773
30.76	1.777
30.77	1.777
30.77	1.7767
30.78	1.7764
30.78	1.7761
30.79	1.7761
30.8	1.7758
30.8	1.7758
30.81	1.7752
30.81	1.7752
30.82	1.7749
30.82	1.7746
30.83	1.7742
30.83	1.7742
30.84	1.7739
30.85	1.7736
30.85	1.7733
30.86	1.7733
30.86	1.773
30.87	1.773
30.87	1.7727
30.88	1.7727
30.88	1.7727
30.89	1.7724
30.9	1.7721
30.9	1.7718
30.91	1.7715
30.91	1.7715
30.92	1.7711
30.92	1.7711
30.93	1.7708
30.93	1.7708
30.94	1.7705
30.95	1.7705
30.95	1.7702
30.96	1.7702
30.96	1.7702
30.97	1.7699
30.97	1.7696
30.98	1.7696
30.98	1.7696
30.99	1.7693
31	1.769
31	1.769
31.01	1.7687
31.01	1.7687
31.02	1.769
31.02	1.7687
31.03	1.7684
31.03	1.7687
31.04	1.7687
31.05	1.768
31.05	1.769
31.06	1.768
31.06	1.768
31.07	1.768
31.07	1.768
31.08	1.768
31.08	1.768
31.09	1.768
31.1	1.7684
31.1	1.7687
31.11	1.7687
31.11	1.769
31.12	1.7693
31.12	1.7699
31.13	1.7702
31.13	1.7708
31.14	1.7711
31.15	1.7715
31.15	1.7721
31.16	1.7727
31.16	1.773
31.17	1.7733
31.17	1.7739
31.18	1.7742
31.18	1.7746
31.19	1.7752
31.2	1.7755
31.2	1.7758
31.21	1.7761
31.21	1.7764
31.22	1.7767
31.22	1.777
31.23	1.7773
31.23	1.7777
31.24	1.778
31.25	1.7783
31.25	1.7783
31.26	1.7783
31.26	1.7786
31.27	1.7783
31.27	1.7783
31.28	1.7783
31.28	1.778
31.29	1.778
31.3	1.7777
31.3	1.7777
31.31	1.777
31.31	1.777
31.32	1.7767
31.32	1.7767
31.33	1.7761
31.33	1.7761
31.34	1.7758
31.35	1.7755
31.35	1.7752
31.36	1.7752
31.36	1.7749
31.37	1.7749
31.37	1.7746
31.38	1.7742
31.38	1.7742
31.39	1.7739
31.4	1.7736
31.4	1.7736
31.41	1.7733
31.41	1.773
31.42	1.773
31.42	1.773
31.43	1.7727
31.43	1.7727
31.44	1.7724
31.45	1.7721
31.45	1.7718
31.46	1.7718
31.46	1.7715
31.47	1.7715
31.47	1.7711
31.48	1.7711
31.48	1.7708
31.49	1.7711
31.5	1.7708
31.5	1.7705
31.51	1.7702
31.51	1.7705
31.52	1.7699
31.52	1.7699
31.53	1.7699
31.53	1.7696
31.54	1.7696
31.55	1.7693
31.55	1.7693
31.56	1.7693
31.56	1.7693
31.57	1.769
31.57	1.769
31.58	1.769
31.58	1.769
31.59	1.7687
31.6	1.7687
31.6	1.7684
31.61	1.7684
31.61	1.7687
31.62	1.7684
31.62	1.7684
31.63	1.769
31.63	1.7693
31.64	1.7693
31.65	1.7696
31.65	1.7699
31.66	1.7705
31.66	1.7708
31.67	1.7711
31.67	1.7715
31.68	1.7721
31.68	1.7727
31.69	1.773
31.7	1.7736
31.7	1.7742
31.71	1.7746
31.71	1.7749
31.72	1.7755
31.72	1.7758
31.73	1.7761
31.73	1.7764
31.74	1.777
31.75	1.7773
31.75	1.7777
31.76	1.778
31.76	1.7783
31.77	1.7786
31.77	1.7789
31.78	1.7789
31.78	1.7789
31.79	1.7792
31.8	1.7789
31.8	1.7789
31.81	1.7789
31.81	1.7789
31.82	1.7786
31.82	1.7786
31.83	1.7783
31.83	1.778
31.84	1.778
31.85	1.7777
31.85	1.777
31.86	1.7773
31.86	1.777
31.87	1.7767
31.87	1.7764
31.88	1.7764
31.88	1.7761
31.89	1.7758
31.9	1.7755
31.9	1.7752
31.91	1.7749
31.91	1.7749
31.92	1.7749
31.92	1.7746
31.93	1.7746
31.93	1.7742
31.94	1.7739
31.95	1.7739
31.95	1.7736
31.96	1.7736
31.96	1.7736
31.97	1.7733
31.97	1.7733
31.98	1.773
31.98	1.7727
31.99	1.7727
32	1.7721
32	1.7724
32.01	1.7721
32.01	1.7718
32.02	1.7718
32.02	1.7718
32.03	1.7715
32.03	1.7718
32.04	1.7715
32.05	1.7711
32.05	1.7711
32.06	1.7711
32.06	1.7708
32.07	1.7708
32.07	1.7708
32.08	1.7705
32.08	1.7699
32.09	1.7699
32.1	1.7699
32.1	1.7699
32.11	1.7702
32.11	1.7699
32.12	1.7693
32.12	1.7696
32.13	1.7696
32.13	1.7696
32.14	1.7699
32.15	1.7699
32.15	1.7699
32.16	1.7699
32.16	1.7705
32.17	1.7705
32.17	1.7708
32.18	1.7715
32.18	1.7715
32.19	1.7715
32.2	1.7721
32.2	1.7727
32.21	1.7727
32.21	1.7727
32.22	1.7733
32.22	1.7733
32.23	1.7742
32.23	1.7742
32.24	1.7746
32.25	1.7752
32.25	1.7755
32.26	1.7758
32.26	1.7761
32.27	1.7767
32.27	1.777
32.28	1.7773
32.28	1.7777
32.29	1.778
32.3	1.7786
32.3	1.7792
32.31	1.7792
32.31	1.7792
32.32	1.7795
32.32	1.7783
32.33	1.7786
32.33	1.7786
32.34	1.7786
32.35	1.7783
32.35	1.7783
32.36	1.778
32.36	1.778
32.37	1.7777
32.37	1.7773
32.38	1.777
32.38	1.777
32.39	1.7767
32.4	1.7767
32.4	1.7764
32.41	1.7761
32.41	1.7758
32.42	1.7755
32.42	1.7749
32.43	1.7752
32.43	1.7752
32.44	1.7749
32.45	1.7749
32.45	1.7746
32.46	1.7742
32.46	1.7742
32.47	1.7742
32.47	1.7739
32.48	1.7739
32.48	1.7736
32.49	1.7733
32.5	1.7736
32.5	1.7733
32.51	1.773
32.51	1.773
32.52	1.7721
32.52	1.7724
32.53	1.7721
32.53	1.7721
32.54	1.7718
32.55	1.7715
32.55	1.7715
32.56	1.7711
32.56	1.7708
32.57	1.7708
32.57	1.7708
32.58	1.7705
32.58	1.7705
32.59	1.7705
32.6	1.7702
32.6	1.7702
32.61	1.7699
32.61	1.7708
32.62	1.7705
32.62	1.7699
32.63	1.7696
32.63	1.7699
32.64	1.7699
32.65	1.7696
32.65	1.7696
32.66	1.7696
32.66	1.7693
32.67	1.7696
32.67	1.7696
32.68	1.7696
32.68	1.7696
32.69	1.7696
32.7	1.7702
32.7	1.7702
32.71	1.7702
32.71	1.7705
32.72	1.7705
32.72	1.7708
32.73	1.7715
32.73	1.7715
32.74	1.7721
32.75	1.7724
32.75	1.7727
32.76	1.773
32.76	1.7733
32.77	1.7736
32.77	1.7739
32.78	1.7742
32.78	1.7749
32.79	1.7752
32.8	1.7755
32.8	1.7758
32.81	1.7764
32.81	1.777
32.82	1.777
32.82	1.7777
32.83	1.7777
32.83	1.7783
32.84	1.7786
32.85	1.7789
32.85	1.7792
32.86	1.7792
32.86	1.7798
32.87	1.7798
32.87	1.7798
32.88	1.7798
32.88	1.7795
32.89	1.7792
32.9	1.7792
32.9	1.7789
32.91	1.7789
32.91	1.7786
32.92	1.7783
32.92	1.7783
32.93	1.778
32.93	1.7777
32.94	1.7777
32.95	1.7777
32.95	1.7773
32.96	1.777
32.96	1.7764
32.97	1.7758
32.97	1.7758
32.98	1.7755
32.98	1.7752
32.99	1.7752
33	1.7749
33	1.7746
33.01	1.7746
33.01	1.7742
33.02	1.7742
33.02	1.7739
33.03	1.7739
33.03	1.7736
33.04	1.7733
33.05	1.7733
33.05	1.773
33.06	1.7727
33.06	1.7727
33.07	1.7727
33.07	1.7727
33.08	1.7727
33.08	1.7721
33.09	1.7721
33.1	1.7721
33.1	1.7718
33.11	1.7718
33.11	1.7715
33.12	1.7702
33.12	1.7711
33.13	1.7715
33.13	1.7715
33.14	1.7708
33.15	1.7708
33.15	1.7708
33.16	1.7705
33.16	1.7702
33.17	1.7705
33.17	1.7705
33.18	1.7702
33.18	1.7705
33.19	1.7702
33.2	1.7702
33.2	1.7699
33.21	1.7702
33.21	1.7693
33.22	1.7702
33.22	1.7702
33.23	1.7702
33.23	1.7702
33.24	1.7705
33.25	1.7708
33.25	1.7708
33.26	1.7711
33.26	1.7711
33.27	1.7715
33.27	1.7721
33.28	1.7721
33.28	1.7727
33.29	1.773
33.3	1.7736
33.3	1.7736
33.31	1.7746
33.31	1.7749
33.32	1.7749
33.32	1.7755
33.33	1.7758
33.33	1.7761
33.34	1.7767
33.35	1.777
33.35	1.7773
33.36	1.778
33.36	1.7783
33.37	1.7783
33.37	1.7786
33.38	1.7789
33.38	1.7792
33.39	1.7795
33.4	1.7801
33.4	1.7798
33.41	1.7801
33.41	1.7801
33.42	1.7798
33.42	1.7795
33.43	1.7795
33.43	1.7792
33.44	1.7792
33.45	1.7789
33.45	1.7789
33.46	1.7786
33.46	1.7783
33.47	1.778
33.47	1.7777
33.48	1.7777
33.48	1.7773
33.49	1.777
33.5	1.777
33.5	1.7767
33.51	1.7764
33.51	1.7761
33.52	1.7761
33.52	1.7758
33.53	1.7755
33.53	1.7755
33.54	1.7755
33.55	1.7752
33.55	1.7752
33.56	1.7749
33.56	1.7746
33.57	1.7742
33.57	1.7742
33.58	1.7736
33.58	1.7733
33.59	1.7739
33.6	1.7736
33.6	1.7733
33.61	1.7733
33.61	1.773
33.62	1.7727
33.62	1.7727
33.63	1.773
33.63	1.7724
33.64	1.7721
33.65	1.7724
33.65	1.7718
33.66	1.7721
33.66	1.7718
33.67	1.7715
33.67	1.7711
33.68	1.7708
33.68	1.7711
33.69	1.7711
33.7	1.7711
33.7	1.7708
33.71	1.7705
33.71	1.7705
33.72	1.7705
33.72	1.7705
33.73	1.7705
33.73	1.7705
33.74	1.7702
33.75	1.7705
33.75	1.7708
33.76	1.7705
33.76	1.7705
33.77	1.7708
33.77	1.7702
33.78	1.7705
33.78	1.7708
33.79	1.7708
33.8	1.7708
33.8	1.7715
33.81	1.7718
33.81	1.7718
33.82	1.7727
33.82	1.773
33.83	1.773
33.83	1.7736
33.84	1.7739
33.85	1.7746
33.85	1.7749
33.86	1.7752
33.86	1.7755
33.87	1.7767
33.87	1.777
33.88	1.7773
33.88	1.7773
33.89	1.778
33.9	1.7783
33.9	1.7786
33.91	1.7789
33.91	1.7792
33.92	1.7795
33.92	1.7795
33.93	1.7801
33.93	1.7801
33.94	1.7804
33.95	1.7804
33.95	1.7804
33.96	1.7801
33.96	1.7801
33.97	1.7798
33.97	1.7795
33.98	1.7795
33.98	1.7792
33.99	1.7792
34	1.7786
34	1.7786
34	1.7519
34.01	1.7513
34.01	1.7507
34.02	1.7507
34.02	1.7504
34.03	1.7501
34.03	1.7498
34.04	1.7494
34.05	1.7494
34.05	1.7491
34.06	1.7488
34.06	1.7482
34.07	1.7482
34.07	1.7479
34.08	1.7476
34.08	1.7473
34.09	1.7473
34.1	1.7473
34.1	1.7467
34.11	1.7467
34.11	1.7467
34.12	1.7463
34.12	1.7463
34.13	1.7463
34.13	1.746
34.14	1.746
34.15	1.7457
34.15	1.7454
34.16	1.7454
34.16	1.7454
34.17	1.7451
34.17	1.7451
34.18	1.7451
34.18	1.7448
34.19	1.7445
34.2	1.7445
34.2	1.7445
34.21	1.7442
34.21	1.7442
34.22	1.7442
34.22	1.7442
34.23	1.7439
34.23	1.7439
34.24	1.7432
34.25	1.7436
34.25	1.7436
34.26	1.7432
34.26	1.7436
34.27	1.7436
34.27	1.7432
34.28	1.7432
34.28	1.7432
34.29	1.7429
34.3	1.7429
34.3	1.7432
34.31	1.7432
34.31	1.7436
34.32	1.7439
34.32	1.7439
34.33	1.7439
34.33	1.7442
34.34	1.7445
34.35	1.7448
34.35	1.7451
34.36	1.7457
34.36	1.7457
34.37	1.746
34.37	1.7467
34.38	1.7467
34.38	1.747
34.39	1.7476
34.4	1.7482
34.4	1.7482
34.41	1.7488
34.41	1.7491
34.42	1.7494
34.42	1.7498
34.43	1.7504
34.43	1.7507
34.44	1.7513
34.45	1.7516
34.45	1.7519
34.46	1.7522
34.46	1.7525
34.47	1.7525
34.47	1.7529
34.48	1.7529
34.48	1.7532
34.49	1.7529
34.5	1.7525
34.5	1.7525
34.51	1.7522
34.51	1.7522
34.52	1.7519
34.52	1.7516
34.53	1.7516
34.53	1.751
34.54	1.7507
34.55	1.7507
34.55	1.7504
34.56	1.7501
34.56	1.7498
34.57	1.7498
34.57	1.7494
34.58	1.7491
34.58	1.7491
34.59	1.7488
34.6	1.7485
34.6	1.7485
34.61	1.7482
34.61	1.7476
34.62	1.7476
34.62	1.7473
34.63	1.747
34.63	1.747
34.64	1.747
34.65	1.7467
34.65	1.7463
34.66	1.7463
34.66	1.746
34.67	1.7457
34.67	1.746
34.68	1.7457
34.68	1.7454
34.69	1.7454
34.7	1.7454
34.7	1.7451
34.71	1.7451
34.71	1.7451
34.72	1.7448
34.72	1.7448
34.73	1.7448
34.73	1.7442
34.74	1.7445
34.75	1.7445
34.75	1.7445
34.76	1.7445
34.76	1.7445
34.77	1.7442
34.77	1.7436
34.78	1.7442
34.78	1.7436
34.79	1.7436
34.8	1.7439
34.8	1.7436
34.81	1.7432
34.81	1.7436
34.82	1.7432
34.82	1.7432
34.83	1.7432
34.83	1.7432
34.84	1.7432
34.85	1.7436
34.85	1.7439
34.86	1.7436
34.86	1.7442
34.87	1.7445
34.87	1.7445
34.88	1.7448
34.88	1.7451
34.89	1.7454
34.9	1.7457
34.9	1.7467
34.91	1.7467
34.91	1.7473
34.92	1.7473
34.92	1.7479
34.93	1.7482
34.93	1.7485
34.94	1.7491
34.95	1.7491
34.95	1.7501
34.96	1.7501
34.96	1.7504
34.97	1.7507
34.97	1.7516
34.98	1.7516
34.98	1.7519
34.99	1.7522
35	1.7525
35	1.7529
35	1.7234
35.01	1.7231
35.01	1.7234
35.02	1.7231
35.02	1.7234
35.03	1.7234
35.03	1.7234
35.04	1.7234
35.05	1.7231
35.05	1.7231
35.06	1.7228
35.06	1.7225
[truncated: 2,333 more rows]

## Sheet: Fig.6f
0	0.7208
0.01	1.5051
0.01	1.5879
0.02	1.5898
0.02	1.591
0.03	1.5916
0.03	1.5923
0.04	1.5929
0.04	1.5932
0.05	1.5932
0.06	1.5935
0.06	1.5935
0.07	1.5935
0.07	1.5935
0.08	1.5935
0.08	1.5935
0.09	1.5935
0.09	1.5935
0.1	1.5935
0.11	1.5935
0.11	1.5935
0.12	1.5935
0.12	1.5935
0.13	1.5932
0.13	1.5932
0.14	1.5929
0.14	1.5929
0.15	1.5929
0.16	1.5929
0.16	1.5929
0.17	1.5929
0.17	1.5926
0.18	1.5926
0.18	1.5926
0.19	1.5926
0.19	1.5926
0.2	1.5929
0.21	1.5932
0.21	1.5932
0.22	1.5935
0.22	1.5938
0.23	1.5938
0.23	1.5941
0.24	1.5944
0.24	1.5947
0.25	1.5951
0.26	1.5957
0.26	1.5957
0.27	1.596
0.27	1.5966
0.28	1.5969
0.28	1.5972
0.29	1.5975
0.29	1.5978
0.3	1.5982
0.31	1.5985
0.31	1.5988
0.32	1.5994
0.32	1.5994
0.33	1.5997
0.33	1.6
0.34	1.6003
0.34	1.6006
0.35	1.6009
0.36	1.6016
0.36	1.6016
0.37	1.6019
0.37	1.6022
0.38	1.6025
0.38	1.6025
0.39	1.6028
0.39	1.6031
0.4	1.6034
0.41	1.6034
0.41	1.6037
0.42	1.604
0.42	1.6044
0.43	1.6044
0.43	1.6047
0.44	1.6047
0.44	1.605
0.45	1.605
0.46	1.605
0.46	1.605
0.47	1.6053
0.47	1.6053
0.48	1.6053
0.48	1.605
0.49	1.605
0.49	1.605
0.5	1.6047
0.51	1.6047
0.51	1.6044
0.52	1.604
0.52	1.604
0.53	1.6037
0.53	1.6034
0.54	1.6031
0.54	1.6028
0.55	1.6025
0.56	1.6022
0.56	1.6019
0.57	1.6019
0.57	1.6016
0.58	1.6013
0.58	1.6009
0.59	1.6006
0.59	1.6006
0.6	1.6003
0.61	1.6
0.61	1.6
0.62	1.5997
0.62	1.5994
0.63	1.5991
0.63	1.5988
0.64	1.5988
0.64	1.5985
0.65	1.5985
0.66	1.5985
0.66	1.5982
0.67	1.5982
0.67	1.5982
0.68	1.5982
0.68	1.5982
0.69	1.5985
0.69	1.5985
0.7	1.5985
0.71	1.5985
0.71	1.5988
0.72	1.5991
0.72	1.5994
0.73	1.5997
0.73	1.6
0.74	1.6006
0.74	1.6006
0.75	1.6009
0.76	1.6016
0.76	1.6016
0.77	1.6019
0.77	1.6025
0.78	1.6028
0.78	1.6031
0.79	1.6034
0.79	1.6034
0.8	1.6037
0.81	1.604
0.81	1.6044
0.82	1.6044
0.82	1.6047
0.83	1.605
0.83	1.6053
0.84	1.6053
0.84	1.6056
0.85	1.6059
0.86	1.6062
0.86	1.6065
0.87	1.6068
0.87	1.6068
0.88	1.6071
0.88	1.6075
0.89	1.6078
0.89	1.6081
0.9	1.6084
0.91	1.6087
0.91	1.6087
0.92	1.6087
0.92	1.609
0.93	1.6093
0.93	1.6096
0.94	1.6099
0.94	1.6099
0.95	1.6102
0.96	1.6106
0.96	1.6106
0.97	1.6109
0.97	1.6112
0.98	1.6112
0.98	1.6112
0.99	1.6112
0.99	1.6112
1	1.6112
1	1.6499
1.01	1.6502
1.01	1.6499
1.02	1.6499
1.02	1.6499
1.03	1.6496
1.03	1.6493
1.04	1.6493
1.04	1.6493
1.05	1.649
1.06	1.6487
1.06	1.6484
1.07	1.6481
1.07	1.6478
1.08	1.6478
1.08	1.6478
1.09	1.6474
1.09	1.6474
1.1	1.6471
1.11	1.6468
1.11	1.6462
1.12	1.6462
1.12	1.6459
1.13	1.6456
1.13	1.6456
1.14	1.6456
1.14	1.6453
1.15	1.6453
1.16	1.645
1.16	1.645
1.17	1.645
1.17	1.6447
1.18	1.6447
1.18	1.6447
1.19	1.6443
1.19	1.6443
1.2	1.644
1.21	1.6443
1.21	1.644
1.22	1.6437
1.22	1.6437
1.23	1.6437
1.23	1.6437
1.24	1.6434
1.24	1.6434
1.25	1.6434
1.26	1.6434
1.26	1.6434
1.27	1.6434
1.27	1.6434
1.28	1.6434
1.28	1.6437
1.29	1.644
1.29	1.6443
1.3	1.6443
1.31	1.6447
1.31	1.645
1.32	1.6453
1.32	1.6456
1.33	1.6462
1.33	1.6468
1.34	1.6471
1.34	1.6474
1.35	1.6481
1.36	1.6484
1.36	1.6484
1.37	1.649
1.37	1.6496
1.38	1.6499
1.38	1.6499
1.39	1.6505
1.39	1.6509
1.4	1.6512
1.41	1.6515
1.41	1.6518
1.42	1.6521
1.42	1.6524
1.43	1.6524
1.43	1.6527
1.44	1.6533
1.44	1.6536
1.45	1.6536
1.46	1.6536
1.46	1.654
1.47	1.6543
1.47	1.6546
1.48	1.6546
1.48	1.6549
1.49	1.6549
1.49	1.6549
1.5	1.6549
1.51	1.6549
1.51	1.6549
1.52	1.6546
1.52	1.6546
1.53	1.6543
1.53	1.6543
1.54	1.654
1.54	1.6536
1.55	1.6536
1.56	1.6533
1.56	1.653
1.57	1.6527
1.57	1.6524
1.58	1.6521
1.58	1.6518
1.59	1.6515
1.59	1.6515
1.6	1.6512
1.61	1.6509
1.61	1.6509
1.62	1.6505
1.62	1.6502
1.63	1.6502
1.63	1.6499
1.64	1.6499
1.64	1.6496
1.65	1.6493
1.66	1.6493
1.66	1.649
1.67	1.649
1.67	1.6487
1.68	1.6487
1.68	1.6484
1.69	1.6481
1.69	1.6481
1.7	1.6481
1.71	1.6478
1.71	1.6478
1.72	1.6478
1.72	1.6474
1.73	1.6474
1.73	1.6478
1.74	1.6474
1.74	1.6474
1.75	1.6474
1.76	1.6474
1.76	1.6478
1.77	1.6478
1.77	1.6478
1.78	1.6481
1.78	1.6487
1.79	1.649
1.79	1.6493
1.8	1.6496
1.81	1.6499
1.81	1.6502
1.82	1.6505
1.82	1.6509
1.83	1.6512
1.83	1.6518
1.84	1.6521
1.84	1.6524
1.85	1.6527
1.86	1.653
1.86	1.6533
1.87	1.6536
1.87	1.654
1.88	1.6543
1.88	1.6546
1.89	1.6549
1.89	1.6552
1.9	1.6552
1.91	1.6555
1.91	1.6558
1.92	1.6561
1.92	1.6564
1.93	1.6567
1.93	1.6571
1.94	1.6571
1.94	1.6574
1.95	1.6574
1.96	1.6574
1.96	1.6577
1.97	1.658
1.97	1.658
1.98	1.658
1.98	1.6577
1.99	1.6577
1.99	1.6574
2	1.6574
2	1.6884
2.01	1.6884
2.01	1.6881
2.02	1.6881
2.02	1.6881
2.03	1.6877
2.03	1.6874
2.04	1.6874
2.04	1.6871
2.05	1.6868
2.06	1.6865
2.06	1.6862
2.07	1.6862
2.07	1.6859
2.08	1.6856
2.08	1.6856
2.09	1.6853
2.09	1.6853
2.1	1.685
2.11	1.685
2.11	1.6846
2.12	1.6846
2.12	1.6843
2.13	1.684
2.13	1.684
2.14	1.6837
2.14	1.6837
2.15	1.6834
2.16	1.6831
2.16	1.6831
2.17	1.6831
2.17	1.6828
2.18	1.6831
2.18	1.6828
2.19	1.6825
2.19	1.6822
2.2	1.6822
2.21	1.6822
2.21	1.6822
2.22	1.6822
2.22	1.6822
2.23	1.6825
2.23	1.6825
2.24	1.6825
2.24	1.6828
2.25	1.6831
2.26	1.6834
2.26	1.6837
2.27	1.684
2.27	1.6843
2.28	1.685
2.28	1.6853
2.29	1.6856
2.29	1.6859
2.3	1.6865
2.31	1.6865
2.31	1.6871
2.32	1.6874
2.32	1.6881
2.33	1.6881
2.33	1.6887
2.34	1.6887
2.34	1.6893
2.35	1.6893
2.36	1.6899
2.36	1.6902
2.37	1.6902
2.37	1.6905
2.38	1.6908
2.38	1.6912
2.39	1.6915
2.39	1.6918
2.4	1.6921
2.41	1.6924
2.41	1.6924
2.42	1.6924
2.42	1.6927
2.43	1.693
2.43	1.693
2.44	1.6933
2.44	1.6933
2.45	1.6933
2.46	1.6933
2.46	1.693
2.47	1.693
2.47	1.6927
2.48	1.6927
2.48	1.6924
2.49	1.6921
2.49	1.6918
2.5	1.6918
2.51	1.6912
2.51	1.6908
2.52	1.6908
2.52	1.6905
2.53	1.6902
2.53	1.6899
2.54	1.6896
2.54	1.6896
2.55	1.6893
2.56	1.6893
2.56	1.6887
2.57	1.6887
2.57	1.6884
2.58	1.6881
2.58	1.6881
2.59	1.6877
2.59	1.6874
2.6	1.6874
2.61	1.6871
2.61	1.6868
2.62	1.6865
2.62	1.6865
2.63	1.6862
2.63	1.6862
2.64	1.6862
2.64	1.6859
2.65	1.6859
2.66	1.6856
2.66	1.6856
2.67	1.6853
2.67	1.6853
2.68	1.6853
2.68	1.685
2.69	1.685
2.69	1.6853
2.7	1.6853
2.71	1.6853
2.71	1.6856
2.72	1.6856
2.72	1.6859
2.73	1.6862
2.73	1.6865
2.74	1.6868
2.74	1.6874
2.75	1.6877
2.76	1.6881
2.76	1.6884
2.77	1.6887
2.77	1.6893
2.78	1.6896
2.78	1.6899
2.79	1.6899
2.79	1.6905
2.8	1.6908
2.81	1.6908
2.81	1.6915
2.82	1.6918
2.82	1.6921
2.83	1.6924
2.83	1.6927
2.84	1.6927
2.84	1.6933
2.85	1.6936
2.86	1.6933
2.86	1.6933
2.87	1.6936
2.87	1.6943
2.88	1.6946
2.88	1.6949
2.89	1.6949
2.89	1.6949
2.9	1.6952
2.91	1.6955
2.91	1.6955
2.92	1.6955
2.92	1.6955
2.93	1.6955
2.93	1.6955
2.94	1.6952
2.94	1.6952
2.95	1.6946
2.96	1.6949
2.96	1.6946
2.97	1.6943
2.97	1.6936
2.98	1.6936
2.98	1.6933
2.99	1.693
2.99	1.6927
3	1.6924
3	1.72
3.01	1.7197
3.01	1.7197
3.02	1.7194
3.02	1.7191
3.03	1.7191
3.03	1.7191
3.04	1.7188
3.04	1.7184
3.05	1.7178
3.06	1.7175
3.06	1.7175
3.07	1.7178
3.07	1.7175
3.08	1.7172
3.08	1.7172
3.09	1.7172
3.09	1.7169
3.1	1.7169
3.11	1.7166
3.11	1.7166
3.12	1.7163
3.12	1.7163
3.13	1.716
3.13	1.716
3.14	1.716
3.14	1.716
3.15	1.7156
3.16	1.7156
3.16	1.716
3.17	1.7156
3.17	1.716
3.18	1.716
3.18	1.7163
3.19	1.7163
3.19	1.7166
3.2	1.7169
3.21	1.7172
3.21	1.7175
3.22	1.7178
3.22	1.7184
3.23	1.7184
3.23	1.7188
3.24	1.7191
3.24	1.7197
3.25	1.72
3.26	1.7203
3.26	1.7206
3.27	1.7212
3.27	1.7212
3.28	1.7215
3.28	1.7219
3.29	1.7222
3.29	1.7228
3.3	1.7231
3.31	1.7231
3.31	1.7234
3.32	1.7237
3.32	1.724
3.33	1.7243
3.33	1.7246
3.34	1.725
3.34	1.7253
3.35	1.7256
3.36	1.7259
3.36	1.7259
3.37	1.7262
3.37	1.7262
3.38	1.7262
3.38	1.7265
3.39	1.7265
3.39	1.7268
3.4	1.7265
3.41	1.7262
3.41	1.7262
3.42	1.7262
3.42	1.7262
3.43	1.7259
3.43	1.7256
3.44	1.7253
3.44	1.725
3.45	1.7246
3.46	1.7243
3.46	1.724
3.47	1.7237
3.47	1.7234
3.48	1.7222
3.48	1.7228
3.49	1.7228
3.49	1.7222
3.5	1.7219
3.51	1.7215
3.51	1.7215
3.52	1.7212
3.52	1.7209
3.53	1.7206
3.53	1.7203
3.54	1.7206
3.54	1.7203
3.55	1.72
3.56	1.7197
3.56	1.72
3.57	1.7191
3.57	1.7188
3.58	1.7188
3.58	1.7188
3.59	1.7184
3.59	1.7181
3.6	1.7181
3.61	1.7178
3.61	1.7178
3.62	1.7178
3.62	1.7178
3.63	1.7175
3.63	1.7178
3.64	1.7175
3.64	1.7175
3.65	1.7178
3.66	1.7178
3.66	1.7175
3.67	1.7181
3.67	1.7184
3.68	1.7184
3.68	1.7188
3.69	1.7194
3.69	1.7197
3.7	1.72
3.71	1.7206
3.71	1.7209
3.72	1.7209
3.72	1.7215
3.73	1.7219
3.73	1.7222
3.74	1.7228
3.74	1.7231
3.75	1.7234
3.76	1.7237
3.76	1.724
3.77	1.7243
3.77	1.725
3.78	1.7253
3.78	1.7256
3.79	1.7256
3.79	1.7262
3.8	1.7265
3.81	1.7265
3.81	1.7268
3.82	1.7271
3.82	1.7274
3.83	1.7277
3.83	1.7277
3.84	1.7281
3.84	1.7281
3.85	1.7281
3.86	1.7284
3.86	1.7284
3.87	1.7284
3.87	1.7284
3.88	1.7281
3.88	1.7281
3.89	1.7277
3.89	1.7277
3.9	1.7277
3.91	1.7271
3.91	1.7268
3.92	1.7268
3.92	1.7265
3.93	1.7262
3.93	1.7262
3.94	1.7259
3.94	1.7256
3.95	1.7253
3.96	1.725
3.96	1.7246
3.97	1.7243
3.97	1.724
3.98	1.724
3.98	1.7237
3.99	1.7234
3.99	1.7234
4	1.7231
4	1.7479
4.01	1.7479
4.01	1.7476
4.02	1.7473
4.02	1.7473
4.03	1.747
4.03	1.7467
4.04	1.7467
4.04	1.7467
4.05	1.7463
4.06	1.746
4.06	1.746
4.07	1.746
4.07	1.7454
4.08	1.7457
4.08	1.7454
4.09	1.7451
4.09	1.7457
4.1	1.7454
4.11	1.7454
4.11	1.7457
4.12	1.7457
4.12	1.7454
4.13	1.7457
4.13	1.746
4.14	1.746
4.14	1.7463
4.15	1.7467
4.16	1.7467
4.16	1.747
4.17	1.7473
4.17	1.7476
4.18	1.7479
4.18	1.7482
4.19	1.7488
4.19	1.7491
4.2	1.7494
4.21	1.7498
4.21	1.7501
4.22	1.7504
4.22	1.7507
4.23	1.7513
4.23	1.7516
4.24	1.7522
4.24	1.7525
4.25	1.7529
4.26	1.7535
4.26	1.7538
4.27	1.7541
4.27	1.7544
4.28	1.7547
4.28	1.7547
4.29	1.7553
4.29	1.7556
4.3	1.7556
4.31	1.756
4.31	1.7563
4.32	1.7563
4.32	1.7566
4.33	1.7566
4.33	1.7566
4.34	1.7566
4.34	1.7566
4.35	1.7566
4.36	1.7563
4.36	1.7563
4.37	1.7563
4.37	1.7556
4.38	1.7556
4.38	1.755
4.39	1.7544
4.39	1.755
4.4	1.7547
4.41	1.7544
4.41	1.7541
4.42	1.7538
4.42	1.7535
4.43	1.7535
4.43	1.7529
4.44	1.7525
4.44	1.7522
4.45	1.7522
4.46	1.7519
4.46	1.7513
4.47	1.751
4.47	1.7507
4.48	1.7507
4.48	1.7504
4.49	1.7501
4.49	1.7501
4.5	1.7498
4.51	1.7494
4.51	1.7491
4.52	1.7494
4.52	1.7491
4.53	1.7488
4.53	1.7485
4.54	1.7485
4.54	1.7485
4.55	1.7482
4.56	1.7482
4.56	1.7482
4.57	1.7479
4.57	1.7479
4.58	1.7479
4.58	1.7479
4.59	1.7479
4.59	1.7473
4.6	1.7479
4.61	1.7482
4.61	1.7482
4.62	1.7482
4.62	1.7485
4.63	1.7488
4.63	1.7491
4.64	1.7494
4.64	1.7498
4.65	1.7501
4.66	1.7504
4.66	1.751
4.67	1.7516
4.67	1.7516
4.68	1.7522
4.68	1.7525
4.69	1.7532
4.69	1.7535
4.7	1.7538
4.71	1.7538
4.71	1.7544
4.72	1.7544
4.72	1.7547
4.73	1.755
4.73	1.7556
4.74	1.7556
4.74	1.756
4.75	1.7563
4.76	1.7566
4.76	1.7569
4.77	1.7575
4.77	1.7575
4.78	1.7581
4.78	1.7581
4.79	1.7584
4.79	1.7584
4.8	1.7584
4.81	1.7587
4.81	1.7587
4.82	1.7587
4.82	1.7587
4.83	1.7587
4.83	1.7584
4.84	1.7584
4.84	1.7581
4.85	1.7578
4.86	1.7578
4.86	1.7575
4.87	1.7572
4.87	1.7569
4.88	1.7566
4.88	1.7563
4.89	1.756
4.89	1.7556
4.9	1.7553
4.91	1.755
4.91	1.7547
4.92	1.7547
4.92	1.7544
4.93	1.7541
4.93	1.7538
4.94	1.7529
4.94	1.7525
4.95	1.7525
4.96	1.7525
4.96	1.7522
4.97	1.7519
4.97	1.7519
4.98	1.7516
4.98	1.7513
4.99	1.751
4.99	1.751
5	1.7507
5.01	1.7504
5.01	1.7501
5.02	1.7501
5.02	1.7494
5.03	1.7501
5.03	1.7501
5.04	1.7501
5.04	1.7501
5.05	1.7498
5.06	1.7498
5.06	1.7498
5.07	1.7501
5.07	1.7498
5.08	1.7498
5.08	1.7501
5.09	1.7504
5.09	1.7504
5.1	1.7507
5.11	1.751
5.11	1.7516
5.12	1.7516
5.12	1.7522
5.13	1.7525
5.13	1.7529
5.14	1.7535
5.14	1.7538
5.15	1.7541
5.16	1.7544
5.16	1.7547
5.17	1.7553
5.17	1.7556
5.18	1.756
5.18	1.7563
5.19	1.7566
5.19	1.7572
5.2	1.7572
5.21	1.7575
5.21	1.7581
5.22	1.7581
5.22	1.7584
5.23	1.7587
5.23	1.7591
5.24	1.7594
5.24	1.7594
5.25	1.7597
5.26	1.7597
5.26	1.76
5.27	1.76
5.27	1.7603
5.28	1.7606
5.28	1.7606
5.29	1.7603
5.29	1.7603
5.3	1.7606
5.31	1.7606
5.31	1.7603
5.32	1.7603
5.32	1.76
5.33	1.7597
5.33	1.7594
5.34	1.7591
5.34	1.7587
5.35	1.7584
5.36	1.7581
5.36	1.7578
5.37	1.7575
5.37	1.7569
5.38	1.7563
5.38	1.756
5.39	1.756
5.39	1.7556
5.4	1.756
5.41	1.756
5.41	1.7553
5.42	1.7553
5.42	1.755
5.43	1.7547
5.43	1.7547
5.44	1.7547
5.44	1.7544
5.45	1.7541
5.46	1.7535
5.46	1.7535
5.47	1.7529
5.47	1.7529
5.48	1.7529
5.48	1.7525
5.49	1.7525
5.49	1.7522
5.5	1.7519
5.51	1.7519
5.51	1.7519
5.52	1.7516
5.52	1.7513
5.53	1.7516
5.53	1.7516
5.54	1.7513
5.54	1.7516
5.55	1.7519
5.56	1.7513
5.56	1.7519
5.57	1.7519
5.57	1.7516
5.58	1.7522
5.58	1.7522
5.59	1.7529
5.59	1.7532
5.6	1.7538
5.61	1.7538
5.61	1.7544
5.62	1.7547
5.62	1.755
5.63	1.7553
5.63	1.7556
5.64	1.7563
5.64	1.7566
5.65	1.7569
5.66	1.7572
5.66	1.7572
5.67	1.7581
5.67	1.7581
5.68	1.7587
5.68	1.7591
5.69	1.7594
5.69	1.7597
5.7	1.76
5.71	1.7603
5.71	1.7606
5.72	1.7609
5.72	1.7609
5.73	1.7612
5.73	1.7615
5.74	1.7618
5.74	1.7615
5.75	1.7618
5.76	1.7622
5.76	1.7618
5.77	1.7622
5.77	1.7618
5.78	1.7622
5.78	1.7615
5.79	1.7618
5.79	1.7615
5.8	1.7612
5.81	1.7612
5.81	1.7606
5.82	1.7606
5.82	1.7603
5.83	1.76
5.83	1.7597
5.84	1.7594
5.84	1.7591
5.85	1.7591
5.86	1.7587
5.86	1.7584
5.87	1.7581
5.87	1.7578
5.88	1.7575
5.88	1.7575
5.89	1.7572
5.89	1.7566
5.9	1.7566
5.91	1.7563
5.91	1.756
5.92	1.756
5.92	1.756
5.93	1.7556
5.93	1.7553
5.94	1.7553
5.94	1.755
5.95	1.755
5.96	1.7547
5.96	1.7541
5.97	1.7541
5.97	1.7538
5.98	1.7538
5.98	1.7538
5.99	1.7538
5.99	1.7532
6	1.7532
6.01	1.7532
6.01	1.7529
6.02	1.7529
6.02	1.7529
6.03	1.7529
6.03	1.7525
6.04	1.7529
6.04	1.7532
6.05	1.7532
6.06	1.7535
6.06	1.7538
6.07	1.7538
6.07	1.7544
6.08	1.7547
6.08	1.755
6.09	1.7553
6.09	1.7556
6.1	1.7563
6.11	1.7569
6.11	1.7572
6.12	1.7572
6.12	1.7578
6.13	1.7575
6.13	1.7584
6.14	1.7587
6.14	1.7594
6.15	1.7597
6.16	1.76
6.16	1.7606
6.17	1.7609
6.17	1.7612
6.18	1.7615
6.18	1.7618
6.19	1.7622
6.19	1.7625
6.2	1.7625
6.21	1.7631
6.21	1.7634
6.22	1.7637
6.22	1.7637
6.23	1.7637
6.23	1.7637
6.24	1.7637
6.24	1.7637
6.25	1.764
6.26	1.7637
6.26	1.7637
6.27	1.7637
6.27	1.7634
6.28	1.7628
6.28	1.7631
6.29	1.7628
6.29	1.7625
6.3	1.7622
6.31	1.7618
6.31	1.7615
6.32	1.7615
6.32	1.7612
6.33	1.7609
6.33	1.7606
6.34	1.7603
6.34	1.76
6.35	1.7597
6.36	1.7591
6.36	1.7587
6.37	1.7587
6.37	1.7584
6.38	1.7581
6.38	1.7578
6.39	1.7581
6.39	1.7581
6.4	1.7578
6.41	1.7572
6.41	1.7572
6.42	1.7569
6.42	1.7566
6.43	1.7566
6.43	1.7566
6.44	1.7563
6.44	1.756
6.45	1.756
6.46	1.7556
6.46	1.7556
6.47	1.7553
6.47	1.7553
6.48	1.755
6.48	1.755
6.49	1.755
6.49	1.7547
6.5	1.7547
6.51	1.7547
6.51	1.7547
6.52	1.7547
6.52	1.755
6.53	1.755
6.53	1.7547
6.54	1.755
6.54	1.7553
6.55	1.755
6.56	1.756
6.56	1.756
6.57	1.7563
6.57	1.7566
6.58	1.7572
6.58	1.7575
6.59	1.7578
6.59	1.7584
6.6	1.7587
6.61	1.7591
6.61	1.7597
6.62	1.7597
6.62	1.7603
6.63	1.7603
6.63	1.7609
6.64	1.7615
6.64	1.7618
6.65	1.7622
6.66	1.7625
6.66	1.7631
6.67	1.7631
6.67	1.7637
6.68	1.764
6.68	1.7643
6.69	1.7646
6.69	1.7643
6.7	1.7649
6.71	1.7649
6.71	1.7653
6.72	1.7656
6.72	1.7653
6.73	1.7656
6.73	1.7656
6.74	1.7653
6.74	1.7656
6.75	1.7653
6.76	1.7649
6.76	1.7649
6.77	1.7646
6.77	1.7643
6.78	1.764
6.78	1.764
6.79	1.7637
6.79	1.7634
6.8	1.7631
6.81	1.7628
6.81	1.7625
6.82	1.7625
6.82	1.7622
6.83	1.7618
6.83	1.7615
6.84	1.7612
6.84	1.7609
6.85	1.7606
6.86	1.7606
6.86	1.76
6.87	1.7594
6.87	1.7597
6.88	1.7594
6.88	1.7594
6.89	1.7591
6.89	1.7587
6.9	1.7587
6.91	1.7584
6.91	1.7584
6.92	1.7572
6.92	1.7575
6.93	1.7572
6.93	1.7566
6.94	1.7566
6.94	1.7563
6.95	1.756
6.96	1.756
6.96	1.7566
6.97	1.7563
6.97	1.7563
6.98	1.7566
6.98	1.7563
6.99	1.756
6.99	1.7563
7	1.7556
7.01	1.7553
7.01	1.7556
7.02	1.7556
7.02	1.7556
7.03	1.756
7.03	1.756
7.04	1.756
7.04	1.7563
7.05	1.7566
7.06	1.7566
7.06	1.7569
7.07	1.7575
7.07	1.7578
7.08	1.7581
7.08	1.7591
7.09	1.7594
7.09	1.7597
7.1	1.7603
7.11	1.7603
7.11	1.7609
7.12	1.7615
7.12	1.7618
7.13	1.7622
7.13	1.7628
7.14	1.7631
7.14	1.7634
7.15	1.7637
7.16	1.7643
7.16	1.7643
7.17	1.7646
7.17	1.7653
7.18	1.7653
7.18	1.7656
7.19	1.7659
7.19	1.7659
7.2	1.7659
7.21	1.7662
7.21	1.7665
7.22	1.7662
7.22	1.7665
7.23	1.7665
7.23	1.7665
7.24	1.7665
7.24	1.7662
7.25	1.7659
7.26	1.7659
7.26	1.7659
7.27	1.7653
7.27	1.7649
7.28	1.7646
7.28	1.7646
7.29	1.7643
7.29	1.7637
7.3	1.7637
7.31	1.7634
7.31	1.7634
7.32	1.7631
7.32	1.7625
7.33	1.7622
7.33	1.7618
7.34	1.7618
7.34	1.7615
7.35	1.7615
7.36	1.7612
7.36	1.7609
7.37	1.7609
7.37	1.7603
7.38	1.7603
7.38	1.7603
7.39	1.7603
7.39	1.76
7.4	1.76
7.41	1.7597
7.41	1.7594
7.42	1.7594
7.42	1.7594
7.43	1.7591
7.43	1.7591
7.44	1.7587
7.44	1.7584
7.45	1.7584
7.46	1.7584
7.46	1.7581
7.47	1.7581
7.47	1.7581
7.48	1.7578
7.48	1.7575
7.49	1.7569
7.49	1.7572
7.5	1.7566
7.51	1.7566
7.51	1.7569
7.52	1.7569
7.52	1.7569
7.53	1.7572
7.53	1.7572
7.54	1.7572
7.54	1.7578
7.55	1.7578
7.56	1.7581
7.56	1.7587
7.57	1.7591
7.57	1.7591
7.58	1.7597
7.58	1.7597
7.59	1.7603
7.59	1.7609
7.6	1.7612
7.61	1.7618
7.61	1.7622
7.62	1.7625
7.62	1.7628
7.63	1.7634
7.63	1.7637
7.64	1.764
7.64	1.7643
7.65	1.7649
7.66	1.7653
7.66	1.7656
7.67	1.7659
7.67	1.7659
7.68	1.7665
7.68	1.7671
7.69	1.7671
7.69	1.7668
7.7	1.7668
7.71	1.7671
7.71	1.7668
7.72	1.7671
7.72	1.7668
7.73	1.7668
7.73	1.7668
7.74	1.7665
7.74	1.7662
7.75	1.7662
7.76	1.7659
7.76	1.7656
7.77	1.7656
7.77	1.7653
7.78	1.7649
7.78	1.7646
7.79	1.764
7.79	1.7637
7.8	1.764
7.81	1.7637
7.81	1.7634
7.82	1.7631
7.82	1.7631
7.83	1.7631
7.83	1.7628
7.84	1.7622
7.84	1.7622
7.85	1.7618
7.86	1.7615
7.86	1.7615
7.87	1.7615
7.87	1.7612
7.88	1.7609
7.88	1.7606
7.89	1.76
7.89	1.7603
7.9	1.76
7.91	1.7594
7.91	1.7594
7.92	1.7594
7.92	1.7591
7.93	1.7591
7.93	1.7587
7.94	1.7584
7.94	1.7584
7.95	1.7584
7.96	1.7578
7.96	1.7578
7.97	1.7578
7.97	1.7575
7.98	1.7575
7.98	1.7578
7.99	1.7584
7.99	1.7581
8	1.7584
8.01	1.7575
8.01	1.7581
8.02	1.7584
8.02	1.7587
8.03	1.7587
8.03	1.7591
8.04	1.7594
8.04	1.7594
8.05	1.7597
8.06	1.76
8.06	1.7603
8.07	1.7609
8.07	1.7612
8.08	1.7612
8.08	1.7615
8.09	1.7622
8.09	1.7625
8.1	1.7631
8.11	1.7637
8.11	1.7637
8.12	1.764
8.12	1.7643
8.13	1.7649
8.13	1.7653
8.14	1.7656
8.14	1.7662
8.15	1.7665
8.16	1.7665
8.16	1.7671
8.17	1.7668
8.17	1.7677
8.18	1.768
8.18	1.768
8.19	1.7684
8.19	1.7687
8.2	1.7687
8.21	1.7687
8.21	1.769
8.22	1.769
8.22	1.7687
8.23	1.7684
8.23	1.7684
8.24	1.7684
8.24	1.768
8.25	1.768
8.26	1.7674
8.26	1.7668
8.27	1.7665
8.27	1.7665
8.28	1.7659
8.28	1.7656
8.29	1.7653
8.29	1.7649
8.3	1.7649
8.31	1.7646
8.31	1.7643
8.32	1.764
8.32	1.764
8.33	1.7637
8.33	1.7631
8.34	1.7631
8.34	1.7628
8.35	1.7625
8.36	1.7625
8.36	1.7622
8.37	1.7618
8.37	1.7615
8.38	1.7615
8.38	1.7612
8.39	1.7612
8.39	1.7609
8.4	1.7615
8.41	1.7615
8.41	1.7612
8.42	1.7609
8.42	1.76
8.43	1.76
8.43	1.7597
8.44	1.7594
8.44	1.7597
8.45	1.7594
8.46	1.7594
8.46	1.7591
8.47	1.7587
8.47	1.7587
8.48	1.7587
8.48	1.7584
8.49	1.7584
8.49	1.7587
8.5	1.7587
8.51	1.7587
8.51	1.7591
8.52	1.7591
8.52	1.7597
8.53	1.76
8.53	1.76
8.54	1.7603
8.54	1.7609
8.55	1.7612
8.56	1.7615
8.56	1.7618
8.57	1.7622
8.57	1.7625
8.58	1.7631
8.58	1.7637
8.59	1.764
8.59	1.7643
8.6	1.7643
8.61	1.7649
8.61	1.7653
8.62	1.7656
8.62	1.7659
8.63	1.7662
8.63	1.7665
8.64	1.7668
8.64	1.7674
8.65	1.7674
8.66	1.7677
8.66	1.7684
8.67	1.7684
8.67	1.769
8.68	1.769
8.68	1.769
8.69	1.7693
8.69	1.7693
8.7	1.7696
8.71	1.7696
8.71	1.7696
8.72	1.7693
8.72	1.7693
8.73	1.769
8.73	1.7687
8.74	1.7687
8.74	1.7687
8.75	1.768
8.76	1.7677
8.76	1.7677
8.77	1.7674
8.77	1.7671
8.78	1.7671
8.78	1.7665
8.79	1.7662
8.79	1.7659
8.8	1.7659
8.81	1.7656
8.81	1.7653
8.82	1.7653
8.82	1.7649
8.83	1.7646
8.83	1.7646
8.84	1.764
8.84	1.764
8.85	1.7637
8.86	1.7637
8.86	1.7634
8.87	1.7631
8.87	1.7631
8.88	1.7628
8.88	1.7625
8.89	1.7625
8.89	1.7622
8.9	1.7622
8.91	1.7618
8.91	1.7615
8.92	1.7612
8.92	1.7615
8.93	1.7612
8.93	1.7609
8.94	1.7609
8.94	1.7603
8.95	1.7603
8.96	1.76
8.96	1.76
8.97	1.76
8.97	1.76
8.98	1.76
8.98	1.7597
8.99	1.76
8.99	1.76
9	1.76
9.01	1.76
9.01	1.7603
9.02	1.7597
9.02	1.7609
9.03	1.7609
9.03	1.7612
9.04	1.7612
9.04	1.7618
9.05	1.7622
9.06	1.7625
9.06	1.7631
9.07	1.7634
9.07	1.7637
9.08	1.7643
9.08	1.7646
9.09	1.7649
9.09	1.7653
9.1	1.7656
9.11	1.7662
9.11	1.7665
9.12	1.7668
9.12	1.7671
9.13	1.7674
9.13	1.7677
9.14	1.768
9.14	1.7687
9.15	1.769
9.16	1.769
9.16	1.7696
9.17	1.7699
9.17	1.7699
9.18	1.7699
9.18	1.7705
9.19	1.7705
9.19	1.7708
9.2	1.7708
9.21	1.7708
9.21	1.7708
9.22	1.7708
9.22	1.7705
9.23	1.7702
9.23	1.7699
9.24	1.7696
9.24	1.7696
9.25	1.7693
9.26	1.7687
9.26	1.7684
9.27	1.768
9.27	1.768
9.28	1.7677
9.28	1.7674
9.29	1.7668
9.29	1.7668
9.3	1.7665
9.31	1.7662
9.31	1.7662
9.32	1.7659
9.32	1.7659
9.33	1.7656
9.33	1.7653
9.34	1.7649
9.34	1.7649
9.35	1.7646
9.36	1.7646
9.36	1.7643
9.37	1.764
9.37	1.7637
9.38	1.7637
9.38	1.7634
9.39	1.7631
9.39	1.7628
9.4	1.7625
9.41	1.7622
9.41	1.7622
9.42	1.7622
9.42	1.7618
9.43	1.7615
9.43	1.7612
9.44	1.7612
9.44	1.7609
9.45	1.7609
9.46	1.7609
9.46	1.7609
9.47	1.7609
9.47	1.7609
9.48	1.7606
9.48	1.7609
9.49	1.7609
9.49	1.7606
9.5	1.7609
9.51	1.7612
9.51	1.7612
9.52	1.7612
9.52	1.7615
9.53	1.7615
9.53	1.7615
9.54	1.7622
9.54	1.7622
9.55	1.7622
9.56	1.7628
9.56	1.7634
9.57	1.7637
9.57	1.764
9.58	1.7646
9.58	1.7646
9.59	1.7653
9.59	1.7656
9.6	1.7659
9.61	1.7662
9.61	1.7668
9.62	1.7671
9.62	1.7674
9.63	1.7677
9.63	1.768
9.64	1.7684
9.64	1.769
9.65	1.7693
9.66	1.7693
9.66	1.7696
9.67	1.7699
9.67	1.7699
9.68	1.7705
9.68	1.7702
9.69	1.7708
9.69	1.7705
9.7	1.7711
9.71	1.7711
9.71	1.7715
9.72	1.7711
9.72	1.7708
9.73	1.7708
9.73	1.7705
9.74	1.7702
9.74	1.7699
9.75	1.7696
9.76	1.7693
9.76	1.769
9.77	1.769
9.77	1.7684
9.78	1.768
9.78	1.7677
9.79	1.7677
9.79	1.7674
9.8	1.7671
9.81	1.7671
9.81	1.7668
9.82	1.7665
9.82	1.7665
9.83	1.7662
9.83	1.7659
9.84	1.7659
9.84	1.7653
9.85	1.7653
9.86	1.7649
9.86	1.7649
9.87	1.7646
9.87	1.7646
9.88	1.7643
9.88	1.7637
9.89	1.7634
9.89	1.7634
9.9	1.7631
9.91	1.7625
9.91	1.7625
9.92	1.7622
9.92	1.7625
9.93	1.7625
9.93	1.7622
9.94	1.7615
9.94	1.7615
9.95	1.7615
9.96	1.7612
9.96	1.7612
9.97	1.7612
9.97	1.7612
9.98	1.7612
9.98	1.7612
9.99	1.7618
9.99	1.7618
10	1.7622
10	1.7361
10.01	1.7361
10.01	1.7361
10.02	1.7364
10.02	1.7367
10.03	1.7367
10.03	1.7374
10.04	1.7377
10.04	1.738
10.05	1.7383
10.06	1.7389
10.06	1.7389
10.07	1.7392
10.07	1.7398
10.08	1.7401
10.08	1.7405
10.09	1.7408
10.09	1.7405
10.1	1.7408
10.11	1.7411
10.11	1.7414
10.12	1.7423
10.12	1.7429
10.13	1.7429
10.13	1.7436
10.14	1.7439
10.14	1.7445
10.15	1.7445
10.16	1.7448
10.16	1.7448
10.17	1.7451
10.17	1.7454
10.18	1.7454
10.18	1.7454
10.19	1.7451
10.19	1.7454
10.2	1.7451
10.21	1.7448
10.21	1.7448
10.22	1.7445
10.22	1.7442
10.23	1.7442
10.23	1.7442
10.24	1.7436
10.24	1.7432
10.25	1.7429
10.26	1.7426
10.26	1.7423
10.27	1.742
10.27	1.7417
10.28	1.7414
10.28	1.7414
10.29	1.7411
10.29	1.7408
10.3	1.7405
10.31	1.7405
10.31	1.7401
10.32	1.7398
10.32	1.7395
10.33	1.7392
10.33	1.7389
10.34	1.7389
10.34	1.7386
10.35	1.7386
10.36	1.7386
10.36	1.7383
10.37	1.7374
10.37	1.7374
10.38	1.737
10.38	1.7367
10.39	1.7367
10.39	1.7367
10.4	1.7361
10.41	1.7361
10.41	1.7361
10.42	1.7358
10.42	1.7358
10.43	1.7355
10.43	1.7355
10.44	1.7352
10.44	1.7352
10.45	1.7352
10.46	1.7349
10.46	1.7352
10.47	1.7355
10.47	1.7352
10.48	1.7355
10.48	1.7355
10.49	1.7352
10.49	1.7358
10.5	1.7358
10.51	1.7361
10.51	1.7361
10.52	1.7364
10.52	1.7367
10.53	1.737
10.53	1.7374
10.54	1.7377
10.54	1.738
10.55	1.7386
10.56	1.7389
10.56	1.7392
10.57	1.7398
10.57	1.7401
10.58	1.7405
10.58	1.7408
10.59	1.7411
10.59	1.7414
10.6	1.7417
10.61	1.7423
10.61	1.7426
10.62	1.7429
10.62	1.7436
10.63	1.7439
10.63	1.7442
10.64	1.7445
10.64	1.7448
10.65	1.7448
10.66	1.7451
10.66	1.7454
10.67	1.7454
10.67	1.7454
10.68	1.7457
10.68	1.7457
10.69	1.7454
10.69	1.7454
10.7	1.7451
10.71	1.7451
10.71	1.7448
10.72	1.7445
10.72	1.7442
10.73	1.7442
10.73	1.7436
10.74	1.7432
10.74	1.7429
10.75	1.7426
10.76	1.7423
10.76	1.7423
10.77	1.742
10.77	1.7417
10.78	1.7411
10.78	1.7411
10.79	1.7408
10.79	1.7405
10.8	1.7401
10.81	1.7398
10.81	1.7398
10.82	1.7395
10.82	1.7392
10.83	1.7389
10.83	1.7389
10.84	1.7389
10.84	1.7386
10.85	1.7383
10.86	1.7377
10.86	1.7367
10.87	1.7377
10.87	1.738
10.88	1.7377
10.88	1.7377
10.89	1.7377
10.89	1.7374
10.9	1.737
10.91	1.737
10.91	1.7367
10.92	1.7367
10.92	1.7367
10.93	1.7364
10.93	1.7361
10.94	1.7364
10.94	1.7361
10.95	1.7361
10.96	1.7361
10.96	1.7361
10.97	1.7361
10.97	1.7361
10.98	1.7361
10.98	1.7361
10.99	1.7364
10.99	1.7364
11	1.7367
11	1.7076
11.01	1.7079
11.01	1.7082
11.02	1.7076
11.02	1.7085
11.03	1.7088
11.03	1.7091
11.04	1.7094
11.04	1.7094
11.05	1.7101
11.06	1.7104
11.06	1.711
11.07	1.7113
11.07	1.7113
[truncated: 83,884 more rows]
